# Supplementary material for: Quorum sensing in Vibrio controls carbon metabolism to optimize growth in changing environmental conditions
Source: PLoS Biol. 2024 Nov 11;22(11):e3002891. doi: 10.1371/journal.pbio.3002891 (PMC11581408; doi:10.1371/journal.pbio.3002891)
Supplement: S1 Data — Fig 1. Growth trends of V. campbellii quorum sensing mutants differ in the absence of amino acids.(B–D) Growth curves for V. campbellii DS40M4 strains in LM (B), M9G (C), or M9GC (D) media. The y-axis represents cell density OD600. For all panels, the data are from a single experiment that is representative of at least 3 independent biological experiments for each strain under every condition. (XLSX) [file pbio.3002891.s010.xlsx]

## Sheet: Fig 1B
Software Version	3.11.19							Software Version	3.11.19								Software Version	3.11.19
Experiment File Path:	C:\Users\Public\Documents\Experiments\Chelsea\21.12.07 bb ds4 lm m9g m9gc assay repeat.xpt							Experiment File Path:	C:\Users\Public\Documents\Experiments\Chelsea\21.10.26 ds4 growth m9 buff lm assay luxo.xpt								Experiment File Path:	C:\Users\Public\Documents\Experiments\Chelsea\21.12.01 bb ds4 lm m9g m9gc growth lux assay 2.xpt
Protocol File Path:	C:\Users\localadmin\Documents\van Kessel\Chelsea\Synergy OD600 lux ON curve (gain 160).prt							Protocol File Path:	C:\Users\localadmin\Documents\van Kessel\Chelsea\OD600 lux ON curve (gain 160).prt								Protocol File Path:	C:\Users\localadmin\Documents\van Kessel\Chelsea\Synergy OD600 lux ON curve (gain 160).prt
Plate Number	Plate 1							Plate Number	Plate 1								Plate Number	Plate 1
Date	2021-12-07							Date	2021-10-26								Date	2021-12-01
Time	14:40:12							Time	15:49:40								Time	17:01:09
Reader Type:	Synergy H1							Reader Type:	Cytation3								Reader Type:	Synergy H1
Reader Serial Number:	21102120							Reader Serial Number:	1403079								Reader Serial Number:	21102120
Reading Type	Reader							Reading Type	Reader								Reading Type	Reader
Procedure Details								Procedure Details									Procedure Details
Plate Type	96 WELL PLATE (Use plate lid)							Plate Type	96 WELL PLATE (Use plate lid)								Plate Type	96 WELL PLATE (Use plate lid)
Well Selection	Runtime							Well Selection	Runtime								Well Selection	Runtime
Eject plate on completion								Eject plate on completion									Eject plate on completion
Set Temperature	Setpoint 30°C							Set Temperature	Setpoint 30°C, Gradient 1 °C								Set Temperature	Setpoint 30°C
	Preheat before moving to next step								Preheat before moving to next step									Preheat before moving to next step
Read	OD600							Read	OD600								Read	OD600
	Absorbance Endpoint								Absorbance Endpoint									Absorbance Endpoint
	Full Plate								Full Plate									Full Plate
	Wavelengths: 600								Wavelengths: 600									Wavelengths: 600
	Read Speed: Normal, Delay: 100 msec, Measurements/Data Point: 8								Read Speed: Normal, Delay: 100 msec, Measurements/Data Point: 8									Read Speed: Normal, Delay: 100 msec, Measurements/Data Point: 8
Results								Results									Results
Read 3:600								Read 3:600									Read 3:600
			Representative graph								Replicate graph									Replicate graph
	Time	T° Read 3:600	E1	E3	E5	E7			Time	T° Read 3:600	C5	C9	E1	E5				Time	T° Read 3:600	E1	E3	E5	E7
			WT	Δqrr1-5	ΔluxO	luxO D61E					WT	∆qrr1-5	luxO D61E	∆luxO						WT	Δqrr1-5	ΔluxO	luxO D61E
	00:22:32	30	0.092	0.094	0.094	0.091			00:22:32	30	0.091	0.091	0.09	0.091				00:22:32	30	0.093	0.092	0.092	0.095
	00:52:32	30	0.092	0.095	0.095	0.092			00:52:32	30	0.091	0.091	0.09	0.092				00:52:32	30	0.093	0.092	0.092	0.095
	01:22:32	30	0.092	0.095	0.095	0.093			01:22:32	30	0.092	0.091	0.09	0.092				01:22:32	30	0.093	0.092	0.092	0.095
	01:52:32	30	0.094	0.096	0.096	0.095			01:52:32	30.1	0.092	0.091	0.09	0.092				01:52:32	30	0.094	0.093	0.094	0.097
	02:22:32	30.1	0.099	0.099	0.098	0.1			02:22:32	30	0.094	0.092	0.09	0.093				02:22:32	30	0.098	0.096	0.096	0.103
	02:52:32	30	0.11	0.106	0.101	0.106			02:52:32	30.1	0.097	0.092	0.09	0.095				02:52:32	30	0.105	0.104	0.1	0.108
	03:22:32	30.1	0.131	0.123	0.107	0.11			03:22:32	30.1	0.101	0.094	0.091	0.097				03:22:32	30.1	0.121	0.124	0.106	0.111
	03:52:32	30.1	0.179	0.161	0.12	0.121			03:52:32	30.1	0.109	0.095	0.093	0.102				03:52:32	30.1	0.15	0.166	0.12	0.12
	04:22:32	30.1	0.306	0.244	0.147	0.156			04:22:32	30.1	0.127	0.1	0.096	0.114				04:22:32	30.1	0.26	0.262	0.148	0.145
	04:52:32	30.1	0.437	0.408	0.217	0.269			04:52:32	30.1	0.163	0.112	0.099	0.138				04:52:32	30.1	0.418	0.454	0.219	0.205
	05:22:32	30	0.633	0.631	0.397	0.416			05:22:32	30	0.24	0.135	0.102	0.188				05:22:32	30.1	0.555	0.653	0.366	0.402
	05:52:32	30.1	0.837	0.798	0.557	0.529			05:52:32	30.1	0.4	0.188	0.112	0.293				05:52:32	30.1	0.747	0.788	0.54	0.512
	06:22:32	30.1	0.861	0.88	0.684	0.725			06:22:32	30.1	0.527	0.312	0.136	0.451				06:22:32	30	0.818	0.91	0.777	0.7
	06:52:32	30.1	0.965	0.96	0.853	0.788			06:52:32	30	0.653	0.489	0.186	0.654				06:52:32	30.1	0.905	0.929	0.888	0.741
	07:22:32	30.1	1.063	0.986	0.877	0.822			07:22:32	30.1	0.741	0.605	0.299	0.761				07:22:32	30.1	0.99	0.97	0.985	0.777
	07:52:32	30.1	1.13	1.031	0.94	0.83			07:52:32	30	0.858	0.71	0.432	0.827				07:52:32	30.1	1.043	1.021	1.02	0.83
	08:22:32	30	1.18	0.94	0.987	0.946			08:22:32	30.1	0.95	0.826	0.525	0.897				08:22:32	30.1	1.119	1.105	1.087	0.905
	08:52:32	30	1.204	1.102	1.076	0.926			08:52:32	30.1	1.013	0.922	0.706	0.943				08:52:32	30.1	1.166	1.148	1.122	0.988
	09:22:32	30.1	1.254	1.134	1.126	1.048			09:22:32	30.1	1.138	1.014	0.756	0.98				09:22:32	30.1	1.218	1.179	1.156	1.03
	09:52:32	30.1	1.279	1.158	1.149	1.077			09:52:32	30	1.144	1.096	0.832	1.049				09:52:32	30.1	1.263	1.204	1.196	1.056
	10:22:32	30	1.316	1.196	1.249	1.117			10:22:32	30.1	1.206	1.153	0.866	1.087				10:22:32	30	1.3	1.261	1.215	1.107
	10:52:32	30	1.322	1.241	1.267	1.16			10:52:32	30	1.212	1.216	0.922	1.147				10:52:32	30.1	1.333	1.29	1.253	1.102
	11:22:32	30.1	1.36	1.282	1.282	1.209			11:22:32	30	1.27	1.277	0.964	1.193				11:22:32	30.1	1.374	1.303	1.283	1.174
	11:52:32	30.1	1.349	1.305	1.336	1.231			11:52:32	30	1.308	1.315	1.026	1.254				11:52:32	30.1	1.399	1.331	1.295	1.173
	12:22:32	30.1	1.397	1.329	1.332	1.287			12:22:32	30	1.317	1.342	1.048	1.245				12:22:32	30.1	1.402	1.353	1.301	1.203
	12:52:32	30.1	1.41	1.323	1.374	1.306			12:52:32	30	1.34	1.361	1.102	1.238				12:52:32	30.1	1.397	1.367	1.306	1.229
	13:22:32	30	1.419	1.385	1.424	1.342			13:22:32	30	1.334	1.376	1.163	1.296				13:22:32	30.1	1.38	1.365	1.313	1.286
	13:52:32	30	1.432	1.419	1.436	1.361			13:52:32	30	1.352	1.387	1.201	1.312				13:52:32	30.1	1.41	1.352	1.339	1.308
	14:22:32	30.1	1.441	1.427	1.471	1.382			14:22:32	30	1.366	1.393	1.207	1.314				14:22:32	30.1	1.434	1.376	1.37	1.359
	14:52:32	30.1	1.44	1.416	1.502	1.402			14:52:32	30.1	1.402	1.407	1.231	1.421				14:52:32	30	1.457	1.394	1.401	1.364
	15:22:32	30.1	1.442	1.409	1.489	1.406			15:22:32	30	1.425	1.414	1.229	1.426				15:22:32	30.2	1.473	1.42	1.423	1.38
	15:52:32	30.1	1.454	1.411	1.481	1.423			15:52:32	30	1.464	1.422	1.254	1.432				15:52:32	30.1	1.487	1.434	1.448	1.388
	16:22:32	30	1.468	1.41	1.466	1.425			16:22:32	30	1.507	1.439	1.266	1.474				16:22:32	30.1	1.498	1.45	1.47	1.378
	16:52:32	30	1.479	1.437	1.439	1.424			16:52:32	30	1.572	1.454	1.295	1.521				16:52:32	30.1	1.51	1.465	1.49	1.378
	17:22:32	30.1	1.49	1.47	1.451	1.445			17:22:32	30	1.612	1.462	1.268	1.628				17:22:32	30.2	1.53	1.481	1.508	1.429
	17:52:32	30.1	1.502	1.486	1.461	1.431			17:52:32	30.1	1.676	1.473	1.281	1.671				17:52:32	30.1	1.545	1.494	1.529	1.448
	18:22:32	30.1	1.524	1.512	1.475	1.462			18:22:32	30	1.69	1.485	1.313	1.737				18:22:32	30.1	1.559	1.508	1.558	1.459
	18:52:32	30.1	1.539	1.524	1.493	1.476			18:52:32	30	1.69	1.5	1.341	1.791				18:52:32	30.1	1.571	1.52	1.582	1.463
	19:22:32	30.1	1.552	1.534	1.511	1.478			19:22:32	30.1	1.688	1.511	1.359	1.828				19:22:32	30	1.579	1.531	1.603	1.483
	19:52:32	30.1	1.562	1.546	1.531	1.496												19:52:32	30.1	1.588	1.54	1.622	1.495
	20:22:32	30.1	1.571	1.561	1.55	1.502												20:22:32	30.1	1.602	1.549	1.637	1.501
	20:52:32	30	1.578	1.572	1.563	1.504												20:52:32	30	1.609	1.561	1.651	1.507
	21:22:32	30.1	1.586	1.582	1.576	1.512												21:22:32	30.1	1.615	1.571	1.663	1.518
	21:52:32	30.1	1.592	1.593	1.589	1.511												21:52:32	30.1	1.617	1.577	1.686	1.52
	22:22:32	30.1	1.594	1.602	1.603	1.528												22:22:32	30.1	1.621	1.583	1.684	1.526
	22:52:32	30.1	1.597	1.613	1.623	1.538												22:52:32	30.1	1.625	1.59	1.706	1.535
	23:22:32	30.1	1.599	1.632	1.651	1.545												23:22:32	30.1	1.63	1.595	1.712	1.548
	23:52:32	30.1	1.604	1.639	1.67	1.555
	1 day, 0:22:32	30.1	1.606	1.649	1.683	1.557

## Sheet: Fig 1C
Software Version	3.11.19
Experiment File Path:	C:\Users\Public\Documents\Experiments\Chelsea\22.05.26 fig1 bb ds4 m9g m9gc 100 wash and G37V growth lux.xpt
Protocol File Path:	C:\Users\localadmin\Documents\van Kessel\Chelsea\Synergy OD600 lux ON curve (gain 160).prt
Plate Number	Plate 2
Date	2022-05-26
Time	14:57:28
Reader Type:	Synergy H1
Reader Serial Number:	21102120
Reading Type	Reader
Procedure Details
Plate Type	96 WELL PLATE (Use plate lid)
Well Selection	Runtime
Eject plate on completion
Set Temperature	Setpoint 30°C
	Preheat before moving to next step
Start Kinetic	Runtime 34:00:00 (HH:MM:SS), Interval 0:30:00, 69 Reads
Shake	Double Orbital: Continuous
	Frequency: 548 cpm (2 mm)
Read	Absorbance Endpoint
	Full Plate
	Wavelengths: 600
	Read Speed: Normal, Delay: 100 msec, Measurements/Data Point: 8
Results
Read 3:600
			Representative graph
Time (hours)	Time	T° Read 3:600	A9	A11	C1	C3				Other replicates shown in Fig S2D, S6_Data.xlsx
			WT	Δqrr1-5	luxO D61E	ΔluxO
0.5	00:22:32	30.1	0.102	0.088	0.099	0.089
1	00:52:32	30.1	0.101	0.088	0.099	0.089
1.5	01:22:32	30.1	0.102	0.088	0.099	0.089
2	01:52:32	30.1	0.102	0.088	0.099	0.089
2.5	02:22:32	30.1	0.102	0.089	0.099	0.089
3	02:52:32	30.1	0.102	0.088	0.099	0.089
3.5	03:22:32	30.1	0.102	0.088	0.099	0.089
4	03:52:32	30.1	0.102	0.089	0.099	0.089
4.5	04:22:32	30.1	0.102	0.089	0.099	0.089
5	04:52:32	30.1	0.102	0.089	0.099	0.089
5.5	05:22:32	30.1	0.103	0.089	0.1	0.092
6	05:52:32	30.1	0.103	0.089	0.1	0.095
6.5	06:22:32	30.2	0.103	0.089	0.1	0.089
7	06:52:32	30.1	0.104	0.09	0.1	0.089
7.5	07:22:32	30.1	0.105	0.09	0.101	0.089
8	07:52:32	30.1	0.106	0.091	0.102	0.089
8.5	08:22:32	30.1	0.107	0.091	0.104	0.09
9	08:52:32	30.1	0.108	0.092	0.105	0.09
9.5	09:22:32	30	0.111	0.092	0.108	0.094
10	09:52:32	30.1	0.114	0.092	0.112	0.09
10.5	10:22:32	30.1	0.119	0.093	0.115	0.095
11	10:52:32	30.1	0.124	0.094	0.121	0.091
11.5	11:22:32	30.1	0.131	0.095	0.129	0.094
12	11:52:32	30.1	0.139	0.095	0.138	0.094
12.5	12:22:32	30.1	0.15	0.096	0.151	0.093
13	12:52:32	30.1	0.164	0.097	0.17	0.104
13.5	13:22:32	30.1	0.182	0.098	0.195	0.099
14	13:52:32	30.1	0.204	0.099	0.225	0.101
14.5	14:22:32	30.1	0.234	0.101	0.266	0.103
15	14:52:32	30	0.257	0.1	0.313	0.106
15.5	15:22:32	30.1	0.293	0.102	0.374	0.11
16	15:52:32	30.1	0.318	0.104	0.44	0.116
16.5	16:22:32	30.1	0.361	0.105	0.558	0.122
17	16:52:32	30	0.427	0.106	1.059	0.132
17.5	17:22:32	30.1	0.52	0.107	1.144	0.145
18	17:52:32	30.1	0.627	0.108	1.181	0.156
18.5	18:22:32	30.1	0.784	0.11	1.211	0.181
19	18:52:32	30.1	0.842	0.112	1.252	0.197
19.5	19:22:32	30	0.975	0.114	1.252	0.228
20	19:52:32	30.1	1.079	0.115	1.278	0.244
20.5	20:22:32	30.1	1.187	0.117	1.304	0.293
21	20:52:32	30.1	1.258	0.119	1.329	0.453
21.5	21:22:32	30.1	1.312	0.122	1.343	0.596
22	21:52:32	30.1	1.369	0.124	1.353	0.707
22.5	22:22:32	30.1	1.427	0.127	1.34	0.811
23	22:52:32	30.1	1.485	0.13	1.315	0.899
23.5	23:22:32	30.1	1.56	0.134	1.283	0.973
24	23:52:32	30.2	1.616	0.136	1.193	1.022
24.5	1 day, 0:22:32	30.1	1.612	0.139	1.045	1.061
25	1 day, 0:52:32	30.1	1.575	0.142	0.957	1.107
25.5	1 day, 1:22:32	30	1.564	0.147	0.911	1.133
26	1 day, 1:52:32	30.1	1.567	0.149	0.927	1.164
26.5	1 day, 2:22:32	30.1	1.572	0.154	0.935	1.211
27	1 day, 2:52:32	30.1	1.56	0.16	0.942	1.25
27.5	1 day, 3:22:32	30	1.546	0.167	0.947	1.276

## Sheet: Fig 1D
Software Version	3.11.19										Software Version	3.11.19									Software Version	3.11.19
Experiment File Path:	C:\Users\Public\Documents\Experiments\Chelsea\22.05.26 fig1 bb ds4 m9g m9gc 100 wash and G37V growth lux.xpt										Experiment File Path:	C:\Users\Public\Documents\Experiments\Chelsea\21.12.07 bb ds4 lm m9g m9gc assay repeat.xpt									Experiment File Path:	C:\Users\Public\Documents\Experiments\Chelsea\21.12.01 bb ds4 lm m9g m9gc growth lux assay 2.xpt
Protocol File Path:	C:\Users\localadmin\Documents\van Kessel\Chelsea\Synergy OD600 lux ON curve (gain 160).prt										Protocol File Path:	C:\Users\localadmin\Documents\van Kessel\Chelsea\Synergy OD600 lux ON curve (gain 160).prt									Protocol File Path:	C:\Users\localadmin\Documents\van Kessel\Chelsea\Synergy OD600 lux ON curve (gain 160).prt
Plate Number	Plate 2										Plate Number	Plate 1									Plate Number	Plate 1
Date	2022-05-26										Date	2021-12-07									Date	2021-12-01
Time	14:57:28										Time	14:40:12									Time	17:01:09
Reader Type:	Synergy H1										Reader Type:	Synergy H1									Reader Type:	Synergy H1
Reader Serial Number:	21102120										Reader Serial Number:	21102120									Reader Serial Number:	21102120
Reading Type	Reader										Reading Type	Reader									Reading Type	Reader
Procedure Details											Procedure Details										Procedure Details
Plate Type	96 WELL PLATE (Use plate lid)										Plate Type	96 WELL PLATE (Use plate lid)									Plate Type	96 WELL PLATE (Use plate lid)
Well Selection	Runtime										Well Selection	Runtime									Well Selection	Runtime
Eject plate on completion											Eject plate on completion										Eject plate on completion
Set Temperature	Setpoint 30°C										Set Temperature	Setpoint 30°C									Set Temperature	Setpoint 30°C
	Preheat before moving to next step											Preheat before moving to next step										Preheat before moving to next step
Start Kinetic	Runtime 34:00:00 (HH:MM:SS), Interval 0:30:00, 69 Reads										Read	OD600									Read	OD600
Shake	Double Orbital: Continuous											Absorbance Endpoint										Absorbance Endpoint
	Frequency: 548 cpm (2 mm)											Full Plate										Full Plate
Read	Absorbance Endpoint											Wavelengths: 600										Wavelengths: 600
	Full Plate											Read Speed: Normal, Delay: 100 msec, Measurements/Data Point: 8										Read Speed: Normal, Delay: 100 msec, Measurements/Data Point: 8
	Wavelengths: 600
	Read Speed: Normal, Delay: 100 msec, Measurements/Data Point: 8										Results										Results
Results
											Read 3:600										Read 3:600
Read 3:600														Replicate graph										Replicate graph
			Representative graph									Time	T° Read 3:600	G5	G7	G9	G11					Time	T° Read 3:600	G5	G7	G9	G11
	Time	T° Read 3:600	E5	E7	E9	E11								WT	Δqrr1-5	ΔluxO	luxO D61E							WT	Δqrr1-5	ΔluxO	luxO D61E
			WT	Δqrr1-5	luxO D61E	ΔluxO						00:22:32	30	0.086	0.085	0.092	0.085					00:22:32	30	0.089	0.085	0.086	0.087
	00:22:32	30.1	0.089	0.088	0.091	0.089						00:52:32	30	0.086	0.086	0.092	0.086					00:52:32	30	0.089	0.085	0.086	0.087
	00:52:32	30.1	0.089	0.087	0.091	0.089						01:22:32	30	0.086	0.086	0.092	0.086					01:22:32	30	0.089	0.086	0.086	0.087
	01:22:32	30.1	0.089	0.088	0.091	0.089						01:52:32	30	0.087	0.086	0.092	0.087					01:52:32	30	0.09	0.086	0.086	0.088
	01:52:32	30.1	0.089	0.088	0.091	0.089						02:22:32	30.1	0.09	0.088	0.093	0.089					02:22:32	30	0.091	0.088	0.086	0.091
	02:22:32	30.1	0.09	0.088	0.092	0.089						02:52:32	30	0.096	0.091	0.095	0.096					02:52:32	30	0.096	0.092	0.087	0.097
	02:52:32	30.1	0.09	0.089	0.092	0.089						03:22:32	30.1	0.108	0.097	0.098	0.109					03:22:32	30.1	0.106	0.1	0.089	0.112
	03:22:32	30.1	0.092	0.089	0.094	0.089						03:52:32	30.1	0.129	0.111	0.106	0.133					03:52:32	30.1	0.124	0.117	0.094	0.137
	03:52:32	30.1	0.095	0.09	0.097	0.089						04:22:32	30.1	0.171	0.137	0.121	0.185					04:22:32	30.1	0.16	0.15	0.103	0.192
	04:22:32	30.1	0.102	0.092	0.103	0.09						04:52:32	30.1	0.255	0.188	0.149	0.289					04:52:32	30.1	0.234	0.214	0.119	0.31
	04:52:32	30.1	0.118	0.096	0.116	0.091						05:22:32	30	0.389	0.284	0.207	0.398					05:22:32	30.1	0.362	0.329	0.151	0.401
	05:22:32	30.1	0.15	0.102	0.146	0.092						05:52:32	30.1	0.562	0.386	0.311	0.539					05:52:32	30.1	0.495	0.474	0.213	0.516
	05:52:32	30.1	0.224	0.109	0.214	0.095						06:22:32	30.1	0.649	0.513	0.408	0.613					06:22:32	30	0.602	0.607	0.324	0.613
	06:22:32	30.2	0.348	0.12	0.326	0.1						06:52:32	30.1	0.786	0.623	0.587	0.702					06:52:32	30.1	0.717	0.704	0.472	0.703
	06:52:32	30.1	0.514	0.135	0.455	0.109						07:22:32	30.1	0.873	0.766	0.705	0.783					07:22:32	30.1	0.858	0.842	0.594	0.808
	07:22:32	30.1	0.651	0.153	0.624	0.125						07:52:32	30.1	0.98	0.894	0.833	0.845					07:52:32	30.1	0.955	0.956	0.693	0.877
	07:52:32	30.1	0.809	0.167	0.703	0.154						08:22:32	30	1.083	0.991	0.967	0.946					08:22:32	30.1	1.052	1.033	0.813	0.913
	08:22:32	30.1	0.951	0.203	0.784	0.204						08:52:32	30	1.172	1.098	1.085	0.95					08:52:32	30.1	1.112	1.109	0.936	0.951
	08:52:32	30.1	1.071	0.246	0.813	0.285						09:22:32	30.1	1.214	1.173	1.135	0.978					09:22:32	30.1	1.17	1.151	1.031	0.982
	09:22:32	30	1.186	0.279	0.85	0.394						09:52:32	30.1	1.254	1.194	1.2	1.018					09:52:32	30.1	1.224	1.183	1.124	1.013
	09:52:32	30.1	1.257	0.37	0.93	0.532						10:22:32	30	1.282	1.235	1.275	1.055					10:22:32	30	1.264	1.221	1.18	1.079
	10:22:32	30.1	1.311	0.449	0.971	0.648						10:52:32	30	1.323	1.237	1.325	1.071					10:52:32	30.1	1.293	1.257	1.241	1.06
	10:52:32	30.1	1.368	0.538	1.014	0.774						11:22:32	30.1	1.325	1.265	1.368	1.08					11:22:32	30.1	1.346	1.289	1.299	1.055
	11:22:32	30.1	1.415	0.62	1.036	0.841						11:52:32	30.1	1.325	1.305	1.397	1.113					11:52:32	30.1	1.343	1.306	1.342	1.053
	11:52:32	30.1	1.454	0.685	1.055	0.926						12:22:32	30.1	1.318	1.299	1.418	1.102					12:22:32	30.1	1.349	1.294	1.397	1.057
	12:22:32	30.1	1.491	0.76	1.083	1.066						12:52:32	30.1	1.318	1.293	1.46	1.099					12:52:32	30.1	1.355	1.281	1.389	1.062
	12:52:32	30.1	1.521	0.846	1.113	1.188						13:22:32	30	1.317	1.284	1.474	1.102					13:22:32	30.1	1.363	1.267	1.387	1.069
	13:22:32	30.1	1.548	0.911	1.121	1.254						13:52:32	30	1.319	1.271	1.47	1.11					13:52:32	30.1	1.377	1.253	1.386	1.072
	13:52:32	30.1	1.567	0.961	1.138	1.331						14:22:32	30.1	1.306	1.259	1.466	1.123					14:22:32	30.1	1.386	1.242	1.385	1.08
	14:22:32	30.1	1.585	1.131	1.152	1.392						14:52:32	30.1	1.288	1.249	1.464	1.133					14:52:32	30	1.393	1.23	1.387	1.085
	14:52:32	30	1.596	1.16	1.145	1.414						15:22:32	30.1	1.298	1.236	1.457	1.142					15:22:32	30.2	1.401	1.221	1.389	1.091
	15:22:32	30.1	1.603	1.287	1.184	1.456						15:52:32	30.1	1.307	1.227	1.45	1.153					15:52:32	30.1	1.409	1.209	1.392	1.096
	15:52:32	30.1	1.603	1.35	1.221	1.467						16:22:32	30	1.315	1.214	1.441	1.164					16:22:32	30.1	1.41	1.198	1.395	1.102
	16:22:32	30.1	1.586	1.357	1.24	1.488						16:52:32	30	1.324	1.202	1.437	1.169					16:52:32	30.1	1.415	1.19	1.401	1.109
	16:52:32	30	1.574	1.379	1.253	1.465						17:22:32	30.1	1.332	1.194	1.434	1.168					17:22:32	30.2	1.417	1.184	1.414	1.116
	17:22:32	30.1	1.562	1.426	1.27	1.488						17:52:32	30.1	1.34	1.185	1.432	1.169					17:52:32	30.1	1.413	1.176	1.419	1.123
	17:52:32	30.1	1.549	1.443	1.279	1.501						18:22:32	30.1	1.347	1.173	1.43	1.166					18:22:32	30.1	1.399	1.17	1.423	1.129
	18:22:32	30.1	1.549	1.444	1.295	1.522						18:52:32	30.1	1.352	1.165	1.427	1.16					18:52:32	30.1	1.364	1.165	1.427	1.136
	18:52:32	30.1	1.553	1.425	1.291	1.503						19:22:32	30.1	1.356	1.159	1.426	1.15					19:22:32	30	1.369	1.161	1.431	1.141
	19:22:32	30	1.544	1.429	1.308	1.505						19:52:32	30.1	1.36	1.153	1.425	1.137					19:52:32	30.1	1.373	1.157	1.434	1.147
	19:52:32	30.1	1.549	1.435	1.317	1.5						20:22:32	30.1	1.361	1.148	1.425	1.121					20:22:32	30.1	1.373	1.152	1.437	1.15
	20:22:32	30.1	1.551	1.429	1.324	1.487						20:52:32	30	1.362	1.144	1.424	1.103					20:52:32	30	1.373	1.15	1.438	1.154
	20:52:32	30.1	1.551	1.429	1.33	1.472						21:22:32	30.1	1.363	1.141	1.422	1.085					21:22:32	30.1	1.372	1.149	1.439	1.158
	21:22:32	30.1	1.557	1.432	1.338	1.453						21:52:32	30.1	1.362	1.137	1.419	1.066					21:52:32	30.1	1.369	1.147	1.437	1.159
	21:52:32	30.1	1.556	1.428	1.306	1.448						22:22:32	30.1	1.359	1.135	1.415	1.047					22:22:32	30.1	1.367	1.146	1.437	1.159
	22:22:32	30.1	1.554	1.429	1.282	1.438						22:52:32	30.1	1.356	1.132	1.414	1.028					22:52:32	30.1	1.364	1.143	1.436	1.159
	22:52:32	30.1	1.554	1.424	1.24	1.431						23:22:32	30.1	1.354	1.128	1.412	1.009					23:22:32	30.1	1.361	1.138	1.433	1.158
	23:22:32	30.1	1.554	1.422	1.184	1.424						23:52:32	30.1	1.35	1.124	1.41	0.989
	23:52:32	30.2	1.555	1.42	1.07	1.42						1 day, 0:22:32	30.1	1.347	1.119	1.408	0.968
	1 day, 0:22:32	30.1	1.554	1.419	0.971	1.412
	1 day, 0:52:32	30.1	1.562	1.412	0.93	1.406
	1 day, 1:22:32	30	1.563	1.409	0.891	1.399
	1 day, 1:52:32	30.1	1.563	1.405	0.85	1.388
	1 day, 2:22:32	30.1	1.563	1.384	0.808	1.375
	1 day, 2:52:32	30.1	1.566	1.367	0.767	1.369
	1 day, 3:22:32	30	1.563	1.355	0.728	1.222
