# Supplementary material for: Quorum sensing in Vibrio controls carbon metabolism to optimize growth in changing environmental conditions
Source: PLoS Biol. 2024 Nov 11;22(11):e3002891. doi: 10.1371/journal.pbio.3002891 (PMC11581408; doi:10.1371/journal.pbio.3002891)
Supplement: S2 Data — Fig 2. Mutation of metF or luxR restores growth to HCD-locked strains. (B) Culture growth of V. campbellii DS40M4 strains in M9G medium. (C) Growth rates of strains from panel B are plotted. (D) Growth curves of V. campbellii DS40M4 strains in M9GC medium. The inset in panels B and D are zoomed-in views of the same data to enable visualization of strains at early time points. (E) Growth rates of strains from panel D are plotted. For panels B and D, the data are from a single experiment that is representative of at least 3 independent biological experiments for each strain under every condition and the y-axis represents cell density OD600. For panels C and E, error bars show the mean and standard deviation of at least 3 biological replicates. The slope of the line was derived from the data in exponential phase with at least 5 data points per growth curve. Statistical analyses were performed using the Kruskal–Wallis test (nonparametric) followed by Dunn’s multiple comparisons test (n = at least 3). Different letters above the bars indicate that the pair-wise comparison is significantly different; the same letters above 2 bars indicate no significant differences (p < 0.05). There were no significant differences in panel D. Fig 3. LuxR G37V has decreased DNA binding activity. (C) Bioluminescence production (light divided by OD600) throughout a growth curve for DS40M4 strains. The data shown are from a single experiment that is representative of at least 3 independent biological experiments for each strain under every condition. (XLSX) [file pbio.3002891.s011.xlsx]

## Sheet: Fig 2B
Software Version	3.11.19													Software Version	3.11.19														Software Version	3.11.19													Software Version	3.11.19
Experiment File Path:	C:\Users\localadmin\Documents\van Kessel\Chelsea\22.10.18 fig2 and luxO add st.qrr.sup and mal suc growth assay.xpt													Experiment File Path:	C:\Users\Public\Documents\Experiments\Chelsea\22.10.04 fig2 add str and luxo sup add str growth assay.xpt														Experiment File Path:	C:\Users\Public\Documents\Experiments\Chelsea\22.09.27 fig2 add str and qrr and hfq growth.xpt													Experiment File Path:	C:\Users\Public\Documents\Experiments\Chelsea\22.07.12 ds4 fig 2 and 3 and MetJ growth assays.xpt
Protocol File Path:	C:\Users\localadmin\Documents\van Kessel\Chelsea\Synergy OD600 lux ON curve (gain 160).prt													Protocol File Path:	C:\Users\localadmin\Documents\van Kessel\Chelsea\Synergy OD600 lux ON curve (gain 160).prt														Protocol File Path:	C:\Users\localadmin\Documents\van Kessel\Chelsea\Synergy OD600 lux ON curve (gain 160).prt													Protocol File Path:	C:\Users\localadmin\Documents\van Kessel\Chelsea\Synergy OD600 lux ON curve (gain 160).prt
Plate Number	Plate 1													Plate Number	Plate 1														Plate Number	Plate 1													Plate Number	Plate 1
Date	2022-10-18													Date	2022-10-04														Date	2022-09-27													Date	2022-07-12
Time	16:16:10													Time	16:05:33														Time	16:09:23													Time	16:02:51
Reader Type:	Synergy H1													Reader Type:	Synergy H1														Reader Type:	Synergy H1													Reader Type:	Synergy H1
Reader Serial Number:	21102120													Reader Serial Number:	21102120														Reader Serial Number:	21102120													Reader Serial Number:	21102120
Reading Type	Reader													Reading Type	Reader														Reading Type	Reader													Reading Type	Reader
Procedure Details														Procedure Details															Procedure Details														Procedure Details
Plate Type	96 WELL PLATE (Use plate lid)													Plate Type	96 WELL PLATE (Use plate lid)														Plate Type	96 WELL PLATE (Use plate lid)													Plate Type	96 WELL PLATE (Use plate lid)
Well Selection	Runtime													Well Selection	Runtime														Well Selection	Runtime													Well Selection	Runtime
Eject plate on completion														Eject plate on completion															Eject plate on completion														Eject plate on completion
Set Temperature	Setpoint 30°C													Set Temperature	Setpoint 30°C														Set Temperature	Setpoint 30°C													Set Temperature	Setpoint 30°C
	Preheat before moving to next step														Preheat before moving to next step															Preheat before moving to next step														Preheat before moving to next step
Read	OD600													Read	OD600														Read	OD600													Read	OD600
	Absorbance Endpoint														Absorbance Endpoint															Absorbance Endpoint														Absorbance Endpoint
	Full Plate														Full Plate															Full Plate														Full Plate
	Wavelengths: 600														Wavelengths: 600															Wavelengths: 600														Wavelengths: 600
	Read Speed: Normal, Delay: 100 msec, Measurements/Data Point: 8														Read Speed: Normal, Delay: 100 msec, Measurements/Data Point: 8															Read Speed: Normal, Delay: 100 msec, Measurements/Data Point: 8														Read Speed: Normal, Delay: 100 msec, Measurements/Data Point: 8
Results														Results															Results														Results
600															600														600														600			Replicate graph
			Representative graph															Replicate graph														Replicate graph														∆qrr1-5 suppressor	WT	∆qrr1-5	∆qrr1-5, ∆metL
	Time	T° 600	A1	A2	A3	A4	A5	A6	A7	A8	A9	A10	A11			Time	T° 600	A1	A2	A3	A4	A5	A6	A7	A8	A9	A10	A11		Time	T° 600	A1	A2	A3	A4	A5	A6	A7	A8	A9	A10	A11		Time	T° 600	A1	A3	A4	A5
			∆qrr1-5 suppressor	WT	∆qrr1-5	∆qrr1-5, ∆metL	∆qrr1-5, ∆metF	∆qrr1-5, luxR G37V	∆qrr1-5, ∆metF, luxR G37V	∆luxR	∆luxR, ∆metF	∆qrr1-5, ∆metF, ∆luxR	∆qrr1-5, ∆luxR					∆qrr1-5 suppressor	WT	∆qrr1-5	∆qrr1-5, ∆metL	∆qrr1-5, ∆metF	∆qrr1-5, luxR G37V	∆qrr1-5, ∆metF, luxR G37V	∆luxR, ∆metF	∆luxR	∆qrr1-5, ∆metF, ∆luxR	∆qrr1-5, ∆luxR				∆qrr1-5 suppressor	WT	∆qrr1-5	∆qrr1-5, ∆metL	∆qrr1-5, ∆metF	∆qrr1-5, luxR G37V	∆qrr1-5, ∆metF, luxR G37V	∆luxR, ∆metF	∆qrr1-5, ∆metF, ∆luxR	∆luxR	∆qrr1-5, ∆luxR		00:29:22	30	0.085	0.085	0.088	0.086
	00:29:16	30.1	0.086	0.085	0.084	0.085	0.084	0.084	0.084	0.084	0.084	0.083	0.084			00:29:25	30.1	0.084	0.085	0.084	0.084	0.086	0.085	0.084	0.084	0.086	0.083	0.085		00:29:25	30	0.084	0.085	0.084	0.084	0.085	0.084	0.087	0.085	0.083	0.083	0.085		00:59:22	30.1	0.085	0.085	0.088	0.086
	00:59:16	30	0.086	0.085	0.084	0.085	0.084	0.084	0.084	0.084	0.084	0.083	0.084			00:59:25	30	0.084	0.085	0.083	0.084	0.086	0.085	0.084	0.084	0.087	0.083	0.085		00:59:25	30	0.084	0.085	0.084	0.084	0.085	0.084	0.088	0.085	0.083	0.083	0.085		01:29:22	30	0.085	0.085	0.088	0.086
	01:29:16	30	0.086	0.085	0.084	0.085	0.084	0.084	0.084	0.084	0.084	0.083	0.084			01:29:25	30.1	0.084	0.095	0.084	0.084	0.086	0.085	0.084	0.084	0.087	0.083	0.085		01:29:25	30	0.084	0.085	0.084	0.084	0.084	0.084	0.088	0.085	0.083	0.083	0.085		01:59:22	30	0.085	0.085	0.088	0.086
	01:59:16	30.2	0.086	0.085	0.084	0.085	0.084	0.084	0.084	0.084	0.084	0.083	0.084			01:59:25	30	0.084	0.092	0.084	0.084	0.086	0.085	0.084	0.084	0.087	0.083	0.085		01:59:25	30	0.084	0.085	0.084	0.084	0.085	0.084	0.087	0.085	0.083	0.083	0.084		02:29:22	30.1	0.085	0.085	0.088	0.086
	02:29:16	30.1	0.086	0.085	0.084	0.085	0.084	0.084	0.084	0.084	0.084	0.083	0.085			02:29:25	30.1	0.084	0.085	0.084	0.084	0.086	0.085	0.084	0.084	0.087	0.083	0.085		02:29:25	30.1	0.084	0.085	0.084	0.084	0.085	0.084	0.088	0.085	0.083	0.083	0.085		02:59:22	30.1	0.085	0.085	0.088	0.086
	02:59:16	30.1	0.086	0.085	0.084	0.085	0.084	0.084	0.084	0.084	0.084	0.084	0.085			02:59:25	30.1	0.101	0.085	0.084	0.084	0.086	0.085	0.084	0.084	0.087	0.083	0.086		02:59:25	30.1	0.085	0.086	0.084	0.084	0.085	0.084	0.088	0.085	0.083	0.083	0.085		03:29:22	30.1	0.085	0.085	0.088	0.086
	03:29:16	30.1	0.086	0.085	0.084	0.085	0.084	0.085	0.084	0.085	0.084	0.084	0.085			03:29:25	30.1	0.085	0.086	0.084	0.084	0.086	0.085	0.085	0.085	0.088	0.083	0.086		03:29:25	30.1	0.085	0.086	0.084	0.084	0.085	0.084	0.088	0.085	0.084	0.083	0.085		03:59:22	30.1	0.085	0.085	0.088	0.086
	03:59:16	30.1	0.086	0.086	0.084	0.085	0.085	0.085	0.085	0.085	0.084	0.084	0.085			03:59:25	30.1	0.086	0.086	0.084	0.084	0.086	0.104	0.085	0.085	0.088	0.084	0.086		03:59:25	30.1	0.085	0.086	0.084	0.084	0.085	0.084	0.088	0.085	0.084	0.083	0.085		04:29:22	30	0.085	0.085	0.088	0.086
	04:29:16	30.1	0.087	0.086	0.085	0.085	0.085	0.085	0.085	0.085	0.085	0.084	0.085			04:29:25	30.1	0.086	0.086	0.084	0.084	0.086	0.086	0.085	0.103	0.088	0.084	0.086		04:29:25	30.1	0.086	0.086	0.084	0.084	0.085	0.084	0.088	0.085	0.084	0.084	0.085		04:59:22	30.1	0.085	0.085	0.088	0.086
	04:59:16	30.1	0.088	0.086	0.085	0.085	0.085	0.085	0.085	0.085	0.085	0.084	0.085			04:59:25	30.1	0.087	0.086	0.084	0.084	0.087	0.086	0.085	0.085	0.088	0.084	0.086		04:59:25	30.1	0.086	0.086	0.085	0.085	0.085	0.085	0.088	0.085	0.084	0.083	0.085		05:29:22	30.1	0.085	0.085	0.088	0.086
	05:29:16	30.1	0.089	0.086	0.085	0.086	0.085	0.086	0.085	0.085	0.085	0.084	0.086			05:29:25	30.1	0.088	0.087	0.085	0.085	0.087	0.086	0.086	0.086	0.089	0.084	0.087		05:29:25	30.1	0.087	0.086	0.085	0.085	0.086	0.085	0.088	0.085	0.084	0.084	0.085		05:59:22	30.1	0.086	0.085	0.088	0.086
	05:59:16	30.1	0.09	0.087	0.086	0.086	0.086	0.086	0.085	0.086	0.085	0.085	0.086			05:59:25	30.1	0.117	0.087	0.085	0.085	0.088	0.087	0.086	0.086	0.089	0.084	0.087		05:59:25	30.1	0.088	0.087	0.085	0.085	0.086	0.085	0.088	0.085	0.084	0.084	0.085		06:29:22	30.1	0.086	0.085	0.088	0.086
	06:29:16	30.1	0.092	0.087	0.086	0.086	0.086	0.086	0.086	0.086	0.085	0.085	0.086			06:29:25	30.1	0.091	0.087	0.086	0.086	0.088	0.087	0.086	0.086	0.089	0.085	0.087		06:29:25	30.1	0.09	0.087	0.086	0.086	0.086	0.085	0.088	0.085	0.084	0.084	0.085		06:59:22	30.1	0.086	0.085	0.088	0.086
	06:59:16	30	0.094	0.087	0.086	0.086	0.087	0.087	0.086	0.086	0.086	0.085	0.086			06:59:25	30.1	0.094	0.088	0.086	0.086	0.089	0.087	0.086	0.086	0.089	0.085	0.087		06:59:25	30	0.092	0.087	0.086	0.086	0.086	0.085	0.088	0.085	0.084	0.084	0.086		07:29:22	30.1	0.086	0.085	0.088	0.086
	07:29:16	30.1	0.097	0.087	0.087	0.087	0.087	0.087	0.086	0.086	0.086	0.085	0.087			07:29:25	30.1	0.097	0.088	0.086	0.087	0.09	0.088	0.086	0.087	0.09	0.085	0.087		07:29:25	30.1	0.094	0.087	0.086	0.086	0.086	0.085	0.088	0.086	0.084	0.084	0.086		07:59:22	30.1	0.087	0.086	0.089	0.086
	07:59:16	30.1	0.1	0.088	0.087	0.087	0.088	0.088	0.086	0.087	0.086	0.085	0.087			07:59:25	30.1	0.099	0.088	0.087	0.087	0.091	0.088	0.086	0.087	0.09	0.085	0.088		07:59:25	30.1	0.097	0.088	0.086	0.086	0.087	0.086	0.088	0.086	0.084	0.085	0.086		08:29:22	30.1	0.088	0.086	0.089	0.086
	08:29:16	30.1	0.103	0.088	0.087	0.088	0.089	0.088	0.086	0.087	0.086	0.086	0.088			08:29:25	30	0.104	0.089	0.087	0.088	0.092	0.108	0.087	0.087	0.09	0.086	0.088		08:29:25	30.1	0.1	0.088	0.086	0.087	0.087	0.086	0.088	0.086	0.084	0.085	0.086		08:59:22	30.2	0.089	0.086	0.089	0.086
	08:59:16	30.1	0.107	0.089	0.088	0.088	0.09	0.089	0.086	0.087	0.086	0.086	0.088			08:59:25	30.1	0.109	0.09	0.088	0.089	0.094	0.09	0.087	0.088	0.091	0.086	0.089		08:59:25	30.1	0.103	0.089	0.087	0.087	0.087	0.087	0.088	0.086	0.085	0.086	0.087		09:29:22	30.1	0.09	0.087	0.09	0.086
	09:29:16	30.1	0.113	0.089	0.088	0.089	0.09	0.09	0.087	0.088	0.087	0.086	0.089			09:29:25	30.1	0.115	0.091	0.088	0.089	0.095	0.091	0.087	0.088	0.092	0.086	0.09		09:29:25	30	0.109	0.09	0.087	0.087	0.087	0.088	0.088	0.087	0.085	0.086	0.088		09:59:22	30.1	0.092	0.087	0.091	0.086
	09:59:16	30.1	0.12	0.09	0.088	0.09	0.092	0.091	0.087	0.089	0.087	0.087	0.09			09:59:25	30.1	0.123	0.092	0.088	0.089	0.097	0.093	0.088	0.089	0.093	0.086	0.09		09:59:25	30.1	0.115	0.091	0.087	0.088	0.087	0.089	0.089	0.087	0.085	0.087	0.089		10:29:22	30.1	0.095	0.088	0.091	0.086
	10:29:16	30.1	0.129	0.091	0.088	0.09	0.093	0.092	0.087	0.09	0.088	0.087	0.091			10:29:25	30.1	0.134	0.093	0.089	0.09	0.099	0.094	0.089	0.09	0.094	0.087	0.091		10:29:25	30	0.123	0.092	0.087	0.088	0.087	0.09	0.089	0.088	0.086	0.089	0.09		10:59:22	30.1	0.098	0.089	0.092	0.086
	10:59:16	30.1	0.142	0.092	0.088	0.091	0.094	0.094	0.087	0.092	0.089	0.088	0.093			10:59:25	30.1	0.141	0.087	0.083	0.083	0.094	0.089	0.083	0.084	0.089	0.081	0.086		10:59:25	30.1	0.135	0.093	0.087	0.088	0.087	0.092	0.09	0.089	0.087	0.09	0.091		11:29:22	30.1	0.103	0.09	0.093	0.086
	11:29:16	30.1	0.158	0.094	0.089	0.091	0.096	0.096	0.088	0.094	0.091	0.089	0.094			11:29:25	30.1	0.169	0.096	0.091	0.09	0.103	0.098	0.091	0.093	0.098	0.089	0.094		11:29:25	30.1	0.15	0.095	0.087	0.088	0.088	0.094	0.091	0.091	0.088	0.093	0.093		11:59:22	30.1	0.109	0.092	0.094	0.086
	11:59:16	30.1	0.18	0.096	0.089	0.091	0.098	0.098	0.089	0.096	0.093	0.091	0.097			11:59:25	30.1	0.193	0.099	0.092	0.091	0.105	0.101	0.092	0.096	0.101	0.09	0.095		11:59:25	30.1	0.17	0.098	0.087	0.088	0.088	0.097	0.092	0.093	0.09	0.096	0.096		12:29:22	30.1	0.119	0.094	0.095	0.086
	12:29:16	30.1	0.207	0.099	0.09	0.091	0.1	0.101	0.09	0.1	0.096	0.093	0.1			12:29:25	30	0.225	0.102	0.092	0.091	0.11	0.105	0.094	0.099	0.106	0.092	0.097		12:29:25	30.1	0.196	0.102	0.087	0.089	0.088	0.1	0.093	0.097	0.092	0.101	0.099		12:59:22	30	0.132	0.097	0.097	0.086
	12:59:16	30	0.244	0.102	0.09	0.091	0.103	0.105	0.092	0.105	0.101	0.095	0.103			12:59:25	30.1	0.265	0.107	0.094	0.091	0.115	0.11	0.097	0.104	0.112	0.094	0.1		12:59:25	30.1	0.23	0.107	0.088	0.089	0.089	0.105	0.094	0.102	0.095	0.107	0.103		13:29:22	30.1	0.148	0.1	0.098	0.086
	13:29:16	30.1	0.291	0.107	0.091	0.092	0.106	0.111	0.094	0.112	0.107	0.099	0.109			13:29:25	30.2	0.317	0.113	0.095	0.091	0.121	0.115	0.1	0.111	0.119	0.097	0.103		13:29:25	30.1	0.276	0.113	0.088	0.089	0.09	0.111	0.096	0.109	0.099	0.116	0.108		13:59:22	30.1	0.168	0.105	0.1	0.086
	13:59:16	30.1	0.354	0.115	0.092	0.092	0.11	0.117	0.096	0.121	0.115	0.103	0.115			13:59:25	30	0.385	0.12	0.096	0.091	0.128	0.122	0.104	0.119	0.129	0.1	0.107		13:59:25	30.1	0.333	0.123	0.088	0.089	0.091	0.118	0.099	0.119	0.104	0.127	0.115		14:29:22	30.1	0.196	0.111	0.102	0.086
	14:29:16	30.1	0.431	0.123	0.093	0.092	0.116	0.125	0.1	0.133	0.128	0.109	0.123			14:29:25	30	0.463	0.13	0.099	0.091	0.137	0.131	0.11	0.132	0.141	0.105	0.112		14:29:25	30.1	0.406	0.134	0.089	0.089	0.092	0.128	0.102	0.133	0.111	0.141	0.122		14:59:22	30.1	0.235	0.118	0.104	0.086
	14:59:16	30.1	0.519	0.135	0.095	0.092	0.123	0.135	0.104	0.148	0.144	0.117	0.133			14:59:25	30.1	0.553	0.142	0.1	0.091	0.149	0.142	0.116	0.149	0.158	0.111	0.118		14:59:25	30.1	0.488	0.149	0.089	0.089	0.094	0.141	0.107	0.152	0.12	0.16	0.132		15:29:22	30.1	0.288	0.127	0.107	0.086
	15:29:16	30.1	0.615	0.149	0.096	0.093	0.132	0.147	0.11	0.168	0.167	0.128	0.146			15:29:25	30.1	0.651	0.157	0.101	0.092	0.163	0.155	0.126	0.172	0.178	0.119	0.124		15:29:25	30.1	0.581	0.167	0.09	0.089	0.096	0.156	0.113	0.18	0.133	0.184	0.144		15:59:22	30.1	0.353	0.14	0.111	0.086
	15:59:16	30.1	0.722	0.168	0.098	0.093	0.145	0.163	0.118	0.193	0.198	0.143	0.163			15:59:25	30.1	0.755	0.174	0.103	0.091	0.179	0.171	0.138	0.203	0.204	0.13	0.133		15:59:25	30.1	0.676	0.191	0.091	0.09	0.098	0.176	0.122	0.219	0.151	0.215	0.16		16:29:22	30.1	0.428	0.153	0.114	0.086
	16:29:16	30.1	0.826	0.189	0.1	0.093	0.158	0.183	0.129	0.225	0.241	0.163	0.183			16:29:25	30.1	0.854	0.196	0.105	0.091	0.198	0.191	0.154	0.246	0.236	0.144	0.142		16:29:25	30.1	0.777	0.219	0.092	0.09	0.102	0.202	0.135	0.271	0.175	0.256	0.179		16:59:22	30.1	0.517	0.171	0.118	0.086
	16:59:16	30.1	0.922	0.217	0.102	0.093	0.172	0.206	0.143	0.266	0.298	0.19	0.207			16:59:25	30.1	0.948	0.222	0.107	0.092	0.22	0.213	0.174	0.301	0.276	0.163	0.153		16:59:25	30.1	0.875	0.253	0.094	0.09	0.105	0.233	0.151	0.342	0.209	0.307	0.203		17:29:22	30.1	0.62	0.192	0.122	0.086
	17:29:16	30.1	1.016	0.249	0.105	0.093	0.19	0.234	0.162	0.315	0.371	0.225	0.238			17:29:25	30.1	1.038	0.253	0.11	0.091	0.246	0.241	0.201	0.372	0.324	0.189	0.165		17:29:25	30.1	0.968	0.295	0.095	0.09	0.11	0.272	0.174	0.429	0.254	0.37	0.233		17:59:22	30.1	0.733	0.219	0.128	0.086
	17:59:16	30.1	1.104	0.288	0.107	0.093	0.213	0.267	0.188	0.376	0.458	0.273	0.273			17:59:25	30.1	1.12	0.287	0.113	0.092	0.278	0.274	0.236	0.46	0.382	0.222	0.18		17:59:25	30.1	1.052	0.345	0.097	0.09	0.116	0.319	0.205	0.528	0.315	0.442	0.269		18:29:22	30.1	0.847	0.252	0.134	0.086
	18:29:16	30.1	1.22	0.334	0.11	0.093	0.235	0.306	0.222	0.446	0.552	0.335	0.317			18:29:25	30.1	1.196	0.331	0.117	0.092	0.319	0.313	0.28	0.557	0.453	0.267	0.197		18:29:25	30.1	1.131	0.404	0.099	0.09	0.123	0.376	0.248	0.635	0.394	0.529	0.312		18:59:22	30.1	0.954	0.29	0.141	0.086
	18:59:16	30.1	1.271	0.39	0.115	0.093	0.264	0.353	0.267	0.527	0.656	0.414	0.37			18:59:25	30.1	1.26	0.378	0.119	0.092	0.376	0.356	0.335	0.663	0.529	0.323	0.216		18:59:25	30.1	1.197	0.465	0.101	0.09	0.133	0.438	0.305	0.751	0.484	0.623	0.362		19:29:22	30.1	1.052	0.338	0.148	0.086
	19:29:16	30.1	1.319	0.449	0.118	0.093	0.303	0.406	0.324	0.62	0.764	0.502	0.433			19:29:25	30.1	1.313	0.43	0.124	0.091	0.435	0.407	0.403	0.777	0.618	0.394	0.236		19:29:25	30.1	1.254	0.537	0.103	0.09	0.145	0.516	0.378	0.87	0.581	0.722	0.42		19:59:22	30.1	1.135	0.391	0.156	0.086
	19:59:16	30.1	1.366	0.518	0.122	0.093	0.36	0.469	0.395	0.717	0.882	0.597	0.504			19:59:25	30.1	1.355	0.489	0.128	0.091	0.503	0.466	0.488	0.899	0.713	0.48	0.26		19:59:25	30.1	1.323	0.619	0.107	0.09	0.16	0.607	0.465	1.015	0.692	0.828	0.489		20:29:22	30.1	1.22	0.46	0.166	0.086
	20:29:16	30.1	1.423	0.594	0.127	0.093	0.422	0.543	0.48	0.807	1.025	0.702	0.584			20:29:25	30.1	1.391	0.556	0.133	0.092	0.579	0.535	0.585	1.005	0.806	0.57	0.285		20:29:25	30.1	1.389	0.719	0.11	0.09	0.179	0.715	0.564	1.133	0.817	0.931	0.568		20:59:22	30.1	1.379	0.546	0.177	0.086
	20:59:16	30	1.499	0.697	0.132	0.093	0.492	0.643	0.576	0.904	1.084	0.808	0.667			20:59:25	30.1	1.38	0.632	0.14	0.092	0.667	0.617	0.69	1.103	0.891	0.668	0.313		20:59:25	30.1	1.498	0.826	0.115	0.09	0.204	0.837	0.673	1.189	0.953	1.017	0.647		21:29:22	30.1	1.493	0.651	0.191	0.086
	21:29:16	30.1	1.481	0.795	0.14	0.093	0.567	0.732	0.682	0.991	1.158	0.917	0.749			21:29:25	30.1	1.329	0.712	0.145	0.091	0.763	0.707	0.79	1.185	0.982	0.775	0.346		21:29:25	30.1	1.514	0.934	0.119	0.091	0.233	0.964	0.784	1.267	1.063	1.104	0.726		21:59:22	30.1	1.535	0.755	0.207	0.086
	21:59:16	30.1	1.452	0.898	0.148	0.093	0.661	0.82	0.777	1.098	1.223	1.037	0.836			21:59:25	30.1	1.29	0.81	0.152	0.091	0.867	0.795	0.887	1.256	1.061	0.882	0.382		21:59:25	30.2	1.484	1.053	0.124	0.091	0.269	1.129	0.888	1.563	1.142	1.421	0.809		22:29:22	30.1	1.548	0.887	0.228	0.086
	22:29:16	30.1	1.423	0.995	0.156	0.093	0.761	0.968	0.876	1.523	1.323	1.11	0.921			22:29:25	30.1	1.252	0.9	0.159	0.091	0.956	0.877	0.982	1.405	1.328	0.983	0.42		22:29:25	30.1	1.453	1.219	0.13	0.091	0.316	1.33	1.017	1.681	1.207	1.604	0.891		22:59:22	30.1	1.452	1.072	0.255	0.086
	22:59:16	30.1	1.414	1.153	0.167	0.093	0.874	1.198	1.015	1.632	1.6	1.181	0.994			22:59:25	30	1.219	0.995	0.167	0.091	1.049	0.962	1.079	1.593	1.556	1.071	0.457		22:59:25	30	1.423	1.368	0.138	0.091	0.378	1.575	1.213	1.683	1.378	1.652	0.966		23:29:22	30.1	1.393	1.238	0.283	0.086
	23:29:16	30.1	1.375	1.323	0.176	0.093	1.025	1.438	1.2	1.672	1.629	1.245	1.059			23:29:25	30.1	1.187	1.08	0.176	0.091	1.147	1.072	1.169	1.468	1.659	1.15	0.498		23:29:25	30.1	1.387	1.524	0.147	0.091	0.458	1.655	1.41	1.519	1.604	1.672	1.033		23:59:22	30.1	1.305	1.388	0.314	0.086
	23:59:16	30.1	1.341	1.465	0.188	0.093	1.231	1.556	1.399	1.677	1.494	1.344	1.122			23:59:25	30.1	1.155	1.217	0.187	0.091	1.374	1.21	1.252	1.401	1.682	1.221	0.538		23:59:25	30.1	1.345	1.678	0.157	0.091	0.553	1.701	1.595	1.397	1.664	1.673	1.091		1 day, 0:29:22	30.1	1.22	1.52	0.346	0.086
	1 day, 0:29:16	30.1	1.308	1.615	0.197	0.093	1.417	1.627	1.565	1.685	1.406	1.559	1.352			1 day, 0:29:25	30.1	1.122	1.354	0.2	0.091	1.528	1.441	1.305	1.384	1.687	1.283	0.58		1 day, 0:29:25	30.1	1.283	1.756	0.169	0.09	0.655	1.722	1.671	1.331	1.579	1.508	1.172		1 day, 0:59:22	30.1	1.18	1.628	0.386	0.086
	1 day, 0:59:16	30.1	1.271	1.719	0.209	0.092	1.558	1.661	1.645	1.523	1.359	1.592	1.547			1 day, 0:59:25	30.1	1.087	1.452	0.214	0.091	1.68	1.6	1.367	1.361	1.55	1.387	0.621		1 day, 0:59:25	30.1	1.163	1.798	0.181	0.091	0.771	1.736	1.703	1.302	1.426	1.56	1.259		1 day, 1:29:22	30.1	1.142	1.7	0.424	0.086
	1 day, 1:29:16	30.1	1.206	1.776	0.229	0.092	1.65	1.675	1.671	1.573	1.331	1.437	1.599			1 day, 1:29:25	30.1	1.053	1.576	0.231	0.091	1.774	1.673	1.47	1.345	1.56	1.445	0.661		1 day, 1:29:25	30.1	1.057	1.821	0.194	0.091	0.904	1.744	1.719	1.287	1.379	1.522	1.374		1 day, 1:59:22	30.1	1.108	1.735	0.469	0.086
	1 day, 1:59:16	30.1	1.035	1.81	0.252	0.092	1.722	1.683	1.7	1.547	1.3	1.404	1.626			1 day, 1:59:25	30.1	1.016	1.69	0.259	0.09	1.829	1.712	1.485	1.318	1.536	1.43	0.702		1 day, 1:59:25	30.1	1.022	1.833	0.21	0.091	1.089	1.694	1.663	1.261	1.351	1.488	1.472		1 day, 2:29:22	30.1	1.078	1.767	0.52	0.086
	1 day, 2:29:16	30.1	1.001	1.828	0.27	0.092	1.77	1.701	1.684	1.509	1.276	1.368	1.504			1 day, 2:29:25	30.1	0.979	1.753	0.282	0.09	1.874	1.74	1.456	1.297	1.51	1.398	0.749		1 day, 2:29:25	30.1	0.984	1.804	0.229	0.09	1.266	1.636	1.594	1.237	1.326	1.456	1.46		1 day, 2:59:22	30.1	1.05	1.784	0.581	0.086
	1 day, 2:59:16	30.1	0.966	1.806	0.3	0.092	1.807	1.703	1.634	1.479	1.252	1.34	1.525			1 day, 2:59:25	30.1	0.944	1.795	0.282	0.09	1.911	1.685	1.432	1.276	1.497	1.366	0.794		1 day, 2:59:25	30.1	0.947	1.801	0.255	0.09	1.432	1.622	1.535	1.221	1.305	1.431	1.394		1 day, 3:29:22	30.1	1.025	1.789	0.642	0.086
	1 day, 3:29:16	30	0.935	1.806	0.329	0.092	1.845	1.632	1.608	1.46	1.229	1.318	1.509			1 day, 3:29:25	30.1	0.91	1.807	0.301	0.09	1.912	1.694	1.407	1.254	1.478	1.334	0.841		1 day, 3:29:25	30.1	0.912	1.791	0.286	0.09	1.563	1.597	1.486	1.225	1.274	1.406	1.427		1 day, 3:59:22	30.1	1	1.753	0.718	0.086
	1 day, 3:59:16	30	0.904	1.795	0.38	0.093	1.88	1.598	1.553	1.441	1.216	1.287	1.502			1 day, 3:59:25	30.1	0.869	1.811	0.34	0.09	1.906	1.661	1.397	1.234	1.46	1.306	0.883		1 day, 3:59:25	30.1	0.879	1.783	0.324	0.09	1.674	1.571	1.456	1.206	1.252	1.387	1.425		1 day, 4:29:22	30.1	0.977	1.763	0.791	0.086
	1 day, 4:29:16	30.1	0.865	1.787	0.415	0.092	1.915	1.606	1.504	1.419	1.203	1.267	1.487			1 day, 4:29:25	30.1	0.812	1.798	0.35	0.09	1.904	1.638	1.373	1.217	1.44	1.269	0.932		1 day, 4:29:25	30.1	0.841	1.787	0.356	0.09	1.739	1.552	1.414	1.191	1.23	1.376	1.416		1 day, 4:59:22	30.1	0.954	1.749	0.91	0.086
	1 day, 4:59:16	30.1	0.812	1.779	0.467	0.092	1.926	1.591	1.468	1.398	1.17	1.243	1.474			1 day, 4:59:25	30.1	0.758	1.78	0.431	0.09	1.891	1.629	1.362	1.177	1.408	1.234	0.957		1 day, 4:59:25	30.1	0.788	1.778	0.409	0.09	1.78	1.524	1.377	1.178	1.218	1.353	1.413		1 day, 5:29:22	30.1	0.931	1.733	1.091	0.086
	1 day, 5:29:16	30.1	0.755	1.777	0.527	0.092	1.918	1.575	1.438	1.382	1.141	1.218	1.461			1 day, 5:29:25	30.1	0.715	1.772	0.452	0.09	1.877	1.607	1.347	1.146	1.394	1.204	0.994		1 day, 5:29:25	30.1	0.734	1.774	0.45	0.09	1.816	1.502	1.353	1.153	1.206	1.329	1.404		1 day, 5:59:22	30.1	0.908	1.719	1.289	0.086
	1 day, 5:59:16	30.1	0.71	1.774	0.59	0.092	1.909	1.557	1.409	1.371	1.106	1.198	1.448			1 day, 5:59:25	30.1	0.679	1.773	0.49	0.09	1.86	1.589	1.329	1.097	1.383	1.174	1.024		1 day, 5:59:25	30.1	0.69	1.767	0.496	0.09	1.85	1.485	1.341	1.129	1.19	1.307	1.394		1 day, 6:29:22	30.1	0.886	1.706	1.465	0.086
	1 day, 6:29:16	30.2	0.67	1.77	0.638	0.092	1.898	1.535	1.387	1.351	1.064	1.169	1.433			1 day, 6:29:25	30.1	0.652	1.764	0.537	0.09	1.857	1.574	1.304	1.042	1.348	1.158	1.051		1 day, 6:29:25	30	0.653	1.766	0.551	0.09	1.877	1.478	1.335	1.081	1.177	1.293	1.373
[truncated: 27 more columns]

## Sheet: Fig 2C 2E replicate 1
Software Version	3.11.19
Experiment File Path:	C:\Users\localadmin\Documents\van Kessel\Chelsea\22.10.18 fig2 and luxO add st.qrr.sup and mal suc growth assay.xpt
Protocol File Path:	C:\Users\localadmin\Documents\van Kessel\Chelsea\Synergy OD600 lux ON curve (gain 160).prt
Plate Number	Plate 1
Date	2022-10-18
Time	16:16:10
Reader Type:	Synergy H1
Reader Serial Number:	21102120
Reading Type	Reader
Procedure Details
Plate Type	96 WELL PLATE (Use plate lid)
Well Selection	Runtime
Eject plate on completion
Set Temperature	Setpoint 30°C
	Preheat before moving to next step
Read	OD600
	Absorbance Endpoint
	Full Plate
	Wavelengths: 600
	Read Speed: Normal, Delay: 100 msec, Measurements/Data Point: 8
Start Kinetic	Runtime 30:00:00 (HH:MM:SS), Interval 0:30:00, 61 Reads
Shake	Double Orbital: Continuous
	Frequency: 548 cpm (2 mm)
Read	Absorbance Endpoint
	Full Plate
	Wavelengths: 600
	Read Speed: Normal, Delay: 100 msec, Measurements/Data Point: 8
End Kinetic
Results
Actual Temperature:	28
		1	2	3	4	5	6	7	8	9	10	11	12
	A	0.085	0.085	0.084	0.085	0.084	0.084	0.084	0.084	0.084	0.084	0.084	0.084	OD600:600
	B	0.085	0.085	0.085	0.086	0.085	0.084	0.085	0.085	0.084	0.084	0.084	0.083	OD600:600
	C	0.085	0.085	0.086	0.085	0.084	0.085	0.085	0.085	0.084	0.084	0.084	0.084	OD600:600
	D	0.088	0.087	0.084	0.085	0.085	0.084	0.086	0.086	0.085	0.084	0.085	0.084	OD600:600
	E	0.088	0.086	0.084	0.086	0.084	0.085	0.084	0.085	0.086	0.085	0.084	0.084	OD600:600
	F	0.084	0.086	0.084	0.084	0.085	0.085	0.084	0.085	0.084	0.084	0.085	0.087	OD600:600
	G	0.085	0.085	0.084	0.087	0.087	0.084	0.086	0.084	0.09	0.084	0.084	0.084	OD600:600																									luxO Supp							qrrs
	H													OD600:600		fig2
		media	M9G												M9GC												M9G+Methionine												M9G							M9G
600		strain	cas537	cas107	cas251	cas547	cas548	cas549	cas597	cas196	cas600	cas601	cas632	cas514	cas537	cas107	cas251	cas547	cas548	cas549	cas597	cas196	cas600	cas601	cas632	cas514	cas537	cas107	cas251	cas547	cas548	cas549	cas597	cas196	cas600	cas601	cas632	cas514	cas595	cas596	cas197	cas620	cas625	cas631	cas630	cas355	cas235	cas234	cas367
		description	cas251 B passage 14 (suppressor mutant)	WT	∆qrr1-5	∆qrr1-5, ∆MetL	∆qrr1-5, ∆MetF	∆qrr1-5, luxR G37V	∆qrr1-5, ∆MetF, luxR G37V	∆luxR	∆luxR, ∆MetF	∆qrr1-5, ∆MetF, ∆luxR	∆qrr1-5, ∆luxR	Δhfq	cas251 B passage 14 (suppressor mutant)	WT	∆qrr1-5	∆qrr1-5, ∆MetL	∆qrr1-5, ∆MetF	∆qrr1-5, luxR G37V	∆qrr1-5, ∆MetF, luxR G37V	∆luxR	∆luxR, ∆MetF	∆qrr1-5, ∆MetF, ∆luxR	∆qrr1-5, ∆luxR	Δhfq	cas251 B passage 14 (suppressor mutant)	WT	∆qrr1-5	∆qrr1-5, ∆MetL	∆qrr1-5, ∆MetF	∆qrr1-5, luxR G37V	∆qrr1-5, ∆MetF, luxR G37V	∆luxR	∆luxR, ∆MetF	∆qrr1-5, ∆MetF, ∆luxR	∆qrr1-5, ∆luxR	Δhfq	∆LuxO, ∆MetL	∆LuxO, ∆MetF	∆luxO	∆luxO, luxR G37V	cas197 suppressor mutant C	∆luxO, ∆MetF, ∆luxR	ΔLuxO, ΔluxR	qrr4+	qrr1+	qrr2+	qrr3+
	Time	T° 600	A1	A2	A3	A4	A5	A6	A7	A8	A9	A10	A11	A12	B1	B2	B3	B4	B5	B6	B7	B8	B9	B10	B11	B12	C1	C2	C3	C4	C5	C6	C7	C8	C9	C10	C11	C12	D1	D2	D3	D4	D5	D6	D7	D8	D9	D10	D11
Time (hours)			cas251 B passage 14 (suppressor mutant)	WT	∆qrr1-5	∆qrr1-5, ∆MetL	∆qrr1-5, ∆MetF	∆qrr1-5, luxR G37V	∆qrr1-5, ∆MetF, luxR G37V	∆luxR	∆luxR, ∆MetF	∆qrr1-5, ∆MetF, ∆luxR	∆qrr1-5, ∆luxR	Δhfq	cas251 B passage 14 (suppressor mutant)	WT	∆qrr1-5	∆qrr1-5, ∆MetL	∆qrr1-5, ∆MetF	∆qrr1-5, luxR G37V	∆qrr1-5, ∆MetF, luxR G37V	∆luxR	∆luxR, ∆MetF	∆qrr1-5, ∆MetF, ∆luxR	∆qrr1-5, ∆luxR	Δhfq	cas251 B passage 14 (suppressor mutant)	WT	∆qrr1-5	∆qrr1-5, ∆MetL	∆qrr1-5, ∆MetF	∆qrr1-5, luxR G37V	∆qrr1-5, ∆MetF, luxR G37V	∆luxR	∆luxR, ∆MetF	∆qrr1-5, ∆MetF, ∆luxR	∆qrr1-5, ∆luxR	Δhfq
0.5	00:29:16	30.1	0.086	0.085	0.084	0.085	0.084	0.084	0.084	0.084	0.084	0.083	0.084	0.084	0.085	0.085	0.085	0.085	0.085	0.085	0.085	0.084	0.084	0.084	0.085	0.084	0.086	0.085	0.084	0.085	0.084	0.085	0.085	0.085	0.084	0.084	0.084	0.084	0.088	0.086	0.085	0.085	0.084	0.084	0.085	0.086	0.085	0.084	0.084
1	00:59:16	30	0.086	0.085	0.084	0.085	0.084	0.084	0.084	0.084	0.084	0.083	0.084	0.085	0.085	0.085	0.085	0.085	0.085	0.085	0.085	0.084	0.084	0.084	0.085	0.084	0.086	0.085	0.084	0.085	0.084	0.085	0.085	0.085	0.084	0.084	0.084	0.084	0.088	0.086	0.085	0.085	0.084	0.084	0.085	0.086	0.085	0.084	0.084
1.5	01:29:16	30	0.086	0.085	0.084	0.085	0.084	0.084	0.084	0.084	0.084	0.083	0.084	0.085	0.085	0.085	0.085	0.085	0.085	0.085	0.085	0.084	0.084	0.084	0.085	0.084	0.086	0.085	0.085	0.085	0.084	0.084	0.085	0.085	0.084	0.084	0.084	0.084	0.088	0.086	0.085	0.085	0.084	0.084	0.085	0.086	0.085	0.084	0.085
2	01:59:16	30.2	0.086	0.085	0.084	0.085	0.084	0.084	0.084	0.084	0.084	0.083	0.084	0.085	0.086	0.085	0.085	0.085	0.085	0.085	0.085	0.085	0.084	0.084	0.085	0.084	0.086	0.085	0.085	0.085	0.084	0.085	0.085	0.085	0.084	0.084	0.084	0.084	0.088	0.086	0.085	0.085	0.084	0.084	0.086	0.086	0.085	0.084	0.085
2.5	02:29:16	30.1	0.086	0.085	0.084	0.085	0.084	0.084	0.084	0.084	0.084	0.083	0.085	0.085	0.086	0.085	0.085	0.085	0.085	0.085	0.085	0.085	0.084	0.084	0.085	0.084	0.086	0.085	0.085	0.085	0.084	0.085	0.085	0.085	0.084	0.084	0.084	0.084	0.088	0.086	0.085	0.085	0.085	0.084	0.085	0.086	0.085	0.084	0.085
3	02:59:16	30.1	0.086	0.085	0.084	0.085	0.084	0.084	0.084	0.084	0.084	0.084	0.085	0.085	0.086	0.085	0.085	0.085	0.085	0.085	0.085	0.085	0.085	0.085	0.085	0.084	0.086	0.085	0.085	0.085	0.085	0.085	0.085	0.085	0.084	0.084	0.084	0.084	0.088	0.086	0.085	0.085	0.085	0.084	0.086	0.086	0.085	0.084	0.085
3.5	03:29:16	30.1	0.086	0.085	0.084	0.085	0.084	0.085	0.084	0.085	0.084	0.084	0.085	0.085	0.087	0.086	0.085	0.086	0.085	0.085	0.085	0.085	0.085	0.085	0.085	0.084	0.086	0.085	0.085	0.086	0.085	0.085	0.085	0.085	0.084	0.085	0.085	0.084	0.089	0.086	0.085	0.085	0.085	0.084	0.086	0.086	0.086	0.085	0.085
4	03:59:16	30.1	0.086	0.086	0.084	0.085	0.085	0.085	0.085	0.085	0.084	0.084	0.085	0.085	0.089	0.086	0.086	0.086	0.086	0.085	0.085	0.085	0.085	0.085	0.086	0.084	0.086	0.085	0.085	0.086	0.085	0.085	0.085	0.086	0.084	0.085	0.085	0.084	0.089	0.086	0.085	0.085	0.085	0.085	0.086	0.087	0.086	0.085	0.085
4.5	04:29:16	30.1	0.087	0.086	0.085	0.085	0.085	0.085	0.085	0.085	0.085	0.084	0.085	0.085	0.091	0.086	0.086	0.086	0.086	0.086	0.086	0.086	0.086	0.085	0.086	0.085	0.087	0.086	0.085	0.086	0.085	0.085	0.085	0.086	0.085	0.085	0.085	0.084	0.089	0.087	0.085	0.086	0.086	0.085	0.086	0.087	0.086	0.085	0.085
5	04:59:16	30.1	0.088	0.086	0.085	0.085	0.085	0.085	0.085	0.085	0.085	0.084	0.085	0.085	0.097	0.086	0.086	0.087	0.087	0.086	0.086	0.086	0.086	0.086	0.086	0.085	0.087	0.086	0.085	0.086	0.085	0.085	0.085	0.086	0.085	0.085	0.085	0.085	0.089	0.087	0.085	0.086	0.087	0.085	0.086	0.087	0.086	0.085	0.086
5.5	05:29:16	30.1	0.089	0.086	0.085	0.086	0.085	0.086	0.085	0.085	0.085	0.084	0.086	0.085	0.108	0.086	0.087	0.087	0.087	0.087	0.086	0.087	0.086	0.086	0.087	0.085	0.088	0.086	0.086	0.086	0.086	0.085	0.085	0.086	0.085	0.085	0.086	0.085	0.089	0.087	0.086	0.086	0.088	0.086	0.087	0.088	0.086	0.086	0.086
6	05:59:16	30.1	0.09	0.087	0.086	0.086	0.086	0.086	0.085	0.086	0.085	0.085	0.086	0.085	0.13	0.087	0.088	0.088	0.088	0.088	0.087	0.087	0.087	0.087	0.087	0.085	0.089	0.086	0.086	0.087	0.086	0.086	0.086	0.086	0.088	0.086	0.086	0.085	0.089	0.087	0.086	0.086	0.09	0.086	0.087	0.089	0.087	0.086	0.087
6.5	06:29:16	30.1	0.092	0.087	0.086	0.086	0.086	0.086	0.086	0.086	0.085	0.085	0.086	0.086	0.171	0.088	0.088	0.089	0.089	0.09	0.087	0.088	0.088	0.088	0.089	0.085	0.09	0.087	0.087	0.087	0.086	0.086	0.086	0.087	0.086	0.086	0.086	0.086	0.09	0.088	0.086	0.087	0.091	0.086	0.087	0.09	0.087	0.087	0.088
7	06:59:16	30	0.094	0.087	0.086	0.086	0.087	0.087	0.086	0.086	0.086	0.085	0.086	0.086	0.247	0.09	0.089	0.091	0.091	0.093	0.088	0.091	0.09	0.089	0.092	0.085	0.091	0.087	0.087	0.088	0.087	0.086	0.086	0.087	0.086	0.087	0.087	0.086	0.09	0.088	0.086	0.087	0.094	0.087	0.088	0.091	0.088	0.088	0.089
7.5	07:29:16	30.1	0.097	0.087	0.087	0.087	0.087	0.087	0.086	0.086	0.086	0.085	0.087	0.086	0.394	0.093	0.089	0.093	0.093	0.099	0.09	0.095	0.094	0.092	0.097	0.086	0.092	0.087	0.088	0.089	0.088	0.087	0.086	0.087	0.086	0.087	0.087	0.086	0.09	0.088	0.087	0.088	0.097	0.087	0.088	0.092	0.089	0.089	0.09
8	07:59:16	30.1	0.1	0.088	0.087	0.087	0.088	0.088	0.086	0.087	0.086	0.085	0.087	0.086	0.574	0.102	0.09	0.096	0.096	0.113	0.094	0.105	0.103	0.098	0.109	0.086	0.093	0.088	0.09	0.09	0.089	0.087	0.087	0.088	0.087	0.087	0.087	0.087	0.091	0.089	0.087	0.088	0.101	0.087	0.089	0.094	0.09	0.09	0.093
8.5	08:29:16	30.1	0.103	0.088	0.087	0.088	0.089	0.088	0.086	0.087	0.086	0.086	0.088	0.086	0.668	0.119	0.091	0.1	0.1	0.138	0.102	0.126	0.123	0.111	0.136	0.086	0.095	0.088	0.091	0.091	0.09	0.088	0.087	0.088	0.088	0.088	0.088	0.087	0.091	0.089	0.087	0.089	0.106	0.087	0.09	0.096	0.091	0.092	0.095
9	08:59:16	30.1	0.107	0.089	0.088	0.088	0.09	0.089	0.086	0.087	0.086	0.086	0.088	0.086	0.795	0.155	0.093	0.106	0.107	0.188	0.116	0.171	0.165	0.138	0.19	0.086	0.097	0.089	0.092	0.092	0.091	0.089	0.088	0.089	0.088	0.088	0.089	0.088	0.092	0.09	0.088	0.09	0.114	0.088	0.091	0.099	0.093	0.094	0.098
9.5	09:29:16	30.1	0.113	0.089	0.088	0.089	0.09	0.09	0.087	0.088	0.087	0.086	0.089	0.086	0.954	0.226	0.096	0.113	0.115	0.281	0.144	0.269	0.254	0.193	0.306	0.086	0.099	0.089	0.094	0.094	0.092	0.09	0.089	0.09	0.089	0.089	0.09	0.088	0.093	0.09	0.089	0.091	0.125	0.089	0.092	0.103	0.095	0.097	0.103
10	09:59:16	30.1	0.12	0.09	0.088	0.09	0.092	0.091	0.087	0.089	0.087	0.087	0.09	0.086	1.028	0.365	0.101	0.122	0.124	0.432	0.195	0.42	0.395	0.313	0.466	0.087	0.102	0.09	0.096	0.096	0.095	0.091	0.09	0.091	0.09	0.09	0.091	0.089	0.093	0.091	0.09	0.092	0.139	0.089	0.095	0.108	0.097	0.101	0.108
10.5	10:29:16	30.1	0.129	0.091	0.088	0.09	0.093	0.092	0.087	0.09	0.088	0.087	0.091	0.087	1.116	0.517	0.108	0.137	0.14	0.571	0.288	0.597	0.561	0.462	0.627	0.087	0.105	0.091	0.098	0.098	0.097	0.093	0.091	0.092	0.099	0.092	0.092	0.089	0.094	0.091	0.091	0.094	0.159	0.091	0.097	0.115	0.099	0.106	0.116
11	10:59:16	30.1	0.142	0.092	0.088	0.091	0.094	0.094	0.087	0.092	0.089	0.088	0.093	0.087	1.192	0.672	0.12	0.154	0.162	0.713	0.434	0.756	0.72	0.618	0.778	0.087	0.109	0.093	0.102	0.101	0.1	0.096	0.093	0.094	0.093	0.093	0.094	0.09	0.094	0.092	0.092	0.096	0.188	0.092	0.102	0.124	0.102	0.112	0.125
11.5	11:29:16	30.1	0.158	0.094	0.089	0.091	0.096	0.096	0.088	0.094	0.091	0.089	0.094	0.087	1.287	0.783	0.138	0.178	0.195	0.908	0.554	0.859	0.815	0.757	0.883	0.088	0.116	0.094	0.103	0.103	0.103	0.098	0.095	0.097	0.095	0.095	0.096	0.091	0.094	0.093	0.094	0.098	0.227	0.094	0.108	0.137	0.105	0.12	0.136
12	11:59:16	30.1	0.18	0.096	0.089	0.091	0.098	0.098	0.089	0.096	0.093	0.091	0.097	0.088	1.343	0.902	0.167	0.21	0.239	0.986	0.698	0.975	0.92	0.853	0.994	0.089	0.122	0.096	0.105	0.106	0.108	0.103	0.098	0.1	0.098	0.097	0.099	0.092	0.094	0.095	0.097	0.102	0.29	0.097	0.117	0.152	0.108	0.131	0.151
12.5	12:29:16	30.1	0.207	0.099	0.09	0.091	0.1	0.101	0.09	0.1	0.096	0.093	0.1	0.088	1.382	1.095	0.22	0.253	0.294	1.086	0.874	1.038	1.015	0.958	1.067	0.091	0.131	0.099	0.111	0.113	0.116	0.109	0.102	0.104	0.104	0.101	0.102	0.093	0.095	0.097	0.1	0.107	0.385	0.101	0.128	0.171	0.114	0.145	0.168
13	12:59:16	30	0.244	0.102	0.09	0.091	0.103	0.105	0.092	0.105	0.101	0.095	0.103	0.088	1.413	1.243	0.298	0.343	0.416	1.159	0.951	1.213	1.179	1.08	1.238	0.093	0.141	0.103	0.118	0.121	0.126	0.118	0.107	0.109	0.108	0.104	0.106	0.094	0.095	0.099	0.105	0.113	0.503	0.106	0.144	0.194	0.119	0.161	0.189
13.5	13:29:16	30.1	0.291	0.107	0.091	0.092	0.106	0.111	0.094	0.112	0.107	0.099	0.109	0.089	1.441	1.361	0.426	0.44	0.511	1.209	1.046	1.289	1.264	1.209	1.329	0.096	0.153	0.108	0.128	0.132	0.14	0.129	0.114	0.116	0.116	0.11	0.112	0.096	0.095	0.102	0.111	0.121	0.626	0.113	0.165	0.224	0.125	0.183	0.216
14	13:59:16	30.1	0.354	0.115	0.092	0.092	0.11	0.117	0.096	0.121	0.115	0.103	0.115	0.089	1.466	1.451	0.596	0.542	0.629	1.27	1.142	1.341	1.33	1.29	1.387	0.101	0.168	0.114	0.14	0.145	0.157	0.144	0.123	0.125	0.125	0.117	0.118	0.097	0.095	0.105	0.121	0.132	0.81	0.123	0.193	0.259	0.134	0.207	0.248
14.5	14:29:16	30.1	0.431	0.123	0.093	0.092	0.116	0.125	0.1	0.133	0.128	0.109	0.123	0.089	1.474	1.501	0.721	0.644	0.815	1.316	1.214	1.396	1.4	1.352	1.43	0.106	0.185	0.122	0.157	0.162	0.179	0.165	0.136	0.136	0.136	0.125	0.128	0.099	0.095	0.109	0.133	0.146	1.045	0.138	0.23	0.303	0.143	0.239	0.288
15	14:59:16	30.1	0.519	0.135	0.095	0.092	0.123	0.135	0.104	0.148	0.144	0.117	0.133	0.09	1.479	1.558	0.928	0.804	0.934	1.361	1.293	1.439	1.45	1.407	1.47	0.113	0.209	0.132	0.174	0.182	0.208	0.191	0.153	0.152	0.151	0.136	0.139	0.1	0.095	0.115	0.149	0.163	1.282	0.155	0.28	0.355	0.155	0.277	0.334
15.5	15:29:16	30.1	0.615	0.149	0.096	0.093	0.132	0.147	0.11	0.168	0.167	0.128	0.146	0.09	1.47	1.599	1.135	1.029	1.067	1.39	1.343	1.459	1.48	1.444	1.499	0.125	0.234	0.145	0.197	0.208	0.243	0.224	0.174	0.171	0.169	0.148	0.154	0.103	0.096	0.123	0.17	0.187	1.477	0.181	0.344	0.415	0.169	0.325	0.387
16	15:59:16	30.1	0.722	0.168	0.098	0.093	0.145	0.163	0.118	0.193	0.198	0.143	0.163	0.091	1.465	1.632	1.359	1.199	1.227	1.416	1.384	1.481	1.509	1.474	1.523	0.138	0.266	0.162	0.223	0.238	0.283	0.264	0.201	0.197	0.193	0.164	0.172	0.106	0.096	0.132	0.198	0.217	1.613	0.217	0.419	0.487	0.184	0.383	0.449
16.5	16:29:16	30.1	0.826	0.189	0.1	0.093	0.158	0.183	0.129	0.225	0.241	0.163	0.183	0.091	1.462	1.657	1.487	1.359	1.428	1.43	1.417	1.499	1.536	1.501	1.541	0.162	0.299	0.188	0.256	0.281	0.339	0.321	0.235	0.231	0.224	0.188	0.199	0.108	0.096	0.145	0.232	0.256	1.698	0.269	0.519	0.586	0.204	0.455	0.528
17	16:59:16	30.1	0.922	0.217	0.102	0.093	0.172	0.206	0.143	0.266	0.298	0.19	0.207	0.092	1.465	1.681	1.594	1.492	1.558	1.445	1.448	1.501	1.544	1.524	1.54	0.187	0.354	0.22	0.297	0.331	0.404	0.403	0.277	0.276	0.268	0.221	0.234	0.111	0.096	0.161	0.28	0.306	1.726	0.334	0.646	0.687	0.228	0.546	0.593
17.5	17:29:16	30.1	1.016	0.249	0.105	0.093	0.19	0.234	0.162	0.315	0.371	0.225	0.238	0.093	1.472	1.691	1.665	1.586	1.645	1.466	1.482	1.484	1.527	1.538	1.519	0.224	0.434	0.258	0.343	0.386	0.502	0.515	0.327	0.327	0.315	0.259	0.276	0.115	0.096	0.18	0.332	0.365	1.648	0.417	0.759	0.79	0.25	0.621	0.701
18	17:59:16	30.1	1.104	0.288	0.107	0.093	0.213	0.267	0.188	0.376	0.458	0.273	0.273	0.093	1.478	1.692	1.721	1.663	1.706	1.467	1.507	1.459	1.485	1.505	1.496	0.277	0.522	0.306	0.412	0.477	0.62	0.629	0.377	0.394	0.376	0.299	0.326	0.119	0.095	0.203	0.401	0.449	1.552	0.526	1.098	0.943	0.277	0.73	0.87
18.5	18:29:16	30.1	1.22	0.334	0.11	0.093	0.235	0.306	0.222	0.446	0.552	0.335	0.317	0.094	1.484	1.687	1.757	1.723	1.756	1.466	1.525	1.435	1.446	1.464	1.472	0.353	0.629	0.386	0.498	0.589	0.757	0.751	0.472	0.461	0.435	0.359	0.379	0.124	0.095	0.235	0.484	0.544	1.526	0.659	1.396	1.13	0.314	0.865	1.002
19	18:59:16	30.1	1.271	0.39	0.115	0.093	0.264	0.353	0.267	0.527	0.656	0.414	0.37	0.094	1.486	1.68	1.798	1.784	1.802	1.459	1.537	1.421	1.424	1.435	1.455	0.455	0.737	0.481	0.621	0.717	0.879	0.837	0.596	0.556	0.527	0.415	0.442	0.129	0.096	0.273	0.597	0.652	1.51	0.869	1.509	1.332	0.355	1.029	1.172
19.5	19:29:16	30.1	1.319	0.449	0.118	0.093	0.303	0.406	0.324	0.62	0.764	0.502	0.433	0.095	1.487	1.666	1.82	1.822	1.839	1.42	1.526	1.389	1.39	1.41	1.435	0.572	0.804	0.598	0.751	0.835	0.995	0.918	0.741	0.705	0.681	0.486	0.522	0.137	0.095	0.322	0.684	0.819	1.5	1.135	1.529	1.431	0.42	1.205	1.325
20	19:59:16	30.1	1.366	0.518	0.122	0.093	0.36	0.469	0.395	0.717	0.882	0.597	0.504	0.096	1.472	1.661	1.844	1.855	1.873	1.389	1.488	1.366	1.371	1.388	1.419	0.707	0.868	0.731	0.871	0.953	1.122	1.004	0.862	0.815	0.796	0.588	0.661	0.142	0.095	0.376	0.851	1.059	1.49	1.332	1.534	1.522	0.486	1.348	1.443
20.5	20:29:16	30.1	1.423	0.594	0.127	0.093	0.422	0.543	0.48	0.807	1.025	0.702	0.584	0.097	1.446	1.655	1.862	1.887	1.909	1.361	1.454	1.339	1.351	1.363	1.399	0.824	0.926	0.865	1.008	1.089	1.248	1.079	0.952	0.898	0.893	0.756	0.829	0.15	0.095	0.486	1.032	1.311	1.456	1.44	1.538	1.595	0.593	1.438	1.536
21	20:59:16	30	1.499	0.697	0.132	0.093	0.492	0.643	0.576	0.904	1.084	0.808	0.667	0.098	1.422	1.659	1.88	1.913	1.928	1.356	1.439	1.328	1.347	1.352	1.384	0.935	0.963	0.958	1.159	1.229	1.351	1.147	1.043	0.99	0.979	0.883	0.944	0.157	0.096	0.61	1.209	1.445	1.432	1.501	1.565	1.655	0.726	1.523	1.616
21.5	21:29:16	30.1	1.481	0.795	0.14	0.093	0.567	0.732	0.682	0.991	1.158	0.917	0.749	0.099	1.394	1.658	1.88	1.931	1.933	1.344	1.416	1.305	1.333	1.338	1.362	1.073	1.015	1.048	1.292	1.34	1.43	1.198	1.126	1.067	1.058	0.976	1.025	0.169	0.096	0.727	1.343	1.498	1.412	1.517	1.561	1.689	0.856	1.582	1.656
22	21:59:16	30.1	1.452	0.898	0.148	0.093	0.661	0.82	0.777	1.098	1.223	1.037	0.836	0.099	1.373	1.66	1.874	1.937	1.913	1.35	1.413	1.302	1.331	1.339	1.349	1.246	1.037	1.159	1.394	1.425	1.501	1.25	1.214	1.134	1.126	1.074	1.104	0.177	0.095	0.872	1.482	1.522	1.395	1.531	1.556	1.717	1.003	1.641	1.698
22.5	22:29:16	30.1	1.423	0.995	0.156	0.093	0.761	0.968	0.876	1.523	1.323	1.11	0.921	0.1	1.336	1.655	1.863	1.937	1.897	1.339	1.393	1.283	1.314	1.326	1.328	1.428	1.109	1.264	1.463	1.498	1.565	1.28	1.268	1.185	1.183	1.136	1.163	0.187	0.095	1.067	1.586	1.523	1.385	1.526	1.538	1.722	1.122	1.669	1.714
23	22:59:16	30.1	1.414	1.153	0.167	0.093	0.874	1.198	1.015	1.632	1.6	1.181	0.994	0.102	1.22	1.649	1.85	1.932	1.881	1.334	1.388	1.271	1.291	1.312	1.312	1.49	1.161	1.368	1.53	1.559	1.616	1.308	1.318	1.218	1.222	1.202	1.224	0.202	0.095	1.239	1.65	1.5	1.373	1.503	1.423	1.72	1.231	1.692	1.724
23.5	23:29:16	30.1	1.375	1.323	0.176	0.093	1.025	1.438	1.2	1.672	1.629	1.245	1.059	0.102	0.945	1.647	1.845	1.925	1.867	1.348	1.397	1.271	1.246	1.295	1.307	1.614	1.189	1.472	1.601	1.625	1.665	1.339	1.365	1.227	1.236	1.264	1.273	0.212	0.095	1.36	1.695	1.464	1.358	1.476	1.401	1.728	1.328	1.72	1.734
24	23:59:16	30.1	1.341	1.465	0.188	0.093	1.231	1.556	1.399	1.677	1.494	1.344	1.122	0.103	0.876	1.635	1.828	1.918	1.854	1.33	1.373	1.253	1.127	1.238	1.29	1.65	1.249	1.549	1.649	1.666	1.687	1.34	1.387	1.18	1.207	1.282	1.272	0.23	0.095	1.463	1.704	1.449	1.356	1.444	1.415	1.722	1.379	1.717	1.715
24.5	1 day, 0:29:16	30.1	1.308	1.615	0.197	0.093	1.417	1.627	1.565	1.685	1.406	1.559	1.352	0.104	0.824	1.626	1.818	1.909	1.844	1.324	1.337	1.239	0.946	1.105	1.277	1.716	1.251	1.613	1.693	1.696	1.692	1.315	1.414	1.145	1.171	1.269	1.244	0.245	0.095	1.552	1.702	1.462	1.35	1.407	1.373	1.724	1.446	1.704	1.718
25	1 day, 0:59:16	30.1	1.271	1.719	0.209	0.092	1.558	1.661	1.645	1.523	1.359	1.592	1.547	0.104	0.79	1.617	1.813	1.901	1.841	1.3	1.268	1.214	0.695	0.866	1.255	1.754	1.244	1.644	1.718	1.707	1.681	1.285	1.413	1.124	1.138	1.233	1.208	0.265	0.095	1.629	1.69	1.477	1.351	1.387	1.332	1.743	1.508	1.703	1.743
25.5	1 day, 1:29:16	30.1	1.206	1.776	0.229	0.092	1.65	1.675	1.671	1.573	1.331	1.437	1.599	0.105	0.769	1.607	1.804	1.893	1.837	1.233	1.17	1.159	0.686	0.685	1.202	1.786	1.217	1.64	1.724	1.701	1.667	1.245	1.366	1.105	1.113	1.197	1.173	0.28	0.095	1.683	1.677	1.482	1.353	1.343	1.285	1.746	1.552	1.725	1.742
26	1 day, 1:59:16	30.1	1.035	1.81	0.252	0.092	1.722	1.683	1.7	1.547	1.3	1.404	1.626	0.106	0.754	1.603	1.802	1.889	1.84	1.154	0.725	1.037	0.684	0.681	1.082	1.777	1.204	1.64	1.716	1.693	1.663	1.21	1.326	1.097	1.101	1.17	1.147	0.303	0.095	1.718	1.682	1.455	1.359	1.312	1.251	1.746	1.597	1.735	1.739
26.5	1 day, 2:29:16	30.1	1.001	1.828	0.27	0.092	1.77	1.701	1.684	1.509	1.276	1.368	1.504	0.107	0.743	1.596	1.798	1.887	1.842	1.062	0.692	0.788	0.684	0.678	0.885	1.786	1.173	1.629	1.716	1.69	1.662	1.185	1.29	1.095	1.097	1.148	1.131	0.328	0.095	1.736	1.682	1.432	1.367	1.288	1.222	1.743	1.622	1.728	1.728
27	1 day, 2:59:16	30.1	0.966	1.806	0.3	0.092	1.807	1.703	1.634	1.479	1.252	1.34	1.525	0.109	0.732	1.586	1.785	1.883	1.84	0.919	0.673	0.65	0.684	0.677	0.685	1.789	1.165	1.619	1.711	1.682	1.654	1.155	1.25	1.086	1.084	1.123	1.11	0.354	0.095	1.741	1.683	1.424	1.368	1.254	1.196	1.726	1.635	1.709	1.704
27.5	1 day, 3:29:16	30	0.935	1.806	0.329	0.092	1.845	1.632	1.608	1.46	1.229	1.318	1.509	0.109	0.724	1.594	1.788	1.883	1.848	0.718	0.67	0.651	0.682	0.676	0.672	1.786	1.183	1.625	1.72	1.693	1.667	1.154	1.238	1.099	1.1	1.124	1.115	0.377	0.095	1.744	1.695	1.412	1.372	1.235	1.194	1.722	1.666	1.708	1.693
28	1 day, 3:59:16	30	0.904	1.795	0.38	0.093	1.88	1.598	1.553	1.441	1.216	1.287	1.502	0.11	0.717	1.593	1.789	1.883	1.852	0.703	0.67	0.648	0.683	0.676	0.663	1.774	1.186	1.627	1.733	1.702	1.684	1.152	1.227	1.106	1.108	1.123	1.117	0.408	0.095	1.734	1.695	1.388	1.377	1.209	1.185	1.708	1.692	1.695	1.683
28.5	1 day, 4:29:16	30.1	0.865	1.787	0.415	0.092	1.915	1.606	1.504	1.419	1.203	1.267	1.487	0.111	0.71	1.587	1.788	1.885	1.857	0.702	0.67	0.647	0.682	0.675	0.657	1.779	1.197	1.629	1.748	1.715	1.699	1.148	1.217	1.109	1.114	1.124	1.121	0.438	0.095	1.729	1.689	1.351	1.382	1.195	1.167	1.695	1.714	1.676	1.681
29	1 day, 4:59:16	30.1	0.812	1.779	0.467	0.092	1.926	1.591	1.468	1.398	1.17	1.243	1.474	0.113	0.705	1.582	1.786	1.885	1.86	0.698	0.67	0.647	0.682	0.675	0.653	1.786	1.194	1.628	1.762	1.727	1.712	1.144	1.208	1.112	1.121	1.127	1.127	0.473	0.095	1.732	1.682	1.317	1.385	1.181	1.147	1.686	1.719	1.659	1.685
29.5	1 day, 5:29:16	30.1	0.755	1.777	0.527	0.092	1.918	1.575	1.438	1.382	1.141	1.218	1.461	0.114	0.699	1.577	1.783	1.887	1.863	0.68	0.671	0.646	0.681	0.675	0.648	1.798	1.181	1.628	1.773	1.736	1.724	1.145	1.197	1.111	1.128	1.131	1.135	0.507	0.094	1.723	1.672	1.289	1.387	1.169	1.136	1.682	1.727	1.651	1.689
30	1 day, 5:59:16	30.1	0.71	1.774	0.59	0.092	1.909	1.557	1.409	1.371	1.106	1.198	1.448	0.114	0.693	1.572	1.783	1.887	1.867	0.668	0.671	0.642	0.68	0.675	0.644	1.81	1.195	1.64	1.782	1.747	1.736	1.151	1.194	1.115	1.138	1.142	1.147	0.546	0.094	1.716	1.663	1.269	1.389	1.16	1.132	1.688	1.719	1.655	1.703
30.5	1 day, 6:29:16	30.2	0.67	1.77	0.638	0.092	1.898	1.535	1.387	1.351	1.064	1.169	1.433	0.116	0.687	1.562	1.782	1.888	1.872	0.667	0.672	0.638	0.676	0.675	0.639	1.807	1.213	1.648	1.789	1.756	1.745	1.152	1.19	1.114	1.149	1.147	1.152	0.588	0.094	1.71	1.645	1.253	1.392	1.148	1.125	1.7	1.736	1.663	1.719
Results
		1	2	3	4	5	6	7	8	9	10	11	12
	A	3.392	5.178	1.892	0.022	5.873	6.474	5.871	6.624	4.395	3.786	5.015	0.041	Max V [600]
		1	0.999	0.998	0.996	0.996	0.988	0.997	0.922	0.929	0.948	0.958	0.99	R-Squared [600]																				M9G								M9GC
		15:59:16	23:29:16	1 day, 5:29:16	08:59:16	23:59:16	22:59:16	23:29:16	21:59:16	22:29:16	23:59:16	1 day, 0:29:16	1 day, 4:29:16	t at Max V [600]																			cas107	cas595	cas596	cas197	cas620	cas625	cas631	cas630	cas107	cas595	cas596	cas197	cas620	cas625	cas631	cas630	cas107
		12:52:01	19:32:41	1 day, 1:34:38	06:12:54	20:45:42	20:07:34	20:17:19	19:06:19	17:32:54	18:15:42	20:19:44	17:26:48	Lagtime [600]		0.5																	WT	∆LuxO, ∆MetL	∆LuxO, ∆MetF	∆luxO	∆luxO, luxR G37V	cas197 suppressor mutant C	∆luxO, ∆MetF, ∆luxR	ΔLuxO, ΔluxR	WT	∆LuxO, ∆MetL	∆LuxO, ∆MetF	∆luxO	∆luxO, luxR G37V	cas197 suppressor mutant C	∆luxO, ∆MetF, ∆luxR	ΔLuxO, ΔluxR	WT
	B	-4.611	4.987	6.542	6.082	5.364	5.118	-6.11	5.057	-5.168	-5.305	4.994	5.06	Max V [600]		1																	0.085	0.088	0.086	0.085	0.085	0.084	0.084	0.085	0.085	0.088	0.086	0.085	0.086	0.084	0.085	0.084	0.085
		0.929	0.993	0.993	0.996	0.995	0.996	0.89	0.993	0.951	0.958	0.997	0.99	R-Squared [600]		1.5																	0.085	0.088	0.086	0.085	0.085	0.084	0.084	0.085	0.085	0.088	0.086	0.084	0.086	0.084	0.085	0.084	0.085
		22:59:16	12:29:16	15:29:16	15:29:16	15:59:16	10:29:16	1 day, 1:29:16	10:29:16	1 day, 0:29:16	1 day, 0:29:16	09:59:16	21:29:16	t at Max V [600]		2																	0.085	0.088	0.086	0.085	0.085	0.084	0.084	0.085	0.085	0.088	0.086	0.084	0.086	0.084	0.085	0.084	0.085
		1 day, 2:50:09	09:10:25	12:50:06	12:57:41	12:23:23	08:52:15	1 day, 4:05:21	08:51:11	1 day, 3:14:55	1 day, 3:29:01	08:41:26	18:08:13	Lagtime [600]		2.5																	0.085	0.088	0.086	0.085	0.085	0.084	0.084	0.086	0.085	0.088	0.086	0.085	0.086	0.084	0.085	0.084	0.085
	C	3.205	4.068	4.567	4.286	4.15	3.677	4.128	3.772	3.95	4.256	4.367	1.243	Max V [600]		3																	0.085	0.088	0.086	0.085	0.085	0.085	0.084	0.085	0.085	0.088	0.086	0.085	0.086	0.085	0.085	0.084	0.085
		0.996	0.997	0.999	0.999	0.999	0.997	0.996	0.991	0.993	0.991	0.988	0.998	R-Squared [600]		3.5																	0.085	0.088	0.086	0.085	0.085	0.085	0.084	0.086	0.085	0.089	0.086	0.085	0.086	0.085	0.085	0.085	0.085
		17:59:16	19:59:16	20:29:16	20:29:16	18:29:16	17:59:16	18:59:16	19:29:16	19:29:16	20:29:16	19:59:16	1 day, 5:29:16	t at Max V [600]		4																	0.085	0.089	0.086	0.085	0.085	0.085	0.084	0.086	0.086	0.089	0.087	0.085	0.086	0.086	0.086	0.085	0.085
		15:39:02	17:21:34	17:05:16	16:35:01	15:48:44	15:31:39	16:52:02	16:49:41	17:01:49	17:55:44	17:42:51	23:45:59	Lagtime [600]		4.5																	0.086	0.089	0.086	0.085	0.085	0.085	0.085	0.086	0.086	0.089	0.087	0.085	0.086	0.088	0.086	0.085	0.085
	D	0.02	5.449	5.58	6.924	7.251	6.964	7.869	5.574	4.454	5.253	5.164	1.458	Max V [600]		5																	0.086	0.089	0.087	0.085	0.086	0.086	0.085	0.086	0.086	0.09	0.087	0.085	0.087	0.093	0.086	0.085	0.086
		0.986	0.995	0.998	0.991	0.998	0.989	0.97	0.991	0.999	0.998	0.999	0.976	R-Squared [600]		5.5																	0.086	0.089	0.087	0.085	0.086	0.087	0.085	0.086	0.086	0.09	0.088	0.086	0.087	0.101	0.086	0.086	0.086
		08:59:16	22:29:16	20:29:16	19:59:16	14:29:16	18:59:16	17:59:16	18:29:16	21:29:16	18:59:16	18:29:16	1 day, 4:59:16	t at Max V [600]		6																	0.086	0.089	0.087	0.086	0.086	0.088	0.086	0.087	0.086	0.091	0.088	0.086	0.087	0.12	0.087	0.086	0.086
		05:54:21	19:31:49	17:40:58	17:38:50	12:16:23	17:01:26	15:52:40	15:22:51	18:35:17	15:58:13	15:29:14	1 day, 1:00:49	Lagtime [600]		6.5																	0.087	0.089	0.087	0.086	0.086	0.09	0.086	0.087	0.087	0.092	0.089	0.087	0.088	0.155	0.088	0.087	0.086
	E	5.752	5.907	5.523	4.923	5.795	-4.927	5.144	6.012	5.735	5.943	5.924	5.922	Max V [600]		7																	0.087	0.09	0.088	0.086	0.087	0.091	0.086	0.087	0.088	0.093	0.089	0.088	0.089	0.229	0.088	0.089	0.087
		0.997	0.994	0.995	0.997	0.998	0.945	0.998	0.998	0.995	1	0.993	0.995	R-Squared [600]		7.5																	0.087	0.09	0.088	0.086	0.087	0.094	0.087	0.088	0.09	0.094	0.09	0.089	0.091	0.348	0.089	0.095	0.087
		12:59:16	12:29:16	11:29:16	10:29:16	07:59:16	23:29:16	09:29:16	08:29:16	12:59:16	09:29:16	08:29:16	12:29:16	t at Max V [600]		8																	0.087	0.09	0.088	0.087	0.088	0.097	0.087	0.088	0.093	0.097	0.092	0.092	0.095	0.52	0.092	0.108	0.087
		10:15:19	10:27:04	09:17:19	09:01:25	06:15:00	1 day, 2:33:23	08:07:31	07:08:38	10:46:16	07:35:34	07:02:50	10:14:07	Lagtime [600]		8.5																	0.088	0.091	0.089	0.087	0.088	0.101	0.087	0.089	0.102	0.101	0.095	0.098	0.104	0.665	0.099	0.138	0.088
	F	2.507	5.098	5.09	3.374	4.497	4.092	3.807	5.976	4.978	5.922	6.116	2.202	Max V [600]		9																	0.088	0.091	0.089	0.087	0.089	0.106	0.087	0.09	0.119	0.109	0.1	0.112	0.122	0.865	0.111	0.204	0.088
		1	0.998	0.999	0.998	0.995	0.986	0.99	0.992	0.999	0.995	0.988	1	R-Squared [600]		9.5																	0.089	0.092	0.09	0.088	0.09	0.114	0.088	0.091	0.155	0.124	0.109	0.14	0.159	1.045	0.14	0.333	0.089
		1 day, 1:29:16	20:59:16	20:59:16	19:59:16	16:29:16	20:59:16	19:59:16	17:29:16	19:59:16	17:59:16	17:59:16	1 day, 2:59:16	t at Max V [600]		10																	0.089	0.093	0.09	0.089	0.091	0.125	0.089	0.092	0.226	0.149	0.126	0.196	0.232	1.137	0.2	0.509	0.089
		20:57:18	18:54:13	18:39:17	17:25:43	13:51:44	18:45:53	17:00:10	15:16:20	17:04:08	15:52:57	15:34:40	21:05:52	Lagtime [600]		10.5																	0.09	0.093	0.091	0.09	0.092	0.139	0.089	0.095	0.365	0.195	0.158	0.312	0.371	1.218	0.328	0.67	0.09
	G	0.51	0.197	3.311	4.067	0.009	0.011	0.011	0.009	0.001	1.894	1.381	0.286	Max V [600]		11																	0.091	0.094	0.091	0.091	0.094	0.159	0.091	0.097	0.517	0.274	0.214	0.492	0.505	1.279	0.478	0.807	0.091
		0.999	0.997	0.996	0.943	0.925	0.992	0.997	0.99	0.75	1	0.999	0.982	R-Squared [600]		11.5																	0.092	0.094	0.092	0.092	0.096	0.188	0.092	0.102	0.672	0.401	0.315	0.622	0.654	1.339	0.631	0.932	0.093
		20:29:16	1 day, 5:29:16	1 day, 4:59:16	21:29:16	14:29:16	16:29:16	16:29:16	16:29:16	18:29:16	23:59:16	1 day, 3:59:16	1 day, 2:29:16	t at Max V [600]		12																	0.094	0.094	0.093	0.094	0.098	0.227	0.094	0.108	0.783	0.553	0.47	0.836	0.829	1.406	0.786	1.066	0.094
		13:38:05	21:02:58	22:41:44	16:59:32	11:14:16	10:18:01	11:16:32	11:22:50	17:49:16	18:42:03	20:01:45	15:30:44	Lagtime [600]		12.5																	0.096	0.094	0.095	0.097	0.102	0.29	0.097	0.117	0.902	0.672	0.604	0.969	0.918	1.442	0.873	1.115	0.096
	H	?????	?????	?????	?????	?????	?????	?????	?????	?????	?????	?????	?????	Max V [600]		13																	0.099	0.095	0.097	0.1	0.107	0.385	0.101	0.128	1.095	0.868	0.802	1.148	0.989	1.474	1.026	1.242	0.099
		?????	?????	?????	?????	?????	?????	?????	?????	?????	?????	?????	?????	R-Squared [600]		13.5																	0.102	0.095	0.099	0.105	0.113	0.503	0.106	0.144	1.243	1.039	1.012	1.273	1.07	1.497	1.118	1.3	0.103
		?????	?????	?????	?????	?????	?????	?????	?????	?????	?????	?????	?????	t at Max V [600]		14																	0.107	0.095	0.102	0.111	0.121	0.626	0.113	0.165	1.361	1.217	1.152	1.363	1.131	1.516	1.198	1.375	0.108
		?????	?????	?????	?????	?????	?????	?????	?????	?????	?????	?????	?????	Lagtime [600]		14.5																	0.115	0.095	0.105	0.121	0.132	0.81	0.123	0.193	1.451	1.36	1.306	1.457	1.216	1.523	1.273	1.42	0.114
																15																	0.123	0.095	0.109	0.133	0.146	1.045	0.138	0.23	1.501	1.457	1.409	1.532	1.273	1.495	1.351	1.455	0.122
																15.5																	0.135	0.095	0.115	0.149	0.163	1.282	0.155	0.28	1.558	1.542	1.512	1.606	1.327	1.44	1.4	1.485	0.132
																16																	0.149	0.096	0.123	0.17	0.187	1.477	0.181	0.344	1.599	1.614	1.589	1.655	1.37	1.405	1.431	1.5	0.145
																16.5																	0.168	0.096	0.132	0.198	0.217	1.613	0.217	0.419	1.632	1.666	1.647	1.697	1.398	1.38	1.464	1.504	0.162
																17																	0.189	0.096	0.145	0.232	0.256	1.698	0.269	0.519	1.657	1.702	1.693	1.731	1.418	1.351	1.487	1.472	0.188
																17.5																	0.217	0.096	0.161	0.28	0.306	1.726	0.334	0.646	1.681	1.739	1.739	1.759	1.434	1.329	1.504	1.436	0.22
																18																	0.249	0.096	0.18	0.332	0.365	1.648	0.417	0.759	1.691	1.773	1.78	1.783	1.454	1.31	1.496	1.401	0.258
																18.5																	0.288	0.095	0.203	0.401	0.449	1.552	0.526	1.098	1.692	1.802	1.815	1.797	1.465	1.302	1.446	1.371	0.306
																19																	0.334	0.095	0.235	0.484	0.544	1.526	0.659	1.396	1.687	1.828	1.841	1.804	1.451	1.295	1.398	1.343	0.386
																19.5																	0.39	0.096	0.273	0.597	0.652	1.51	0.869	1.509	1.68	1.846	1.865	1.786	1.446	1.294	1.371	1.324	0.481
																20																	0.449	0.095	0.322	0.684	0.819	1.5	1.135	1.529	1.666	1.864	1.88	1.756	1.401	1.269	1.344	1.287	0.598
																20.5																	0.518	0.095	0.376	0.851	1.059	1.49	1.332	1.534	1.661	1.861	1.876	1.731	1.376	1.214	1.322	1.269	0.731
																21																	0.594	0.095	0.486	1.032	1.311	1.456	1.44	1.538	1.655	1.852	1.85	1.712	1.357	1.125	1.301	1.254	0.865
																21.5																	0.697	0.096	0.61	1.209	1.445	1.432	1.501	1.565	1.659	1.839	1.824	1.692	1.354	0.956	1.293	1.245	0.958
																22																	0.795	0.096	0.727	1.343	1.498	1.412	1.517	1.561	1.658	1.829	1.804	1.672	1.338	0.7	1.278	1.227	1.048
																22.5																	0.898	0.095	0.872	1.482	1.522	1.395	1.531	1.556	1.66	1.814	1.797	1.662	1.341	0.687	1.268	1.22	1.159
																23																	0.995	0.095	1.067	1.586	1.523	1.385	1.526	1.538	1.655	1.808	1.784	1.648	1.328	0.69	1.237	1.201	1.264
																23.5																	1.153	0.095	1.239	1.65	1.5	1.373	1.503	1.423	1.649	1.797	1.774	1.636	1.321	0.691	1.176	1.182	1.368
																24																	1.323	0.095	1.36	1.695	1.464	1.358	1.476	1.401	1.647	1.777	1.769	1.629	1.306	0.692	1.068	1.159	1.472
																24.5																	1.465	0.095	1.463	1.704	1.449	1.356	1.444	1.415	1.635	1.768	1.758	1.617	1.243	0.695	0.789	1.106	1.549
																25																	1.615	0.095	1.552	1.702	1.462	1.35	1.407	1.373	1.626	1.751	1.753	1.612	1.129	0.694	0.691	1.002	1.613
																25.5																	1.719	0.095	1.629	1.69	1.477	1.351	1.387	1.332	1.617	1.736	1.753	1.61	1.014	0.691	0.682	0.858	1.644
																26																	1.776	0.095	1.683	1.677	1.482	1.353	1.343	1.285	1.607	1.724	1.752	1.608	0.909	0.687	0.681	0.645	1.64
																26.5																	1.81	0.095	1.718	1.682	1.455	1.359	1.312	1.251	1.603	1.713	1.756	1.609	0.75	0.682	0.679	0.641	1.64
																27																	1.828	0.095	1.736	1.682	1.432	1.367	1.288	1.222	1.596	1.704	1.758	1.607	0.74	0.677	0.678	0.636	1.629
																27.5																	1.806	0.095	1.741	1.683	1.424	1.368	1.254	1.196	1.586	1.703	1.756	1.599	0.707	0.672	0.678	0.632	1.619
																28																	1.806	0.095	1.744	1.695	1.412	1.372	1.235	1.194	1.594	1.693	1.768	1.605	0.68	0.669	0.678	0.628	1.625
																28.5																	1.795	0.095	1.734	1.695	1.388	1.377	1.209	1.185	1.593	1.689	1.778	1.601	0.675	0.667	0.678	0.625	1.627
																29																	1.787	0.095	1.729	1.689	1.351	1.382	1.195	1.167	1.587	1.685	1.787	1.599	0.673	0.667	0.677	0.621	1.629
																29.5																	1.779	0.095	1.732	1.682	1.317	1.385	1.181	1.147	1.582	1.683	1.794	1.599	0.672	0.666	0.676	0.618	1.628
																30																	1.777	0.094	1.723	1.672	1.289	1.387	1.169	1.136	1.577	1.682	1.801	1.597	0.669	0.665	0.674	0.614	1.628
																30.5																	1.774	0.094	1.716	1.663	1.269	1.389	1.16	1.132	1.572	1.682	1.81	1.599	0.665	0.663	0.669	0.61	1.64
																																	1.77	0.094	1.71	1.645	1.253	1.392	1.148	1.125	1.562	1.682	1.818	1.6	0.661	0.667	0.664	0.606	1.648
																	M9GC
																hours	cas251 B passage 14 (suppressor mutant)	WT	∆qrr1-5	∆qrr1-5, ∆MetL	∆qrr1-5, ∆MetF	∆qrr1-5, luxR G37V	∆qrr1-5, ∆MetF, luxR G37V	∆luxR	∆luxR, ∆MetF	∆qrr1-5, ∆MetF, ∆luxR	∆qrr1-5, ∆luxR	Δhfq	cas251 B passage 14 (suppressor mutant)	WT
			M9G
		hours	cas251 B passage 14 (suppressor mutant)	WT	∆qrr1-5	∆qrr1-5, ∆MetL	∆qrr1-5, ∆MetF	∆qrr1-5, luxR G37V	∆qrr1-5, ∆MetF, luxR G37V	∆luxR	∆luxR, ∆MetF	∆qrr1-5, ∆MetF, ∆luxR	∆qrr1-5, ∆luxR	Δhfq
	11:59:16	12		0.096		0.091			0.089					0.088
	12:29:16	12.5		0.099		0.091			0.09					0.088
	12:59:16	13		0.102		0.091			0.092					0.088
	13:29:16	13.5	0.291	0.107		0.092			0.094					0.089		3
	13:59:16	14	0.354	0.115		0.092			0.096					0.089		3.5
	14:29:16	14.5	0.431	0.123		0.092			0.1					0.089		4
	14:59:16	15	0.519	0.135		0.092			0.104					0.09		4.5
	15:29:16	15.5	0.615	0.149		0.093			0.11					0.09		5
	15:59:16	16	0.722	0.168		0.093			0.118	0.193	0.198			0.091		5.5
	16:29:16	16.5		0.189		0.093			0.129	0.225	0.241	0.163		0.091		6	0.13
	16:59:16	17		0.217		0.093		0.206	0.143	0.266	0.298	0.19		0.092		6.5	0.171
	17:29:16	17.5		0.249		0.093		0.234	0.162	0.315	0.371	0.225		0.093		7	0.247
	17:59:16	18		0.288		0.093		0.267	0.188	0.376	0.458	0.273		0.093		7.5	0.394
	18:29:16	18.5		0.334		0.093	0.235	0.306	0.222	0.446	0.552	0.335	0.317	0.094		8	0.574					0.113			0.103		0.109
	18:59:16	19		0.39		0.093	0.264	0.353	0.267		0.656	0.414	0.37	0.094		8.5	0.668	0.119				0.138		0.126	0.123		0.136
	19:29:16	19.5		0.449		0.093	0.303	0.406	0.324			0.502	0.433	0.095		9	0.795	0.155				0.188		0.171	0.165	0.138	0.19
	19:59:16	20		0.518		0.093	0.36	0.469	0.395			0.597	0.504	0.096		9.5		0.226				0.281	0.144	0.269	0.254	0.193	0.306
	20:29:16	20.5		0.594		0.093	0.422	0.543	0.48			0.702	0.584	0.097		10		0.365				0.432	0.195	0.42	0.395	0.313	0.466
	20:59:16	21		0.697		0.093		0.643	0.576				0.667	0.098		10.5		0.517			0.14	0.571	0.288	0.597	0.561	0.462	0.627
	21:29:16	21.5		0.795		0.093			0.682					0.099		11		0.672			0.162	0.713	0.434	0.756	0.72	0.618	0.778
	21:59:16	22		0.898		0.093			0.777					0.099		11.5			0.138	0.178	0.195	0.908	0.554	0.859
	22:29:16	22.5		0.995		0.093			0.876					0.1		12			0.167	0.21	0.239	0.986	0.698
	22:59:16	23		1.153		0.093			1.015					0.102		12.5			0.22	0.253	0.294		0.874
	23:29:16	23.5		1.323	0.176	0.093			1.2					0.102		13			0.298	0.343	0.416
	23:59:16	24		1.465	0.188	0.093			1.399					0.103		13.5			0.426	0.44	0.511
	1 day, 0:29:16	24.5		1.615	0.197	0.093			1.565					0.104		14			0.596	0.542	0.629
	1 day, 0:59:16	25		1.719	0.209	0.092			1.645					0.104		14.5			0.721	0.644	0.815
	1 day, 1:29:16	25.5		1.776	0.229	0.092			1.671					0.105		15			0.928	0.804	0.934
		SLOPE	0.1626	0.135709	0.0254	-0.0008	0.094	0.105967	0.108491	0.100971	0.154	0.135733	0.140743			15.5			1.135
			cas251 B passage 14 (suppressor mutant)	WT	∆qrr1-5	∆qrr1-5, ∆MetL	∆qrr1-5, ∆MetF	∆qrr1-5, luxR G37V	∆qrr1-5, ∆MetF, luxR G37V	∆luxR	∆luxR, ∆MetF	∆qrr1-5, ∆MetF, ∆luxR	∆qrr1-5, ∆luxR	Δhfq		16			1.359
																16.5
																17
																SLOPE	0.236857	0.228	0.275685	0.178952	0.179697	0.238067	0.247286	0.264071	0.211214	0.2458	0.233214
[truncated: 39 more columns]

## Sheet: Fig 2C 2E replicate 2
Software Version	3.11.19
Experiment File Path:	C:\Users\Public\Documents\Experiments\Chelsea\22.10.04 fig2 add str and luxo sup add str growth assay.xpt
Protocol File Path:	C:\Users\localadmin\Documents\van Kessel\Chelsea\Synergy OD600 lux ON curve (gain 160).prt
Plate Number	Plate 1
Date	2022-10-04
Time	16:05:33
Reader Type:	Synergy H1
Reader Serial Number:	21102120
Reading Type	Reader
Procedure Details
Plate Type	96 WELL PLATE (Use plate lid)
Well Selection	Runtime
Eject plate on completion
Set Temperature	Setpoint 30°C
	Preheat before moving to next step
Read	OD600
	Absorbance Endpoint
	Full Plate
	Wavelengths: 600
	Read Speed: Normal, Delay: 100 msec, Measurements/Data Point: 8
Start Kinetic	Runtime 30:00:00 (HH:MM:SS), Interval 0:30:00, 61 Reads
Shake	Double Orbital: Continuous
	Frequency: 548 cpm (2 mm)
Read	Absorbance Endpoint
	Full Plate
	Wavelengths: 600
	Read Speed: Normal, Delay: 100 msec, Measurements/Data Point: 8
End Kinetic
Results
Actual Temperature:	23.9
		1	2	3	4	5	6	7	8	9	10	11	12
	A	0.084	0.085	0.084	0.084	0.086	0.085	0.085	0.084	0.086	0.084	0.085
	B	0.085	0.084	0.085	0.084	0.085	0.085	0.084	0.084	0.086	0.084	0.085
	C	0.085	0.084	0.084	0.084	0.084	0.084	0.084	0.086	0.084	0.084	0.084
	D	0.086	0.096	0.084	0.085	0.085	0.084	0.085	0.089	0.089	0.09	0.09
	E	0.084	0.085	0.084	0.084	0.084	0.085	0.084	0.09	0.09	0.09	0.089
	F	0.084	0.085	0.084	0.084	0.085	0.086	0.086	0.09	0.089	0.09	0.091
	G
	H
		media	M9G											M9GC											M9G+Methionine											M9G							M9GC
600		strain	cas537	cas107	cas251	cas547	cas548	cas549	cas597	cas600	cas196	cas601	cas632	cas537	cas107	cas251	cas547	cas548	cas549	cas597	cas600	cas196	cas601	cas632	cas537	cas107	cas251	cas547	cas548	cas549	cas597	cas600	cas196	cas601	cas632	cas595	cas596	cas197	cas620	cas625	cas631	cas630	cas595	cas596	cas197	cas620	cas625	cas631	cas630
		description	cas251 B passage 14 (suppressor mutant)	WT	∆qrr1-5	∆qrr1-5, ∆MetL	∆qrr1-5, ∆MetF	∆qrr1-5, luxR G37V	∆qrr1-5, ∆MetF, luxR G37V	∆luxR, ∆MetF	∆luxR	∆qrr1-5, ∆MetF, ∆luxR	∆qrr1-5, ∆luxR	cas251 B passage 14 (suppressor mutant)	WT	∆qrr1-5	∆qrr1-5, ∆MetL	∆qrr1-5, ∆MetF	∆qrr1-5, luxR G37V	∆qrr1-5, ∆MetF, luxR G37V	∆luxR, ∆MetF	∆luxR	∆qrr1-5, ∆MetF, ∆luxR	∆qrr1-5, ∆luxR	cas251 B passage 14 (suppressor mutant)	WT	∆qrr1-5	∆qrr1-5, ∆MetL	∆qrr1-5, ∆MetF	∆qrr1-5, luxR G37V	∆qrr1-5, ∆MetF, luxR G37V	∆luxR, ∆MetF	∆luxR	∆qrr1-5, ∆MetF, ∆luxR	∆qrr1-5, ∆luxR	∆LuxO, ∆MetL	∆LuxO, ∆MetF	∆luxO	∆luxO, luxR G37V	cas197 suppressor mutant C	∆luxO, ∆MetF, ∆luxR	ΔLuxO, ΔluxR	∆LuxO, ∆MetL	∆LuxO, ∆MetF	∆luxO	∆luxO, luxR G37V	cas197 suppressor mutant C	∆luxO, ∆MetF, ∆luxR	ΔLuxO, ΔluxR
	Time	T° 600	A1	A2	A3	A4	A5	A6	A7	A8	A9	A10	A11	B1	B2	B3	B4	B5	B6	B7	B8	B9	B10	B11	C1	C2	C3	C4	C5	C6	C7	C8	C9	C10	C11	D1	D2	D3	D4	D5	D6	D7	E1	E2	E3	E4	E5	E6	E7
			cas251 B passage 14 (suppressor mutant)	WT	∆qrr1-5	∆qrr1-5, ∆MetL	∆qrr1-5, ∆MetF	∆qrr1-5, luxR G37V	∆qrr1-5, ∆MetF, luxR G37V	∆luxR, ∆MetF	∆luxR	∆qrr1-5, ∆MetF, ∆luxR	∆qrr1-5, ∆luxR	cas251 B passage 14 (suppressor mutant)	WT	∆qrr1-5	∆qrr1-5, ∆MetL	∆qrr1-5, ∆MetF	∆qrr1-5, luxR G37V	∆qrr1-5, ∆MetF, luxR G37V	∆luxR, ∆MetF	∆luxR	∆qrr1-5, ∆MetF, ∆luxR	∆qrr1-5, ∆luxR	cas251 B passage 14 (suppressor mutant)	WT	∆qrr1-5	∆qrr1-5, ∆MetL	∆qrr1-5, ∆MetF	∆qrr1-5, luxR G37V	∆qrr1-5, ∆MetF, luxR G37V	∆luxR, ∆MetF	∆luxR	∆qrr1-5, ∆MetF, ∆luxR	∆qrr1-5, ∆luxR
0.5	00:29:25	30.1	0.084	0.085	0.084	0.084	0.086	0.085	0.084	0.084	0.086	0.083	0.085	0.085	0.084	0.085	0.084	0.084	0.085	0.084	0.084	0.086	0.084	0.084	0.084	0.084	0.084	0.084	0.084	0.084	0.084	0.086	0.084	0.084	0.084	0.085	0.09	0.084	0.084	0.084	0.084	0.085	0.084	0.085	0.084	0.084	0.084	0.084	0.084
1	00:59:25	30	0.084	0.085	0.083	0.084	0.086	0.085	0.084	0.084	0.087	0.083	0.085	0.084	0.084	0.085	0.084	0.084	0.085	0.084	0.084	0.086	0.084	0.084	0.085	0.084	0.084	0.084	0.084	0.084	0.084	0.086	0.084	0.084	0.084	0.085	0.089	0.085	0.085	0.084	0.084	0.085	0.084	0.085	0.084	0.084	0.084	0.084	0.084
1.5	01:29:25	30.1	0.084	0.095	0.084	0.084	0.086	0.085	0.084	0.084	0.087	0.083	0.085	0.085	0.084	0.085	0.084	0.084	0.085	0.084	0.084	0.086	0.084	0.084	0.085	0.084	0.084	0.084	0.084	0.084	0.084	0.086	0.084	0.084	0.084	0.085	0.085	0.084	0.084	0.084	0.084	0.085	0.084	0.085	0.084	0.084	0.084	0.084	0.084
2	01:59:25	30	0.084	0.092	0.084	0.084	0.086	0.085	0.084	0.084	0.087	0.083	0.085	0.085	0.084	0.085	0.084	0.084	0.085	0.085	0.085	0.086	0.084	0.084	0.085	0.084	0.084	0.084	0.084	0.084	0.084	0.086	0.084	0.084	0.084	0.085	0.085	0.084	0.084	0.084	0.084	0.085	0.084	0.085	0.084	0.084	0.084	0.085	0.084
2.5	02:29:25	30.1	0.084	0.085	0.084	0.084	0.086	0.085	0.084	0.084	0.087	0.083	0.085	0.085	0.084	0.085	0.084	0.085	0.085	0.085	0.085	0.086	0.084	0.084	0.085	0.084	0.084	0.084	0.084	0.084	0.084	0.086	0.084	0.084	0.084	0.085	0.085	0.084	0.084	0.084	0.084	0.085	0.084	0.085	0.084	0.084	0.084	0.085	0.085
3	02:59:25	30.1	0.101	0.085	0.084	0.084	0.086	0.085	0.084	0.084	0.087	0.083	0.086	0.085	0.085	0.085	0.084	0.085	0.085	0.085	0.085	0.086	0.084	0.085	0.085	0.084	0.084	0.084	0.084	0.084	0.084	0.086	0.084	0.084	0.084	0.085	0.085	0.084	0.084	0.085	0.084	0.085	0.084	0.085	0.084	0.084	0.085	0.085	0.085
3.5	03:29:25	30.1	0.085	0.086	0.084	0.084	0.086	0.085	0.085	0.085	0.088	0.083	0.086	0.086	0.085	0.085	0.085	0.085	0.085	0.085	0.085	0.087	0.085	0.085	0.085	0.084	0.085	0.084	0.084	0.084	0.084	0.086	0.084	0.084	0.084	0.085	0.085	0.085	0.085	0.085	0.084	0.085	0.084	0.085	0.084	0.085	0.086	0.085	0.085
4	03:59:25	30.1	0.086	0.086	0.084	0.084	0.086	0.104	0.085	0.085	0.088	0.084	0.086	0.088	0.085	0.086	0.085	0.085	0.086	0.085	0.086	0.087	0.085	0.085	0.085	0.084	0.085	0.084	0.085	0.085	0.085	0.086	0.084	0.084	0.084	0.085	0.085	0.085	0.085	0.086	0.084	0.086	0.085	0.086	0.085	0.085	0.089	0.085	0.085
4.5	04:29:25	30.1	0.086	0.086	0.084	0.084	0.086	0.086	0.085	0.103	0.088	0.084	0.086	0.092	0.086	0.086	0.086	0.086	0.086	0.086	0.086	0.088	0.085	0.085	0.086	0.085	0.085	0.085	0.085	0.085	0.085	0.086	0.084	0.084	0.085	0.086	0.085	0.085	0.085	0.086	0.085	0.086	0.085	0.086	0.085	0.085	0.094	0.086	0.086
5	04:59:25	30.1	0.087	0.086	0.084	0.084	0.087	0.086	0.085	0.085	0.088	0.084	0.086	0.099	0.086	0.087	0.086	0.086	0.086	0.086	0.086	0.088	0.086	0.086	0.086	0.085	0.085	0.085	0.085	0.085	0.085	0.086	0.084	0.085	0.085	0.086	0.086	0.085	0.085	0.087	0.085	0.086	0.086	0.086	0.085	0.085	0.104	0.086	0.086
5.5	05:29:25	30.1	0.088	0.087	0.085	0.085	0.087	0.086	0.086	0.086	0.089	0.084	0.087	0.114	0.086	0.087	0.087	0.087	0.087	0.086	0.087	0.089	0.086	0.086	0.087	0.085	0.086	0.085	0.085	0.085	0.085	0.087	0.085	0.085	0.085	0.086	0.086	0.086	0.085	0.089	0.085	0.086	0.086	0.087	0.086	0.086	0.124	0.087	0.087
6	05:59:25	30.1	0.117	0.087	0.085	0.085	0.088	0.087	0.086	0.086	0.089	0.084	0.087	0.141	0.088	0.087	0.088	0.088	0.089	0.087	0.088	0.09	0.087	0.087	0.104	0.085	0.086	0.086	0.086	0.085	0.085	0.087	0.085	0.085	0.085	0.086	0.086	0.086	0.086	0.091	0.085	0.086	0.087	0.087	0.086	0.087	0.164	0.087	0.088
6.5	06:29:25	30.1	0.091	0.087	0.086	0.086	0.088	0.087	0.086	0.086	0.089	0.085	0.087	0.224	0.089	0.088	0.09	0.09	0.091	0.088	0.089	0.092	0.088	0.089	0.088	0.086	0.086	0.086	0.087	0.086	0.086	0.087	0.085	0.086	0.085	0.087	0.086	0.086	0.086	0.093	0.085	0.087	0.088	0.088	0.087	0.089	0.242	0.088	0.091
7	06:59:25	30.1	0.094	0.088	0.086	0.086	0.089	0.087	0.086	0.086	0.089	0.085	0.087	0.295	0.093	0.09	0.092	0.092	0.097	0.09	0.092	0.096	0.089	0.092	0.089	0.086	0.087	0.087	0.087	0.086	0.086	0.087	0.086	0.086	0.085	0.087	0.09	0.086	0.086	0.096	0.086	0.087	0.089	0.088	0.09	0.092	0.368	0.09	0.097
7.5	07:29:25	30.1	0.097	0.088	0.086	0.087	0.09	0.088	0.086	0.087	0.09	0.085	0.087	0.465	0.1	0.091	0.095	0.096	0.107	0.093	0.098	0.106	0.093	0.098	0.09	0.087	0.088	0.088	0.088	0.087	0.087	0.088	0.086	0.086	0.086	0.087	0.096	0.087	0.086	0.1	0.086	0.087	0.092	0.09	0.095	0.099	0.534	0.094	0.112
8	07:59:25	30.1	0.099	0.088	0.087	0.087	0.091	0.088	0.086	0.087	0.09	0.085	0.088	0.606	0.115	0.094	0.099	0.101	0.128	0.1	0.11	0.126	0.1	0.112	0.091	0.087	0.09	0.089	0.089	0.087	0.087	0.089	0.087	0.087	0.086	0.088	0.097	0.088	0.087	0.106	0.086	0.088	0.096	0.093	0.104	0.112	0.717	0.102	0.143
8.5	08:29:25	30	0.104	0.089	0.087	0.088	0.092	0.108	0.087	0.087	0.09	0.086	0.088	0.709	0.144	0.097	0.105	0.108	0.168	0.113	0.136	0.17	0.116	0.142	0.093	0.088	0.091	0.091	0.091	0.088	0.088	0.089	0.087	0.087	0.086	0.089	0.087	0.089	0.088	0.114	0.086	0.089	0.104	0.099	0.123	0.139	0.876	0.119	0.21
9	08:59:25	30.1	0.109	0.09	0.088	0.089	0.094	0.09	0.087	0.088	0.091	0.086	0.089	0.893	0.202	0.102	0.112	0.117	0.245	0.137	0.19	0.261	0.147	0.201	0.095	0.089	0.093	0.093	0.093	0.09	0.089	0.09	0.088	0.088	0.087	0.089	0.088	0.09	0.089	0.125	0.087	0.09	0.118	0.109	0.16	0.192	0.972	0.155	0.337
9.5	09:29:25	30.1	0.115	0.091	0.088	0.089	0.095	0.091	0.087	0.088	0.092	0.086	0.09	1.004	0.316	0.108	0.123	0.13	0.376	0.183	0.31	0.404	0.213	0.315	0.097	0.091	0.095	0.095	0.095	0.091	0.09	0.091	0.089	0.088	0.087	0.09	0.088	0.091	0.09	0.139	0.088	0.091	0.143	0.126	0.232	0.295	1.137	0.229	0.503
10	09:59:25	30.1	0.123	0.092	0.088	0.089	0.097	0.093	0.088	0.089	0.093	0.086	0.09	1.081	0.489	0.116	0.138	0.146	0.524	0.266	0.46	0.578	0.351	0.472	0.1	0.093	0.098	0.098	0.097	0.093	0.091	0.092	0.09	0.089	0.088	0.09	0.089	0.093	0.092	0.155	0.089	0.093	0.186	0.161	0.366	0.46	1.223	0.363	0.684
10.5	10:29:25	30.1	0.134	0.093	0.089	0.09	0.099	0.094	0.089	0.09	0.094	0.087	0.091	1.158	0.615	0.126	0.154	0.168	0.662	0.4	0.619	0.735	0.515	0.653	0.103	0.095	0.1	0.1	0.099	0.095	0.093	0.094	0.092	0.09	0.088	0.09	0.089	0.095	0.094	0.177	0.09	0.096	0.261	0.22	0.555	0.554	1.282	0.53	0.816
11	10:59:25	30.1	0.141	0.087	0.083	0.083	0.094	0.089	0.083	0.084	0.089	0.081	0.086	1.22	0.753	0.156	0.171	0.192	0.864	0.526	0.751	0.844	0.645	0.805	0.101	0.091	0.095	0.096	0.096	0.09	0.089	0.089	0.087	0.085	0.082	0.084	0.084	0.09	0.089	0.204	0.084	0.092	0.377	0.314	0.642	0.758	1.337	0.636	0.902
11.5	11:29:25	30.1	0.169	0.096	0.091	0.09	0.103	0.098	0.091	0.093	0.098	0.089	0.094	1.315	0.946	0.159	0.212	0.259	0.98	0.695	0.87	0.946	0.77	0.914	0.113	0.102	0.108	0.107	0.108	0.102	0.099	0.099	0.097	0.094	0.09	0.091	0.092	0.1	0.1	0.276	0.093	0.104	0.544	0.482	0.899	0.881	1.39	0.792	1.001
12	11:59:25	30.1	0.193	0.099	0.092	0.091	0.105	0.101	0.092	0.096	0.101	0.09	0.095	1.352	1.083	0.188	0.287	0.348	1.062	0.879	0.989	1.056	0.868	1.028	0.12	0.107	0.114	0.114	0.115	0.107	0.103	0.102	0.101	0.096	0.091	0.091	0.094	0.104	0.103	0.368	0.096	0.112	0.683	0.601	1.008	0.969	1.435	0.892	1.145
12.5	12:29:25	30	0.225	0.102	0.092	0.091	0.11	0.105	0.094	0.099	0.106	0.092	0.097	1.389	1.222	0.235	0.383	0.464	1.148	0.971	1.108	1.212	0.978	1.117	0.129	0.114	0.123	0.123	0.124	0.115	0.108	0.107	0.105	0.099	0.093	0.108	0.096	0.108	0.109	0.488	0.099	0.122	0.83	0.78	1.177	1.032	1.463	1.024	1.239
13	12:59:25	30.1	0.265	0.107	0.094	0.091	0.115	0.11	0.097	0.104	0.112	0.094	0.1	1.421	1.365	0.325	0.508	0.56	1.227	1.059	1.215	1.281	1.143	1.241	0.138	0.123	0.134	0.134	0.154	0.148	0.116	0.114	0.111	0.102	0.095	0.091	0.099	0.115	0.116	0.633	0.104	0.135	1.043	0.951	1.295	1.085	1.482	1.13	1.294
13.5	13:29:25	30.2	0.317	0.113	0.095	0.091	0.121	0.115	0.1	0.111	0.119	0.097	0.103	1.448	1.456	0.437	0.613	0.696	1.314	1.155	1.293	1.355	1.209	1.315	0.15	0.135	0.149	0.149	0.153	0.138	0.126	0.121	0.119	0.107	0.097	0.091	0.102	0.123	0.126	0.815	0.111	0.153	1.202	1.133	1.407	1.142	1.488	1.214	1.353
14	13:59:25	30	0.385	0.12	0.096	0.091	0.128	0.122	0.104	0.119	0.129	0.1	0.107	1.477	1.51	0.561	0.822	0.922	1.353	1.228	1.361	1.397	1.264	1.372	0.165	0.15	0.165	0.166	0.17	0.154	0.138	0.13	0.128	0.112	0.099	0.092	0.106	0.132	0.137	1.002	0.12	0.178	1.349	1.3	1.477	1.214	1.493	1.271	1.412
14.5	14:29:25	30	0.463	0.13	0.099	0.091	0.137	0.131	0.11	0.132	0.141	0.105	0.112	1.481	1.556	0.765	1.004	1.121	1.383	1.319	1.409	1.431	1.327	1.427	0.183	0.17	0.187	0.188	0.195	0.176	0.154	0.143	0.14	0.119	0.102	0.092	0.112	0.145	0.153	1.292	0.134	0.208	1.435	1.397	1.529	1.251	1.468	1.334	1.453
15	14:59:25	30.1	0.553	0.142	0.1	0.091	0.149	0.142	0.116	0.149	0.158	0.111	0.118	1.482	1.595	0.947	1.14	1.276	1.412	1.379	1.449	1.466	1.393	1.474	0.207	0.195	0.213	0.213	0.224	0.205	0.175	0.158	0.157	0.128	0.106	0.092	0.119	0.16	0.173	1.505	0.152	0.249	1.528	1.494	1.583	1.294	1.448	1.384	1.485
15.5	15:29:25	30.1	0.651	0.157	0.101	0.092	0.163	0.155	0.126	0.172	0.178	0.119	0.124	1.479	1.635	1.104	1.275	1.431	1.44	1.422	1.482	1.492	1.433	1.516	0.233	0.229	0.241	0.242	0.258	0.24	0.201	0.176	0.176	0.137	0.11	0.092	0.128	0.179	0.198	1.64	0.176	0.305	1.594	1.575	1.627	1.33	1.43	1.421	1.509
16	15:59:25	30.1	0.755	0.174	0.103	0.091	0.179	0.171	0.138	0.203	0.204	0.13	0.133	1.48	1.669	1.278	1.448	1.531	1.457	1.455	1.507	1.506	1.464	1.553	0.264	0.274	0.279	0.284	0.3	0.285	0.236	0.203	0.203	0.151	0.115	0.092	0.141	0.204	0.231	1.725	0.213	0.373	1.646	1.631	1.663	1.357	1.405	1.45	1.518
16.5	16:29:25	30.1	0.854	0.196	0.105	0.091	0.198	0.191	0.154	0.246	0.236	0.144	0.142	1.481	1.699	1.439	1.572	1.654	1.476	1.491	1.519	1.506	1.482	1.581	0.301	0.327	0.324	0.328	0.345	0.339	0.279	0.236	0.238	0.168	0.121	0.092	0.157	0.234	0.272	1.753	0.26	0.457	1.69	1.671	1.693	1.384	1.38	1.475	1.49
17	16:59:25	30.1	0.948	0.222	0.107	0.092	0.22	0.213	0.174	0.301	0.276	0.163	0.153	1.486	1.718	1.582	1.668	1.738	1.474	1.518	1.495	1.487	1.49	1.567	0.356	0.393	0.377	0.383	0.42	0.419	0.33	0.275	0.281	0.187	0.128	0.092	0.174	0.268	0.323	1.675	0.324	0.554	1.732	1.706	1.72	1.404	1.359	1.48	1.457
17.5	17:29:25	30.1	1.038	0.253	0.11	0.091	0.246	0.241	0.201	0.372	0.324	0.189	0.165	1.495	1.717	1.669	1.733	1.794	1.465	1.538	1.476	1.467	1.475	1.549	0.42	0.496	0.456	0.485	0.537	0.525	0.39	0.326	0.331	0.21	0.137	0.092	0.196	0.313	0.39	1.572	0.41	0.68	1.77	1.738	1.744	1.416	1.338	1.454	1.423
18	17:59:25	30.1	1.12	0.287	0.113	0.092	0.278	0.274	0.236	0.46	0.382	0.222	0.18	1.501	1.708	1.734	1.788	1.845	1.461	1.549	1.466	1.452	1.468	1.527	0.49	0.633	0.584	0.593	0.7	0.655	0.46	0.395	0.395	0.241	0.146	0.092	0.223	0.366	0.497	1.543	0.519	0.79	1.802	1.769	1.765	1.411	1.324	1.435	1.402
18.5	18:29:25	30.1	1.196	0.331	0.117	0.092	0.319	0.313	0.28	0.557	0.453	0.267	0.197	1.505	1.7	1.788	1.832	1.885	1.461	1.545	1.461	1.438	1.466	1.51	0.58	0.778	0.729	0.759	0.838	0.787	0.567	0.454	0.464	0.277	0.159	0.092	0.254	0.454	0.597	1.529	0.636	0.9	1.827	1.799	1.778	1.417	1.315	1.419	1.383
19	18:59:25	30.1	1.26	0.378	0.119	0.092	0.376	0.356	0.335	0.663	0.529	0.323	0.216	1.507	1.688	1.834	1.871	1.918	1.456	1.522	1.447	1.419	1.462	1.494	0.686	0.924	0.848	0.885	0.955	0.899	0.72	0.55	0.546	0.32	0.174	0.092	0.298	0.526	0.744	1.496	0.838	1.374	1.85	1.825	1.769	1.405	1.306	1.396	1.362
19.5	19:29:25	30.1	1.313	0.43	0.124	0.091	0.435	0.407	0.403	0.777	0.618	0.394	0.236	1.499	1.684	1.867	1.907	1.941	1.458	1.512	1.432	1.403	1.467	1.476	0.787	1.052	0.965	0.995	1.081	0.997	0.865	0.689	0.655	0.371	0.19	0.092	0.381	0.66	0.954	1.449	1.178	1.539	1.866	1.85	1.739	1.395	1.299	1.375	1.344
20	19:59:25	30.1	1.355	0.489	0.128	0.091	0.503	0.466	0.488	0.899	0.713	0.48	0.26	1.476	1.679	1.887	1.929	1.943	1.443	1.494	1.405	1.383	1.469	1.463	0.847	1.154	1.105	1.137	1.221	1.067	0.981	0.822	0.797	0.435	0.21	0.092	0.465	0.798	1.196	1.416	1.375	1.592	1.88	1.858	1.722	1.361	1.284	1.35	1.325
20.5	20:29:25	30.1	1.391	0.556	0.133	0.092	0.579	0.535	0.585	1.005	0.806	0.57	0.285	1.444	1.676	1.9	1.941	1.942	1.425	1.48	1.38	1.365	1.472	1.451	0.909	1.269	1.239	1.273	1.35	1.151	1.059	0.929	0.91	0.506	0.232	0.092	0.612	0.911	1.34	1.396	1.487	1.613	1.865	1.855	1.71	1.343	1.264	1.333	1.304
21	20:59:25	30.1	1.38	0.632	0.14	0.092	0.667	0.617	0.69	1.103	0.891	0.668	0.313	1.421	1.673	1.904	1.942	1.944	1.396	1.46	1.362	1.346	1.467	1.44	0.967	1.371	1.372	1.394	1.443	1.215	1.129	0.997	0.99	0.582	0.258	0.092	0.728	1.063	1.427	1.381	1.541	1.624	1.852	1.824	1.698	1.333	1.22	1.317	1.287
21.5	21:29:25	30.1	1.329	0.712	0.145	0.091	0.763	0.707	0.79	1.185	0.982	0.775	0.346	1.39	1.67	1.902	1.94	1.941	1.36	1.431	1.34	1.322	1.45	1.44	1	1.455	1.453	1.462	1.503	1.257	1.202	1.038	1.035	0.675	0.289	0.092	0.809	1.19	1.466	1.367	1.552	1.661	1.85	1.805	1.677	1.312	1.146	1.292	1.269
22	21:59:25	30.1	1.29	0.81	0.152	0.091	0.867	0.795	0.887	1.256	1.061	0.882	0.382	1.3	1.671	1.904	1.938	1.934	1.35	1.417	1.333	1.311	1.431	1.428	1.06	1.541	1.543	1.558	1.584	1.321	1.28	1.147	1.116	0.774	0.323	0.092	0.971	1.31	1.494	1.357	1.571	1.673	1.832	1.796	1.667	1.317	1.075	1.284	1.251
22.5	22:29:25	30.1	1.252	0.9	0.159	0.091	0.956	0.877	0.982	1.405	1.328	0.983	0.42	1.191	1.669	1.905	1.935	1.923	1.346	1.402	1.321	1.298	1.403	1.407	1.101	1.601	1.594	1.605	1.633	1.352	1.327	1.212	1.198	0.891	0.361	0.092	1.145	1.401	1.505	1.351	1.568	1.527	1.818	1.781	1.65	1.31	0.988	1.27	1.233
23	22:59:25	30	1.219	0.995	0.167	0.091	1.049	0.962	1.079	1.593	1.556	1.071	0.457	0.938	1.672	1.904	1.926	1.91	1.351	1.396	1.309	1.294	1.375	1.383	1.151	1.645	1.659	1.672	1.688	1.363	1.383	1.242	1.242	1.022	0.404	0.092	1.297	1.48	1.503	1.346	1.545	1.487	1.804	1.774	1.644	1.313	0.761	1.25	1.214
23.5	23:29:25	30.1	1.187	1.08	0.176	0.091	1.147	1.072	1.169	1.468	1.659	1.15	0.498	0.872	1.668	1.901	1.915	1.901	1.35	1.387	1.283	1.284	1.346	1.362	1.196	1.631	1.7	1.704	1.711	1.308	1.397	1.224	1.229	1.092	0.453	0.092	1.414	1.53	1.471	1.346	1.514	1.506	1.79	1.764	1.633	1.305	0.709	1.204	1.187
24	23:59:25	30.1	1.155	1.217	0.187	0.091	1.374	1.21	1.252	1.401	1.682	1.221	0.538	0.826	1.664	1.899	1.905	1.896	1.353	1.382	1.232	1.275	1.317	1.326	1.212	1.636	1.738	1.728	1.71	1.286	1.36	1.191	1.193	1.138	0.504	0.092	1.516	1.577	1.464	1.347	1.47	1.47	1.776	1.76	1.629	1.287	0.701	1.123	1.137
24.5	1 day, 0:29:25	30.1	1.122	1.354	0.2	0.091	1.528	1.441	1.305	1.384	1.687	1.283	0.58	0.798	1.658	1.895	1.898	1.895	1.356	1.369	1.109	1.254	1.28	1.287	1.227	1.632	1.744	1.729	1.709	1.266	1.328	1.161	1.164	1.205	0.56	0.092	1.594	1.613	1.482	1.343	1.433	1.43	1.762	1.758	1.623	1.234	0.699	0.996	1.021
25	1 day, 0:59:25	30.1	1.087	1.452	0.214	0.091	1.68	1.6	1.367	1.361	1.55	1.387	0.621	0.779	1.648	1.887	1.893	1.895	1.347	1.331	0.976	1.2	1.207	1.237	1.231	1.623	1.737	1.727	1.7	1.241	1.294	1.131	1.13	1.247	0.619	0.091	1.659	1.634	1.498	1.348	1.386	1.38	1.754	1.751	1.617	1.164	0.699	0.752	0.906
25.5	1 day, 1:29:25	30.1	1.053	1.576	0.231	0.091	1.774	1.673	1.47	1.345	1.56	1.445	0.661	0.766	1.641	1.88	1.889	1.898	1.337	1.256	0.7	1.075	1.056	1.186	1.221	1.62	1.732	1.723	1.696	1.222	1.265	1.112	1.107	1.233	0.677	0.091	1.712	1.651	1.491	1.356	1.348	1.336	1.75	1.744	1.61	1.077	0.699	0.7	0.745
26	1 day, 1:59:25	30.1	1.016	1.69	0.259	0.09	1.829	1.712	1.485	1.318	1.536	1.43	0.702	0.756	1.637	1.878	1.886	1.898	1.326	1.119	0.702	0.932	0.78	1.043	1.189	1.625	1.741	1.732	1.703	1.221	1.249	1.107	1.099	1.2	0.724	0.091	1.753	1.673	1.446	1.358	1.326	1.31	1.74	1.748	1.613	0.936	0.698	0.694	0.703
26.5	1 day, 2:29:25	30.1	0.979	1.753	0.282	0.09	1.874	1.74	1.456	1.297	1.51	1.398	0.749	0.746	1.629	1.873	1.884	1.902	1.293	1.031	0.699	0.677	0.731	0.963	1.173	1.627	1.741	1.733	1.712	1.199	1.232	1.097	1.089	1.165	0.773	0.091	1.766	1.678	1.45	1.365	1.293	1.288	1.732	1.744	1.607	0.863	0.697	0.692	0.685
27	1 day, 2:59:25	30.1	0.944	1.795	0.282	0.09	1.911	1.685	1.432	1.276	1.497	1.366	0.794	0.741	1.624	1.872	1.881	1.905	1.255	0.923	0.697	0.666	0.719	0.909	1.163	1.631	1.749	1.743	1.722	1.183	1.222	1.1	1.085	1.132	0.815	0.091	1.762	1.667	1.442	1.369	1.262	1.274	1.731	1.744	1.607	0.839	0.695	0.691	0.675
27.5	1 day, 3:29:25	30.1	0.91	1.807	0.301	0.09	1.912	1.694	1.407	1.254	1.478	1.334	0.841	0.735	1.62	1.87	1.88	1.909	1.177	0.855	0.696	0.659	0.713	0.85	1.158	1.633	1.759	1.752	1.731	1.166	1.216	1.103	1.08	1.105	0.855	0.091	1.752	1.657	1.416	1.371	1.219	1.258	1.729	1.744	1.605	0.802	0.693	0.69	0.667
28	1 day, 3:59:25	30.1	0.869	1.811	0.34	0.09	1.906	1.661	1.397	1.234	1.46	1.306	0.883	0.728	1.618	1.869	1.879	1.913	1.114	0.848	0.693	0.655	0.71	0.804	1.144	1.633	1.773	1.761	1.739	1.163	1.217	1.109	1.082	1.084	0.888	0.091	1.754	1.673	1.385	1.371	1.217	1.244	1.725	1.749	1.608	0.77	0.691	0.69	0.662
28.5	1 day, 4:29:25	30.1	0.812	1.798	0.35	0.09	1.904	1.638	1.373	1.217	1.44	1.269	0.932	0.721	1.615	1.867	1.878	1.917	1.052	0.823	0.688	0.65	0.707	0.769	1.145	1.639	1.778	1.765	1.744	1.155	1.214	1.114	1.087	1.065	0.917	0.091	1.751	1.68	1.345	1.373	1.206	1.227	1.719	1.752	1.606	0.733	0.69	0.689	0.657
29	1 day, 4:59:25	30.1	0.758	1.78	0.431	0.09	1.891	1.629	1.362	1.177	1.408	1.234	0.957	0.715	1.614	1.869	1.88	1.917	1.007	0.8	0.684	0.645	0.705	0.742	1.162	1.656	1.795	1.784	1.758	1.167	1.222	1.132	1.096	1.064	0.896	0.091	1.734	1.695	1.33	1.36	1.224	1.218	1.706	1.766	1.619	0.734	0.686	0.686	0.652
29.5	1 day, 5:29:25	30.1	0.715	1.772	0.452	0.09	1.877	1.607	1.347	1.146	1.394	1.204	0.994	0.709	1.611	1.867	1.882	1.924	0.971	0.789	0.679	0.641	0.703	0.725	1.118	1.654	1.799	1.787	1.766	1.154	1.217	1.133	1.105	1.059	0.863	0.091	1.721	1.687	1.298	1.369	1.211	1.192	1.701	1.771	1.613	0.737	0.685	0.682	0.647
30	1 day, 5:59:25	30.1	0.679	1.773	0.49	0.09	1.86	1.589	1.329	1.097	1.383	1.174	1.024	0.704	1.611	1.866	1.883	1.929	0.943	0.75	0.673	0.637	0.702	0.713	1.034	1.658	1.812	1.801	1.779	1.15	1.214	1.143	1.112	1.046	0.826	0.091	1.713	1.686	1.288	1.368	1.203	1.181	1.691	1.778	1.618	0.72	0.683	0.677	0.642
30.5	1 day, 6:29:25	30.1	0.652	1.764	0.537	0.09	1.857	1.574	1.304	1.042	1.348	1.158	1.051	0.698	1.612	1.863	1.886	1.933	0.92	0.717	0.667	0.632	0.699	0.705	0.956	1.652	1.823	1.81	1.791	1.148	1.215	1.149	1.117	1.044	0.793	0.091	1.706	1.678	1.275	1.37	1.198	1.153	1.68	1.786	1.618	0.708	0.685	0.671	0.637
Results
		1	2	3	4	5	6	7	8	9	10	11	12
	A	3.306	4.089	1.441	0.053	5.476	5.482	3.346	3.994	6.16	3.467	1.513	?????
		1	0.996	0.96	0.556	0.99	0.984	1	0.956	0.971	1	1	?????
		15:59:25	1 day, 0:29:25	1 day, 5:29:25	11:59:25	23:59:25	23:59:25	20:59:25	21:59:25	22:29:25	21:29:25	1 day, 3:29:25	?????
		12:37:19	19:23:31	1 day, 1:13:48	10:19:10	20:07:29	20:25:35	17:59:03	16:52:52	19:09:37	18:09:43	19:10:52	?????
	B	4.798	5.145	5.909	5.515	6.186	5.159	5.07	-4.895	4.992	-5.082	5.147	?????
		0.993	0.996	0.998	0.991	0.994	0.995	0.993	0.941	0.995	0.951	0.995	?????
		07:59:25	11:29:25	14:59:25	13:59:25	13:59:25	10:29:25	10:59:25	1 day, 0:59:25	09:59:25	1 day, 1:29:25	09:59:25	?????
		06:13:22	08:46:13	12:36:15	11:46:25	11:45:08	08:33:50	09:26:55	1 day, 3:54:58	08:23:34	1 day, 4:31:48	08:40:46	?????
	C	3.099	4.674	4.41	4.413	4.568	4.077	4.466	4.072	3.814	3.651	1.877	?????
		0.994	1	0.999	0.995	0.997	0.999	0.997	0.997	0.992	0.995	0.999	?????
		18:29:25	18:29:25	19:59:25	18:59:25	17:59:25	17:59:25	18:59:25	19:29:25	19:29:25	21:59:25	1 day, 0:29:25	?????
		15:45:24	16:01:15	16:07:45	16:00:25	15:46:45	15:38:54	16:37:20	17:01:15	16:54:32	18:46:19	20:14:28	?????
	D	0.144	5.121	4.414	6.459	7.401	7.513	7.675	-0.046	-0.046	-0.047	0.047	?????
		0.561	0.995	0.999	0.993	0.992	0.975	0.928	0.503	0.511	0.514	0.511	?????
		11:29:25	22:29:25	19:59:25	19:29:25	13:59:25	18:59:25	18:29:25	09:59:25	09:59:25	09:59:25	11:59:25	?????
		10:37:11	19:06:51	17:19:07	17:12:51	11:49:00	17:09:31	16:22:50	09:27:53	09:31:22	09:31:59	12:28:34	?????
	E	5.679	5.835	5.431	4.896	5.396	4.664	5.194	-0.046	-0.047	0.046	0.046	?????
		0.996	1	0.981	0.991	0.997	0.997	0.997	0.496	0.511	0.511	0.504	?????
		12:59:25	12:59:25	10:59:25	10:29:25	07:29:25	10:29:25	09:29:25	09:59:25	09:59:25	11:59:25	11:59:25	?????
		10:14:16	10:30:38	09:07:03	08:46:12	06:03:32	08:58:07	08:07:28	09:30:57	09:32:25	12:30:43	12:28:46	?????
	F	1.35	5.055	4.94	3.529	4.513	3.488	2.252	0.046	0.047	-0.046	0.046	?????
		1	0.988	0.989	0.995	0.991	0.995	0.998	0.511	0.507	0.511	0.5	?????
		1 day, 4:29:25	21:59:25	19:59:25	19:59:25	17:29:25	22:59:25	21:29:25	11:59:25	11:59:25	09:59:25	11:59:25	?????
		22:04:56	19:48:02	17:47:39	17:30:40	14:28:16	19:41:18	18:15:40	12:25:19	12:28:08	09:28:07	12:27:15	?????
	G	?????	?????	?????	?????	?????	?????	?????	?????	?????	?????	?????	?????
		?????	?????	?????	?????	?????	?????	?????	?????	?????	?????	?????	?????
		?????	?????	?????	?????	?????	?????	?????	?????	?????	?????	?????	?????
		?????	?????	?????	?????	?????	?????	?????	?????	?????	?????	?????	?????
	H	?????	?????	?????	?????	?????	?????	?????	?????	?????	?????	?????	?????
		?????	?????	?????	?????	?????	?????	?????	?????	?????	?????	?????	?????
		?????	?????	?????	?????	?????	?????	?????	?????	?????	?????	?????	?????																														M9G
		?????	?????	?????	?????	?????	?????	?????	?????	?????	?????	?????	?????																														cas595	cas596	cas197	cas620	cas625	cas631	cas630
																																										WT	∆LuxO, ∆MetL	∆LuxO, ∆MetF	∆luxO	∆luxO, luxR G37V	cas197 suppressor mutant C	∆luxO, ∆MetF, ∆luxR	ΔLuxO, ΔluxR
																																										0.085	0.085	0.09	0.084	0.084	0.084	0.084	0.085
																																										0.085	0.085	0.089	0.085	0.085	0.084	0.084	0.085
																																										0.095	0.085	0.085	0.084	0.084	0.084	0.084	0.085
																																										0.092	0.085	0.085	0.084	0.084	0.084	0.084	0.085
			M9G														M9GC																									0.085	0.085	0.085	0.084	0.084	0.084	0.084	0.085
		hours	cas251 B passage 14 (suppressor mutant)	WT	∆qrr1-5	∆qrr1-5, ∆MetL	∆qrr1-5, ∆MetF	∆qrr1-5, luxR G37V	∆qrr1-5, ∆MetF, luxR G37V	∆luxR, ∆MetF	∆luxR	∆qrr1-5, ∆MetF, ∆luxR	∆qrr1-5, ∆luxR			hours	cas251 B passage 14 (suppressor mutant)	WT	∆qrr1-5	∆qrr1-5, ∆MetL	∆qrr1-5, ∆MetF	∆qrr1-5, luxR G37V	∆qrr1-5, ∆MetF, luxR G37V	∆luxR, ∆MetF	∆luxR	∆qrr1-5, ∆MetF, ∆luxR	∆qrr1-5, ∆luxR															0.085	0.085	0.085	0.084	0.084	0.085	0.084	0.085
	11:59:25	12	0.193			0.091										3																										0.086	0.085	0.085	0.085	0.085	0.085	0.084	0.085
	12:29:25	12.5	0.225			0.091										3.5																										0.086	0.085	0.085	0.085	0.085	0.086	0.084	0.086
	12:59:25	13	0.265			0.091										4																										0.086	0.086	0.085	0.085	0.085	0.086	0.085	0.086
	13:29:25	13.5	0.317			0.091										4.5																										0.086	0.086	0.086	0.085	0.085	0.087	0.085	0.086
	13:59:25	14	0.385			0.091										5																										0.087	0.086	0.086	0.086	0.085	0.089	0.085	0.086
	14:29:25	14.5	0.463			0.091										5.5	0.114																									0.087	0.086	0.086	0.086	0.086	0.091	0.085	0.086
	14:59:25	15	0.553			0.091										6	0.141																									0.087	0.087	0.086	0.086	0.086	0.093	0.085	0.087
	15:29:25	15.5	0.651			0.092				0.172						6.5	0.224																									0.088	0.087	0.09	0.086	0.086	0.096	0.086	0.087
	15:59:25	16	0.755			0.091				0.203	0.204					7	0.295																									0.088	0.087	0.096	0.087	0.086	0.1	0.086	0.087
	16:29:25	16.5				0.091	0.198			0.246	0.236					7.5	0.465	0.1																								0.088	0.088	0.097	0.088	0.087	0.106	0.086	0.088
	16:59:25	17				0.092	0.22		0.174	0.301	0.276	0.163				8		0.115				0.128			0.126																	0.089	0.089	0.087	0.089	0.088	0.114	0.086	0.089
	17:29:25	17.5		0.253		0.091	0.246	0.241	0.201	0.372	0.324	0.189	0.165			8.5		0.144				0.168	0.113	0.136	0.17	0.116	0.142															0.09	0.089	0.088	0.09	0.089	0.125	0.087	0.09
	17:59:25	18		0.287		0.092	0.278	0.274	0.236	0.46	0.382	0.222	0.18			9		0.202				0.245	0.137	0.19	0.261	0.147	0.201															0.091	0.09	0.088	0.091	0.09	0.139	0.088	0.091
	18:29:25	18.5		0.331		0.092	0.319	0.313	0.28	0.557	0.453	0.267	0.197			9.5		0.316				0.376	0.183	0.31	0.404	0.213	0.315															0.092	0.09	0.089	0.093	0.092	0.155	0.089	0.093
	18:59:25	19		0.378		0.092	0.376	0.356	0.335	0.663	0.529	0.323	0.216			10		0.489				0.524	0.266	0.46	0.578	0.351	0.472															0.093	0.09	0.089	0.095	0.094	0.177	0.09	0.096
	19:29:25	19.5		0.43		0.091	0.435	0.407	0.403		0.618	0.394	0.236			10.5		0.615				0.662	0.4	0.619	0.735	0.515	0.653															0.087	0.084	0.084	0.09	0.089	0.204	0.084	0.092
	19:59:25	20		0.489		0.091	0.503	0.466	0.488		0.713	0.48	0.26			11		0.753		0.171	0.192	0.864	0.526	0.751	0.844	0.645	0.805															0.096	0.091	0.092	0.1	0.1	0.276	0.093	0.104
	20:29:25	20.5		0.556		0.092	0.579	0.535	0.585			0.57	0.285			11.5				0.212	0.259		0.695		0.946																	0.099	0.091	0.094	0.104	0.103	0.368	0.096	0.112
	20:59:25	21		0.632		0.092	0.667	0.617	0.69			0.668	0.313			12			0.188	0.287	0.348																					0.102	0.108	0.096	0.108	0.109	0.488	0.099	0.122
	21:29:25	21.5		0.712		0.091		0.707	0.79				0.346			12.5			0.235	0.383	0.464																					0.107	0.091	0.099	0.115	0.116	0.633	0.104	0.135
	21:59:25	22		0.81		0.091			0.887				0.382			13			0.325	0.508	0.56																					0.113	0.091	0.102	0.123	0.126	0.815	0.111	0.153
	22:29:25	22.5		0.9		0.091							0.42			13.5			0.437		0.696																					0.12	0.092	0.106	0.132	0.137	1.002	0.12	0.178
	22:59:25	23				0.091							0.457			14			0.561		0.922																					0.13	0.092	0.112	0.145	0.153	1.292	0.134	0.208
	23:29:25	23.5				0.091							0.498			14.5			0.765																							0.142	0.092	0.119	0.16	0.173	1.505	0.152	0.249
	23:59:25	24			0.187	0.091							0.538			15			0.947																							0.157	0.092	0.128	0.179	0.198	1.64	0.176	0.305
	1 day, 0:29:25	24.5			0.2	0.091							0.58			SLOPE	0.1712	0.195714	0.255214	0.169	0.234	0.248214	0.195786	0.257829	0.254905	0.222114	0.275886															0.174	0.092	0.141	0.204	0.231	1.725	0.213	0.373
	1 day, 0:59:25	25			0.214	0.091																																				0.196	0.092	0.157	0.234	0.272	1.753	0.26	0.457
	1 day, 1:29:25	25.5			0.231	0.091																																				0.222	0.092	0.174	0.268	0.323	1.675	0.324	0.554
	1 day, 1:59:25	26			0.259	0.09																																				0.253	0.092	0.196	0.313	0.39	1.572	0.41	0.68
	1 day, 2:29:25	26.5			0.282	0.09																																				0.287	0.092	0.223	0.366	0.497	1.543	0.519	0.79
	1 day, 2:59:25	27			0.282	0.09																																				0.331	0.092	0.254	0.454	0.597	1.529	0.636	0.9
	1 day, 3:29:25	27.5			0.301	0.09																																				0.378	0.092	0.298	0.526	0.744	1.496	0.838	1.374
	1 day, 3:59:25	28			0.34	0.09																																				0.43	0.092	0.381	0.66	0.954	1.449	1.178	1.539
	1 day, 4:29:25	28.5			0.35	0.09																																				0.489	0.092	0.465	0.798	1.196	1.416	1.375	1.592
	1 day, 4:59:25	29			0.431	0.09																																				0.556	0.092	0.612	0.911	1.34	1.396	1.487	1.613
	1 day, 5:29:25	29.5			0.452	0.09																																				0.632	0.092	0.728	1.063	1.427	1.381	1.541	1.624
	1 day, 5:59:25	30			0.49	0.09																																				0.712	0.092	0.809	1.19	1.466	1.367	1.552	1.661
	1 day, 6:29:25	30.5			0.537	0.09																																				0.81	0.092	0.971	1.31	1.494	1.357	1.571	1.673
		SLOPE	0.1416	0.129164	0.0524396	-0.000254545	0.120548	0.1149	0.146291	0.168057	0.136548	0.126867	0.0696909																													0.9	0.092	1.145	1.401	1.505	1.351	1.568	1.527
			cas251 B passage 14 (suppressor mutant)	WT	∆qrr1-5	∆qrr1-5, ∆MetL	∆qrr1-5, ∆MetF	∆qrr1-5, luxR G37V	∆qrr1-5, ∆MetF, luxR G37V	∆luxR, ∆MetF	∆luxR	∆qrr1-5, ∆MetF, ∆luxR	∆qrr1-5, ∆luxR																													0.995	0.092	1.297	1.48	1.503	1.346	1.545	1.487
																																										1.08	0.092	1.414	1.53	1.471	1.346	1.514	1.506
																																										1.217	0.092	1.516	1.577	1.464	1.347	1.47	1.47
																																										1.354	0.092	1.594	1.613	1.482	1.343	1.433	1.43
																																										1.452	0.091	1.659	1.634	1.498	1.348	1.386	1.38
																																										1.576	0.091	1.712	1.651	1.491	1.356	1.348	1.336
																																										1.69	0.091	1.753	1.673	1.446	1.358	1.326	1.31
																																										1.753	0.091	1.766	1.678	1.45	1.365	1.293	1.288
																																										1.795	0.091	1.762	1.667	1.442	1.369	1.262	1.274
																																										1.807	0.091	1.752	1.657	1.416	1.371	1.219	1.258
																																										1.811	0.091	1.754	1.673	1.385	1.371	1.217	1.244
																																										1.798	0.091	1.751	1.68	1.345	1.373	1.206	1.227
																																										1.78	0.091	1.734	1.695	1.33	1.36	1.224	1.218
																																										1.772	0.091	1.721	1.687	1.298	1.369	1.211	1.192
																																										1.773	0.091	1.713	1.686	1.288	1.368	1.203	1.181
																																										1.764	0.091	1.706	1.678	1.275	1.37	1.198	1.153
[truncated: 7 more columns]

## Sheet: Fig 2C 2E replicate 3
Software Version	3.11.19
Experiment File Path:	C:\Users\Public\Documents\Experiments\Chelsea\22.09.27 fig2 add str and qrr and hfq growth.xpt
Protocol File Path:	C:\Users\localadmin\Documents\van Kessel\Chelsea\Synergy OD600 lux ON curve (gain 160).prt
Plate Number	Plate 1
Date	2022-09-27
Time	16:09:23
Reader Type:	Synergy H1
Reader Serial Number:	21102120
Reading Type	Reader
Procedure Details
Plate Type	96 WELL PLATE (Use plate lid)
Well Selection	Runtime
Eject plate on completion
Set Temperature	Setpoint 30°C
	Preheat before moving to next step
Read	OD600
	Absorbance Endpoint
	Full Plate
	Wavelengths: 600
	Read Speed: Normal, Delay: 100 msec, Measurements/Data Point: 8
Start Kinetic	Runtime 30:00:00 (HH:MM:SS), Interval 0:30:00, 61 Reads
Shake	Double Orbital: Continuous
	Frequency: 548 cpm (2 mm)
Read	Absorbance Endpoint
	Full Plate
	Wavelengths: 600
	Read Speed: Normal, Delay: 100 msec, Measurements/Data Point: 8
End Kinetic
Results
Actual Temperature:	24.2
		1	2	3	4	5	6	7	8	9	10	11	12
	A	0.084	0.085	0.084	0.084	0.084	0.084	0.087	0.085	0.083	0.083	0.084
	B	0.085	0.085	0.085	0.084	0.085	0.085	0.085	0.085	0.085	0.085	0.083
	C	0.084	0.085	0.084	0.084	0.085	0.085	0.085	0.085	0.085	0.084	0.084
	D	0.085	0.084	0.085	0.085	0.085	0.085	0.089	0.09	0.09	0.09	0.09
	E	0.085	0.085	0.084	0.085	0.085	0.084	0.09	0.09	0.09	0.09	0.089
	F	0.085	0.086	0.084	0.085	0.085	0.085	0.09	0.09	0.09	0.089	0.09
	G
	H
		media	M9G											M9GC											M9G+Methionine											M9G
600		strain	cas537	cas107	cas251	cas547	cas548	cas549	cas597	cas600	cas601	cas196	cas632	cas537	cas107	cas251	cas547	cas548	cas549	cas597	cas600	cas601	cas196	cas632	cas537	cas107	cas251	cas547	cas548	cas549	cas597	cas600	cas601	cas196	cas632	cas355	cas235	cas234
		description	cas251 B passage 14 (suppressor mutant)	WT	∆qrr1-5	∆qrr1-5, ∆MetL	∆qrr1-5, ∆MetF	∆qrr1-5, luxR G37V	∆qrr1-5, ∆MetF, luxR G37V	∆luxR, ∆MetF	∆qrr1-5, ∆MetF, ∆luxR	∆luxR	∆qrr1-5, ∆luxR	cas251 B passage 14 (suppressor mutant)	WT	∆qrr1-5	∆qrr1-5, ∆MetL	∆qrr1-5, ∆MetF	∆qrr1-5, luxR G37V	∆qrr1-5, ∆MetF, luxR G37V	∆luxR, ∆MetF	∆qrr1-5, ∆MetF, ∆luxR	∆luxR	∆qrr1-5, ∆luxR	cas251 B passage 14 (suppressor mutant)	WT	∆qrr1-5	∆qrr1-5, ∆MetL	∆qrr1-5, ∆MetF	∆qrr1-5, luxR G37V	∆qrr1-5, ∆MetF, luxR G37V	∆luxR, ∆MetF	∆qrr1-5, ∆MetF, ∆luxR	∆luxR	∆qrr1-5, ∆luxR	qrr4+	qrr1+	qrr2+
	Time	T° 600	A1	A2	A3	A4	A5	A6	A7	A8	A9	A10	A11	B1	B2	B3	B4	B5	B6	B7	B8	B9	B10	B11	C1	C2	C3	C4	C5	C6	C7	C8	C9	C10	C11	D1	D2	D3
			cas251 B passage 14 (suppressor mutant)	WT	∆qrr1-5	∆qrr1-5, ∆MetL	∆qrr1-5, ∆MetF	∆qrr1-5, luxR G37V	∆qrr1-5, ∆MetF, luxR G37V	∆luxR, ∆MetF	∆qrr1-5, ∆MetF, ∆luxR	∆luxR	∆qrr1-5, ∆luxR	cas251 B passage 14 (suppressor mutant)	WT	∆qrr1-5	∆qrr1-5, ∆MetL	∆qrr1-5, ∆MetF	∆qrr1-5, luxR G37V	∆qrr1-5, ∆MetF, luxR G37V	∆luxR, ∆MetF	∆qrr1-5, ∆MetF, ∆luxR	∆luxR	∆qrr1-5, ∆luxR	cas251 B passage 14 (suppressor mutant)	WT	∆qrr1-5	∆qrr1-5, ∆MetL	∆qrr1-5, ∆MetF	∆qrr1-5, luxR G37V	∆qrr1-5, ∆MetF, luxR G37V	∆luxR, ∆MetF	∆qrr1-5, ∆MetF, ∆luxR	∆luxR	∆qrr1-5, ∆luxR	qrr4+	qrr1+	qrr2+
0.5	00:29:25	30	0.084	0.085	0.084	0.084	0.085	0.084	0.087	0.085	0.083	0.083	0.085	0.085	0.085	0.085	0.084	0.085	0.085	0.085	0.085	0.085	0.085	0.083	0.085	0.085	0.084	0.084	0.084	0.085	0.085	0.085	0.084	0.084	0.084	0.085	0.085	0.086
1	00:59:25	30	0.084	0.085	0.084	0.084	0.085	0.084	0.088	0.085	0.083	0.083	0.085	0.085	0.085	0.085	0.084	0.085	0.085	0.085	0.085	0.085	0.085	0.084	0.085	0.085	0.084	0.084	0.084	0.085	0.085	0.085	0.084	0.084	0.084	0.085	0.085	0.086
1.5	01:29:25	30	0.084	0.085	0.084	0.084	0.084	0.084	0.088	0.085	0.083	0.083	0.085	0.085	0.085	0.085	0.084	0.085	0.085	0.085	0.085	0.085	0.085	0.083	0.085	0.085	0.084	0.084	0.084	0.085	0.085	0.085	0.084	0.084	0.084	0.085	0.085	0.086
2	01:59:25	30	0.084	0.085	0.084	0.084	0.085	0.084	0.087	0.085	0.083	0.083	0.084	0.085	0.085	0.085	0.084	0.085	0.085	0.085	0.085	0.085	0.085	0.083	0.085	0.085	0.084	0.084	0.084	0.085	0.085	0.085	0.084	0.084	0.084	0.085	0.085	0.086
2.5	02:29:25	30.1	0.084	0.085	0.084	0.084	0.085	0.084	0.088	0.085	0.083	0.083	0.085	0.085	0.085	0.085	0.085	0.086	0.085	0.085	0.085	0.085	0.085	0.084	0.085	0.085	0.084	0.084	0.084	0.085	0.085	0.085	0.084	0.084	0.084	0.085	0.085	0.086
3	02:59:25	30.1	0.085	0.086	0.084	0.084	0.085	0.084	0.088	0.085	0.083	0.083	0.085	0.086	0.085	0.085	0.085	0.086	0.086	0.085	0.085	0.085	0.085	0.084	0.085	0.085	0.084	0.084	0.084	0.085	0.085	0.085	0.084	0.084	0.084	0.086	0.085	0.086
3.5	03:29:25	30.1	0.085	0.086	0.084	0.084	0.085	0.084	0.088	0.085	0.084	0.083	0.085	0.086	0.085	0.085	0.085	0.086	0.086	0.085	0.085	0.085	0.085	0.084	0.085	0.085	0.084	0.084	0.084	0.085	0.085	0.085	0.085	0.084	0.084	0.086	0.085	0.086
4	03:59:25	30.1	0.085	0.086	0.084	0.084	0.085	0.084	0.088	0.085	0.084	0.083	0.085	0.088	0.085	0.085	0.085	0.086	0.086	0.085	0.085	0.085	0.085	0.084	0.085	0.085	0.084	0.084	0.085	0.085	0.085	0.085	0.085	0.084	0.084	0.086	0.085	0.086
4.5	04:29:25	30.1	0.086	0.086	0.084	0.084	0.085	0.084	0.088	0.085	0.084	0.084	0.085	0.09	0.086	0.086	0.086	0.086	0.086	0.085	0.085	0.085	0.085	0.084	0.085	0.085	0.085	0.084	0.085	0.085	0.085	0.085	0.085	0.084	0.084	0.086	0.085	0.086
5	04:59:25	30.1	0.086	0.086	0.085	0.085	0.085	0.085	0.088	0.085	0.084	0.083	0.085	0.095	0.086	0.086	0.086	0.087	0.086	0.085	0.086	0.085	0.085	0.084	0.086	0.086	0.085	0.085	0.085	0.085	0.085	0.085	0.085	0.084	0.084	0.087	0.086	0.087
5.5	05:29:25	30.1	0.087	0.086	0.085	0.085	0.086	0.085	0.088	0.085	0.084	0.084	0.085	0.105	0.086	0.086	0.086	0.087	0.087	0.086	0.086	0.086	0.086	0.085	0.086	0.086	0.085	0.085	0.085	0.086	0.085	0.085	0.085	0.084	0.084	0.087	0.086	0.087
6	05:59:25	30.1	0.088	0.087	0.085	0.085	0.086	0.085	0.088	0.085	0.084	0.084	0.085	0.124	0.087	0.087	0.087	0.088	0.087	0.086	0.086	0.086	0.086	0.085	0.086	0.086	0.085	0.085	0.086	0.086	0.085	0.085	0.085	0.084	0.084	0.088	0.086	0.087
6.5	06:29:25	30.1	0.09	0.087	0.086	0.086	0.086	0.085	0.088	0.085	0.084	0.084	0.085	0.163	0.089	0.087	0.087	0.088	0.088	0.086	0.087	0.087	0.087	0.087	0.087	0.086	0.086	0.086	0.086	0.086	0.086	0.085	0.085	0.084	0.084	0.089	0.087	0.088
7	06:59:25	30	0.092	0.087	0.086	0.086	0.086	0.085	0.088	0.085	0.084	0.084	0.086	0.235	0.092	0.087	0.088	0.088	0.09	0.087	0.089	0.088	0.09	0.09	0.088	0.086	0.086	0.086	0.087	0.086	0.086	0.085	0.085	0.085	0.084	0.09	0.087	0.089
7.5	07:29:25	30.1	0.094	0.087	0.086	0.086	0.086	0.085	0.088	0.086	0.084	0.084	0.086	0.365	0.097	0.087	0.088	0.089	0.095	0.088	0.093	0.091	0.095	0.096	0.089	0.087	0.087	0.086	0.087	0.086	0.086	0.085	0.085	0.085	0.085	0.091	0.088	0.09
8	07:59:25	30.1	0.097	0.088	0.086	0.086	0.087	0.086	0.088	0.086	0.084	0.085	0.086	0.529	0.109	0.088	0.088	0.089	0.105	0.09	0.101	0.097	0.106	0.11	0.09	0.087	0.087	0.087	0.087	0.087	0.086	0.085	0.085	0.085	0.085	0.092	0.089	0.091
8.5	08:29:25	30.1	0.1	0.088	0.086	0.087	0.087	0.086	0.088	0.086	0.084	0.085	0.086	0.655	0.134	0.088	0.089	0.09	0.125	0.094	0.12	0.11	0.132	0.138	0.09	0.087	0.088	0.088	0.088	0.087	0.086	0.086	0.086	0.085	0.085	0.094	0.09	0.093
9	08:59:25	30.1	0.103	0.089	0.087	0.087	0.087	0.087	0.088	0.086	0.085	0.086	0.087	0.81	0.183	0.09	0.09	0.091	0.166	0.103	0.162	0.138	0.186	0.196	0.091	0.088	0.089	0.089	0.088	0.087	0.086	0.086	0.086	0.085	0.085	0.096	0.091	0.095
9.5	09:29:25	30	0.109	0.09	0.087	0.087	0.087	0.088	0.088	0.087	0.085	0.086	0.088	0.919	0.281	0.091	0.092	0.093	0.246	0.12	0.252	0.197	0.303	0.312	0.093	0.089	0.091	0.09	0.089	0.088	0.086	0.086	0.086	0.085	0.085	0.099	0.093	0.098
10	09:59:25	30.1	0.115	0.091	0.087	0.088	0.087	0.089	0.089	0.087	0.085	0.087	0.089	0.994	0.438	0.093	0.093	0.094	0.378	0.154	0.389	0.318	0.446	0.46	0.095	0.09	0.092	0.091	0.09	0.088	0.087	0.086	0.086	0.085	0.085	0.102	0.095	0.102
10.5	10:29:25	30	0.123	0.092	0.087	0.088	0.087	0.09	0.089	0.088	0.086	0.089	0.09	1.084	0.573	0.095	0.095	0.096	0.522	0.221	0.564	0.464	0.635	0.639	0.097	0.091	0.093	0.092	0.091	0.089	0.087	0.086	0.086	0.086	0.086	0.107	0.097	0.107
11	10:59:25	30.1	0.135	0.093	0.087	0.088	0.087	0.092	0.09	0.089	0.087	0.09	0.091	1.188	0.739	0.098	0.098	0.099	0.698	0.341	0.753	0.639	0.819	0.822	0.099	0.092	0.095	0.094	0.092	0.09	0.087	0.087	0.087	0.086	0.086	0.113	0.1	0.115
11.5	11:29:25	30.1	0.15	0.095	0.087	0.088	0.088	0.094	0.091	0.091	0.088	0.093	0.093	1.288	0.88	0.104	0.101	0.104	0.859	0.481	0.898	0.811	0.978	0.972	0.102	0.094	0.097	0.095	0.093	0.091	0.088	0.087	0.087	0.086	0.086	0.121	0.103	0.125
12	11:59:25	30.1	0.17	0.098	0.087	0.088	0.088	0.097	0.092	0.093	0.09	0.096	0.096	1.348	1.041	0.111	0.104	0.11	0.945	0.636	0.993	0.954	1.047	1.02	0.106	0.097	0.099	0.097	0.095	0.093	0.088	0.088	0.087	0.087	0.086	0.131	0.105	0.138
12.5	12:29:25	30.1	0.196	0.102	0.087	0.089	0.088	0.1	0.093	0.097	0.092	0.101	0.099	1.39	1.231	0.124	0.109	0.118	1.05	0.798	1.122	1.05	1.181	1.163	0.111	0.1	0.101	0.099	0.097	0.095	0.089	0.088	0.088	0.088	0.087	0.143	0.108	0.154
13	12:59:25	30.1	0.23	0.107	0.088	0.089	0.089	0.105	0.094	0.102	0.095	0.107	0.103	1.438	1.334	0.144	0.119	0.128	1.11	0.919	1.255	1.178	1.304	1.293	0.117	0.104	0.106	0.101	0.099	0.097	0.09	0.089	0.089	0.088	0.087	0.157	0.112	0.175
13.5	13:29:25	30.1	0.276	0.113	0.088	0.089	0.09	0.111	0.096	0.109	0.099	0.116	0.108	1.48	1.42	0.179	0.131	0.139	1.206	0.979	1.36	1.282	1.373	1.365	0.124	0.109	0.112	0.105	0.103	0.101	0.091	0.09	0.089	0.089	0.088	0.174	0.116	0.2
14	13:59:25	30.1	0.333	0.123	0.088	0.089	0.091	0.118	0.099	0.119	0.104	0.127	0.115	1.512	1.49	0.234	0.142	0.153	1.309	1.085	1.425	1.37	1.435	1.421	0.132	0.115	0.119	0.111	0.108	0.105	0.093	0.092	0.091	0.091	0.088	0.194	0.121	0.232
14.5	14:29:25	30.1	0.406	0.134	0.089	0.089	0.092	0.128	0.102	0.133	0.111	0.141	0.122	1.539	1.553	0.324	0.158	0.178	1.391	1.178	1.48	1.437	1.486	1.478	0.142	0.124	0.129	0.119	0.115	0.111	0.095	0.093	0.092	0.092	0.089	0.217	0.127	0.269
15	14:59:25	30.1	0.488	0.149	0.089	0.089	0.094	0.141	0.107	0.152	0.12	0.16	0.132	1.561	1.609	0.461	0.184	0.217	1.446	1.257	1.526	1.498	1.528	1.529	0.155	0.134	0.141	0.129	0.122	0.119	0.097	0.096	0.094	0.094	0.09	0.244	0.135	0.315
15.5	15:29:25	30.1	0.581	0.167	0.09	0.089	0.096	0.156	0.113	0.18	0.133	0.184	0.144	1.574	1.654	0.611	0.221	0.277	1.486	1.335	1.564	1.536	1.564	1.564	0.171	0.146	0.156	0.141	0.133	0.129	0.1	0.099	0.096	0.097	0.092	0.273	0.143	0.371
16	15:59:25	30.1	0.676	0.191	0.091	0.09	0.098	0.176	0.122	0.219	0.151	0.215	0.16	1.551	1.691	0.812	0.278	0.357	1.516	1.401	1.601	1.581	1.589	1.592	0.19	0.164	0.173	0.154	0.147	0.142	0.104	0.102	0.099	0.1	0.093	0.309	0.154	0.444
16.5	16:29:25	30.1	0.777	0.219	0.092	0.09	0.102	0.202	0.135	0.271	0.175	0.256	0.179	1.53	1.722	1.036	0.36	0.464	1.545	1.45	1.621	1.614	1.608	1.613	0.212	0.185	0.193	0.172	0.165	0.16	0.11	0.106	0.102	0.103	0.095	0.351	0.165	0.522
17	16:59:25	30.1	0.875	0.253	0.094	0.09	0.105	0.233	0.151	0.342	0.209	0.307	0.203	1.518	1.747	1.25	0.471	0.574	1.562	1.491	1.628	1.629	1.598	1.62	0.238	0.213	0.221	0.194	0.186	0.182	0.117	0.111	0.105	0.108	0.097	0.395	0.178	0.617
17.5	17:29:25	30.1	0.968	0.295	0.095	0.09	0.11	0.272	0.174	0.429	0.254	0.37	0.233	1.508	1.768	1.416	0.589	0.704	1.573	1.527	1.574	1.629	1.561	1.594	0.269	0.25	0.253	0.222	0.213	0.21	0.125	0.118	0.11	0.114	0.099	0.441	0.195	0.731
18	17:59:25	30.1	1.052	0.345	0.097	0.09	0.116	0.319	0.205	0.528	0.315	0.442	0.269	1.5	1.779	1.537	0.758	0.85	1.576	1.568	1.527	1.578	1.528	1.569	0.308	0.291	0.289	0.254	0.246	0.245	0.136	0.127	0.116	0.122	0.102	0.501	0.211	0.855
18.5	18:29:25	30.1	1.131	0.404	0.099	0.09	0.123	0.376	0.248	0.635	0.394	0.529	0.312	1.486	1.763	1.64	0.907	1.02	1.568	1.599	1.487	1.529	1.498	1.547	0.359	0.356	0.339	0.292	0.285	0.295	0.151	0.138	0.123	0.131	0.105	0.556	0.231	1.014
19	18:59:25	30.1	1.197	0.465	0.101	0.09	0.133	0.438	0.305	0.751	0.484	0.623	0.362	1.461	1.74	1.697	1.036	1.192	1.544	1.615	1.454	1.476	1.47	1.525	0.412	0.42	0.405	0.337	0.327	0.36	0.168	0.152	0.133	0.143	0.11	0.624	0.252	1.187
19.5	19:29:25	30.1	1.254	0.537	0.103	0.09	0.145	0.516	0.378	0.87	0.581	0.722	0.42	1.436	1.723	1.751	1.252	1.357	1.535	1.613	1.436	1.443	1.449	1.503	0.464	0.525	0.488	0.401	0.382	0.43	0.192	0.169	0.144	0.158	0.114	0.703	0.281	1.346
20	19:59:25	30.1	1.323	0.619	0.107	0.09	0.16	0.607	0.465	1.015	0.692	0.828	0.489	1.417	1.711	1.799	1.449	1.545	1.504	1.595	1.41	1.423	1.433	1.486	0.524	0.631	0.589	0.497	0.479	0.524	0.219	0.192	0.158	0.176	0.12	0.778	0.32	1.468
20.5	20:29:25	30.1	1.389	0.719	0.11	0.09	0.179	0.715	0.564	1.133	0.817	0.931	0.568	1.383	1.696	1.842	1.599	1.658	1.475	1.581	1.387	1.403	1.413	1.466	0.592	0.777	0.721	0.628	0.615	0.633	0.255	0.221	0.176	0.2	0.127	0.869	0.378	1.568
21	20:59:25	30.1	1.498	0.826	0.115	0.09	0.204	0.837	0.673	1.189	0.953	1.017	0.647	1.301	1.682	1.874	1.693	1.734	1.453	1.533	1.359	1.375	1.391	1.45	0.666	0.917	0.849	0.759	0.758	0.742	0.298	0.256	0.198	0.229	0.136	0.982	0.425	1.638
21.5	21:29:25	30.1	1.514	0.934	0.119	0.091	0.233	0.964	0.784	1.267	1.063	1.104	0.726	1.185	1.677	1.904	1.763	1.796	1.442	1.502	1.33	1.351	1.368	1.432	0.764	1.038	0.991	0.889	0.897	0.833	0.35	0.298	0.225	0.264	0.145	1.048	0.492	1.69
22	21:59:25	30.2	1.484	1.053	0.124	0.091	0.269	1.129	0.888	1.563	1.142	1.421	0.809	0.95	1.668	1.926	1.818	1.846	1.431	1.477	1.284	1.316	1.346	1.419	0.872	1.136	1.145	1.037	1.053	0.922	0.417	0.349	0.258	0.306	0.156	1.126	0.613	1.726
22.5	22:29:25	30.1	1.453	1.219	0.13	0.091	0.316	1.33	1.017	1.681	1.207	1.604	0.891	0.868	1.657	1.941	1.857	1.884	1.416	1.462	1.203	1.252	1.325	1.403	0.931	1.248	1.288	1.206	1.232	0.996	0.49	0.408	0.298	0.354	0.17	1.225	0.755	1.74
23	22:59:25	30	1.423	1.368	0.138	0.091	0.378	1.575	1.213	1.683	1.378	1.652	0.966	0.811	1.652	1.944	1.893	1.917	1.406	1.448	0.996	1.088	1.3	1.38	0.979	1.372	1.411	1.34	1.366	1.056	0.563	0.479	0.345	0.408	0.185	1.369	0.897	1.744
23.5	23:29:25	30.1	1.387	1.524	0.147	0.091	0.458	1.655	1.41	1.519	1.604	1.672	1.033	0.782	1.646	1.933	1.923	1.943	1.379	1.423	0.836	0.851	1.268	1.349	1.03	1.472	1.5	1.438	1.47	1.139	0.645	0.554	0.4	0.469	0.203	1.504	1.021	1.742
24	23:59:25	30.1	1.345	1.678	0.157	0.091	0.553	1.701	1.595	1.397	1.664	1.673	1.091	0.766	1.642	1.911	1.948	1.958	1.31	1.38	0.802	0.783	1.231	1.318	1.069	1.55	1.571	1.519	1.552	1.201	0.731	0.624	0.463	0.535	0.224	1.605	1.196	1.736
24.5	1 day, 0:29:25	30.1	1.283	1.756	0.169	0.09	0.655	1.722	1.671	1.331	1.579	1.508	1.172	0.754	1.636	1.89	1.962	1.953	1.178	1.275	0.782	0.768	1.17	1.275	1.111	1.616	1.64	1.589	1.619	1.241	0.849	0.694	0.536	0.601	0.248	1.669	1.34	1.736
25	1 day, 0:59:25	30.1	1.163	1.798	0.181	0.091	0.771	1.736	1.703	1.302	1.426	1.56	1.259	0.746	1.633	1.875	1.962	1.916	1.037	1.062	0.772	0.76	1.056	1.216	1.14	1.643	1.687	1.643	1.668	1.259	0.987	0.762	0.608	0.666	0.275	1.727	1.447	1.744
25.5	1 day, 1:29:25	30.1	1.057	1.821	0.194	0.091	0.904	1.744	1.719	1.287	1.379	1.522	1.374	0.738	1.627	1.861	1.94	1.875	0.782	0.834	0.766	0.755	0.846	1.145	1.159	1.636	1.724	1.686	1.697	1.252	1.099	0.838	0.673	0.728	0.306	1.767	1.507	1.745
26	1 day, 1:59:25	30.1	1.022	1.833	0.21	0.091	1.089	1.694	1.663	1.261	1.351	1.488	1.472	0.731	1.624	1.85	1.909	1.845	0.745	0.79	0.763	0.753	0.754	1	1.162	1.637	1.737	1.712	1.711	1.241	1.175	0.925	0.738	0.783	0.339	1.761	1.555	1.742
26.5	1 day, 2:29:25	30.1	0.984	1.804	0.229	0.09	1.266	1.636	1.594	1.237	1.326	1.456	1.46	0.724	1.621	1.845	1.881	1.827	0.736	0.771	0.76	0.75	0.73	0.86	1.141	1.631	1.727	1.714	1.689	1.218	1.239	1.025	0.8	0.833	0.372	1.751	1.598	1.737
27	1 day, 2:59:25	30.1	0.947	1.801	0.255	0.09	1.432	1.622	1.535	1.221	1.305	1.431	1.394	0.717	1.62	1.838	1.86	1.815	0.733	0.76	0.758	0.749	0.714	0.808	1.119	1.624	1.725	1.698	1.678	1.193	1.296	1.108	0.868	0.889	0.41	1.744	1.632	1.723
27.5	1 day, 3:29:25	30.1	0.912	1.791	0.286	0.09	1.563	1.597	1.486	1.225	1.274	1.406	1.427	0.711	1.62	1.836	1.85	1.809	0.729	0.751	0.754	0.745	0.704	0.776	1.089	1.627	1.727	1.695	1.675	1.179	1.334	1.12	0.927	0.928	0.447	1.716	1.659	1.711
28	1 day, 3:59:25	30.1	0.879	1.783	0.324	0.09	1.674	1.571	1.456	1.206	1.252	1.387	1.425	0.705	1.621	1.836	1.842	1.807	0.725	0.744	0.75	0.74	0.696	0.75	1.069	1.626	1.734	1.693	1.671	1.175	1.304	1.099	1.026	0.956	0.485	1.72	1.686	1.697
28.5	1 day, 4:29:25	30.1	0.841	1.787	0.356	0.09	1.739	1.552	1.414	1.191	1.23	1.376	1.416	0.701	1.624	1.839	1.838	1.808	0.72	0.736	0.745	0.735	0.69	0.733	1.052	1.63	1.74	1.697	1.672	1.183	1.263	1.074	1.101	0.916	0.526	1.716	1.713	1.691
29	1 day, 4:59:25	30.1	0.788	1.778	0.409	0.09	1.78	1.524	1.377	1.178	1.218	1.353	1.413	0.696	1.625	1.843	1.834	1.81	0.716	0.731	0.739	0.73	0.685	0.721	1.025	1.629	1.756	1.702	1.68	1.184	1.226	1.034	1.083	0.84	0.564	1.703	1.738	1.691
29.5	1 day, 5:29:25	30.1	0.734	1.774	0.45	0.09	1.816	1.502	1.353	1.153	1.206	1.329	1.404	0.692	1.629	1.849	1.832	1.815	0.712	0.726	0.733	0.724	0.68	0.713	0.943	1.627	1.769	1.716	1.691	1.188	1.195	0.993	1.042	0.801	0.602	1.705	1.757	1.698
30	1 day, 5:59:25	30.1	0.69	1.767	0.496	0.09	1.85	1.485	1.341	1.129	1.19	1.307	1.394	0.688	1.629	1.855	1.831	1.819	0.708	0.721	0.725	0.717	0.675	0.707	0.86	1.634	1.783	1.727	1.699	1.185	1.179	0.972	1.013	0.775	0.639	1.69	1.771	1.707
30.5	1 day, 6:29:25	30	0.653	1.766	0.551	0.09	1.877	1.478	1.335	1.081	1.177	1.293	1.373	0.684	1.63	1.863	1.83	1.825	0.703	0.718	0.718	0.71	0.671	0.702	0.859	1.638	1.794	1.742	1.71	1.19	1.165	0.951	0.982	0.749	0.67	1.662	1.78	1.721
Results
		1	2	3	4	5	6	7	8	9	10	11	12
	A	3.238	5.179	1.588	0.012	5.615	6.146	6.022	4.901	4.802	5.903	3.212	?????
		1	1	0.998	0.997	0.998	0.985	0.995	0.926	0.963	0.945	0.996	?????
		16:29:25	22:59:25	1 day, 5:29:25	08:29:25	1 day, 1:59:25	21:59:25	22:59:25	21:29:25	22:59:25	21:59:25	1 day, 0:59:25	?????
		12:55:52	18:51:38	1 day, 1:37:07	04:19:25	22:59:58	19:03:13	19:50:35	17:07:51	18:25:22	18:23:10	18:49:18	?????
	B	4.796	5.392	6.827	5.988	5.756	5.152	-5.4	5.521	5.401	5.743	5.604	?????
		0.999	0.998	0.998	0.994	1	0.997	0.965	0.997	0.999	0.998	0.999	?????
		07:59:25	11:29:25	16:29:25	19:29:25	18:59:25	10:29:25	1 day, 0:59:25	10:29:25	10:59:25	10:29:25	10:29:25	?????
		06:28:57	08:59:30	14:11:42	16:15:00	15:46:59	09:01:01	1 day, 4:01:29	09:01:18	09:17:03	08:53:24	08:49:57	?????
	C	2.945	4.376	4.771	4.93	5.164	3.41	3.876	2.925	2.538	2.162	1.294	?????
		0.993	0.998	0.999	0.998	0.998	0.999	0.995	0.998	0.993	1	1	?????
		21:29:25	20:29:25	21:29:25	21:59:25	21:59:25	20:29:25	1 day, 0:29:25	1 day, 1:59:25	1 day, 3:29:25	1 day, 0:29:25	1 day, 4:29:25	?????
		17:38:29	17:51:06	18:17:38	18:44:12	18:50:12	17:48:47	21:08:55	21:09:49	21:50:29	20:30:43	22:48:31	?????
	D	4.125	4.893	5.205	5.28	5.35	5.42	0.001	-0.001	0.001	-0.001	0.002	?????
		0.996	0.998	0.997	0.997	0.995	0.969	0.5	0.571	0.75	0.8	0.893	?????
		22:59:25	23:29:25	18:29:25	17:59:25	1 day, 1:59:25	1 day, 4:59:25	14:29:25	06:29:25	15:59:25	13:59:25	11:29:25	?????
		17:48:58	20:13:46	15:28:36	14:48:52	22:28:13	1 day, 2:34:21	13:59:25	06:44:25	14:59:25	13:59:25	10:17:25	?????
	E	5.845	5.605	6.393	6.557	6.693	5.702	-0.001	0.001	0.001	-0.002	0.002	?????
		0.99	0.995	0.995	0.994	0.994	0.998	0.571	0.8	0.75	0.893	0.893	?????
		08:29:25	14:59:25	09:29:25	08:59:25	12:59:25	21:29:25	01:29:25	05:59:25	13:29:25	16:59:25	1 day, 0:59:25	?????
		07:15:41	12:23:32	07:44:32	07:06:20	10:56:40	18:54:06	01:14:25	05:59:25	12:49:25	17:11:25	21:11:25	?????
	F	1.092	2.656	5.278	5.298	2.687	0.274	0.001	0.001	-0.001	0.001	-0.001	?????
		1	1	0.993	0.993	1	0.995	0.75	0.571	0.75	0.8	0.5	?????
		1 day, 1:59:25	1 day, 0:29:25	20:59:25	19:59:25	1 day, 2:59:25	1 day, 5:29:25	1 day, 4:59:25	08:29:25	06:29:25	23:59:25	22:59:25	?????
		19:21:03	19:10:58	18:19:16	17:01:21	21:38:18	23:31:14	1 day, 5:39:25	08:44:25	07:29:25	23:59:25	1 day, 2:14:25	?????
	G	?????	?????	?????	?????	?????	?????	?????	?????	?????	?????	?????	?????
		?????	?????	?????	?????	?????	?????	?????	?????	?????	?????	?????	?????
		?????	?????	?????	?????	?????	?????	?????	?????	?????	?????	?????	?????
		?????	?????	?????	?????	?????	?????	?????	?????	?????	?????	?????	?????
	H	?????	?????	?????	?????	?????	?????	?????	?????	?????	?????	?????	?????
		?????	?????	?????	?????	?????	?????	?????	?????	?????	?????	?????	?????
		?????	?????	?????	?????	?????	?????	?????	?????	?????	?????	?????	?????
		?????	?????	?????	?????	?????	?????	?????	?????	?????	?????	?????	?????
		media	M9G
		strain	cas537	cas107	cas251	cas547	cas548	cas549	cas597	cas600	cas601	cas196	cas632
		description	cas251 B passage 14 (suppressor mutant)	WT	∆qrr1-5	∆qrr1-5, ∆MetL	∆qrr1-5, ∆MetF	∆qrr1-5, luxR G37V	∆qrr1-5, ∆MetF, luxR G37V	∆luxR, ∆MetF	∆qrr1-5, ∆MetF, ∆luxR	∆luxR	∆qrr1-5, ∆luxR
	Time	T° 600	A1	A2	A3	A4	A5	A6	A7	A8	A9	A10	A11
			cas251 B passage 14 (suppressor mutant)	WT	∆qrr1-5	∆qrr1-5, ∆MetL	∆qrr1-5, ∆MetF	∆qrr1-5, luxR G37V	∆qrr1-5, ∆MetF, luxR G37V	∆luxR, ∆MetF	∆qrr1-5, ∆MetF, ∆luxR	∆luxR	∆qrr1-5, ∆luxR
																	M9GC
			cas251 B passage 14 (suppressor mutant)	WT	∆qrr1-5	∆qrr1-5, ∆MetL	∆qrr1-5, ∆MetF	∆qrr1-5, luxR G37V	∆qrr1-5, ∆MetF, luxR G37V	∆luxR, ∆MetF	∆qrr1-5, ∆MetF, ∆luxR	∆luxR	∆qrr1-5, ∆luxR			hours	cas251 B passage 14 (suppressor mutant)	WT	∆qrr1-5	∆qrr1-5, ∆MetL	∆qrr1-5, ∆MetF	∆qrr1-5, luxR G37V	∆qrr1-5, ∆MetF, luxR G37V	∆luxR, ∆MetF	∆qrr1-5, ∆MetF, ∆luxR	∆luxR	∆qrr1-5, ∆luxR
		hours	M9G													3
		12	0.17			0.088										3.5
		12.5	0.196			0.089										4
		13	0.23			0.089										4.5
		13.5	0.276			0.089										5
		14	0.333			0.089										5.5
		14.5	0.406			0.089										6	0.124
		15	0.488	0.149		0.089				0.152		0.16				6.5	0.163
		15.5	0.581	0.167		0.089				0.18	0.133	0.184				7	0.235
		16	0.676	0.191		0.09		0.176		0.219	0.151	0.215	0.16			7.5	0.365
		16.5		0.219		0.09		0.202		0.271	0.175	0.256	0.179			8	0.529
		17		0.253		0.09		0.233	0.151	0.342	0.209	0.307	0.203			8.5		0.134				0.125		0.12		0.132	0.138
		17.5		0.295		0.09		0.272	0.174	0.429	0.254	0.37	0.233			9		0.183				0.166		0.162	0.138	0.186	0.196
		18		0.345		0.09		0.319	0.205		0.315	0.442	0.269			9.5		0.281				0.246		0.252	0.197	0.303	0.312
		18.5		0.404		0.09		0.376	0.248		0.394	0.529	0.312			10		0.438				0.378	0.154	0.389	0.318	0.446	0.46
		19		0.465		0.09		0.438	0.305		0.484	0.623	0.362			10.5		0.573				0.522	0.221	0.564	0.464	0.635	0.639
		19.5		0.537		0.09		0.516	0.378				0.42			11		0.739				0.698	0.341	0.753	0.639	0.819
		20		0.619		0.09		0.607	0.465				0.489			11.5							0.481		0.811
		20.5				0.09			0.564				0.568			12							0.636
		21				0.09	0.204		0.673				0.647			12.5							0.798
		21.5			0.119	0.091	0.233		0.784							13			0.144	0.119	0.128
		22			0.124	0.091	0.269		0.888							13.5			0.179	0.131	0.139
		22.5			0.13	0.091	0.316		1.017							14			0.234	0.142	0.153
		23			0.138	0.091	0.378		1.213							14.5			0.324	0.158	0.178
		23.5			0.147	0.091	0.458									15			0.461	0.184	0.217
		24			0.157	0.091	0.553									Slope	0.2024	0.248686	0.1558	0.0314	0.0434	0.232286	0.263143	0.2576	0.2764	0.281429	0.2532
		24.5			0.169	0.09	0.655
		Slope	0.1275	0.0929818	0.0166429	0.000290909	0.128238	0.106	0.174165	0.109886	0.0985	0.115167	0.0966545

## Sheet: Fig 2C 2E replicate 4
Software Version	3.11.19
Experiment File Path:	C:\Users\Public\Documents\Experiments\Chelsea\22.07.12 ds4 fig 2 and 3 and MetJ growth assays.xpt
Protocol File Path:	C:\Users\localadmin\Documents\van Kessel\Chelsea\Synergy OD600 lux ON curve (gain 160).prt
Plate Number	Plate 1
Date	2022-07-12
Time	16:02:51
Reader Type:	Synergy H1
Reader Serial Number:	21102120
Reading Type	Reader
Procedure Details
Plate Type	96 WELL PLATE (Use plate lid)
Well Selection	Runtime
Eject plate on completion
Set Temperature	Setpoint 30°C
	Preheat before moving to next step
Read	OD600
	Absorbance Endpoint
	Full Plate
	Wavelengths: 600
	Read Speed: Normal, Delay: 100 msec, Measurements/Data Point: 8
Start Kinetic	Runtime 30:00:00 (HH:MM:SS), Interval 0:30:00, 61 Reads
Shake	Double Orbital: Continuous
	Frequency: 548 cpm (2 mm)
Read	Absorbance Endpoint
	Full Plate
	Wavelengths: 600
	Read Speed: Normal, Delay: 100 msec, Measurements/Data Point: 8
End Kinetic
Results
Actual Temperature:	24.4
		1	2	3	4	5	6	7	8	9	10	11	12
	A	0.085	0.086	0.085	0.089	0.087	0.085	0.086	0.085	0.085	0.084	0.086	0.085	OD600:600
	B	0.086	0.087	0.088	0.088	0.087	0.088	0.086	0.087	0.086	0.091	0.091	0.09	OD600:600
	C	0.086	0.086	0.086	0.093	0.086	0.086	0.088	0.087	0.085	0.085	0.085	0.085	OD600:600
	D	0.086	0.086	0.087	0.086	0.086	0.09	0.087	0.087	0.086	0.092	0.091	0.091	OD600:600
	E	0.087	0.087	0.087	0.089	0.088	0.086	0.085	0.087	0.086	0.087	0.085	0.086	OD600:600		20mM Glucose; 24mM Methionine, .2% casaminoacids
	F	0.086	0.086	0.086	0.091	0.094	0.094	0.093	0.091	0.091	0.092	0.092	0.09	OD600:600
	G													OD600:600		washed with M9 and backdiluted 1:100,000
	H													OD600:600
		media	M9G																					M9GC																					M9G+Methionine
600		strain	cas537	cas279	cas107	cas251	cas547	cas548	cas549	cas595	cas596	cas554	cas597	cas197	cas600	cas601	cas620	cas602	cas603	cas604	RRC176	RRC178	cas622	cas537	cas279	cas107	cas251	cas547	cas548	cas549	cas595	cas596	cas554	cas597	cas197	cas600	cas601	cas620	cas602	cas603	cas604	RRC176	RRC178	cas622	cas537	cas279	cas107	cas251	cas547
		description	cas251 B passage 14 (suppressor mutant)	∆luxS	WT	∆qrr1-5	∆qrr1-5, ∆MetL	∆qrr1-5, ∆MetF	∆qrr1-5, luxR G37V	∆LuxO, ∆MetL	∆LuxO, ∆MetF	∆LuxS, ∆qrr1-5	∆qrr1-5, ∆MetF, luxR G37V	∆luxO	∆luxR, ∆MetF	∆qrr1-5, ∆MetF, ∆luxR	∆luxO, luxR G37V	∆MetJ	∆MetJ, luxO D47E	∆MetJ, ∆qrr1-5	BB120 ∆MetJ	BB120 ∆MetJ, ∆LuxR	∆MetJ, ∆LuxR	cas251 B passage 14 (suppressor mutant)	∆luxS	WT	∆qrr1-5	∆qrr1-5, ∆MetL	∆qrr1-5, ∆MetF	∆qrr1-5, luxR G37V	∆LuxO, ∆MetL	∆LuxO, ∆MetF	∆LuxS, ∆qrr1-5	∆qrr1-5, ∆MetF, luxR G37V	∆luxO	∆luxR, ∆MetF	∆qrr1-5, ∆MetF, ∆luxR	∆luxO, luxR G37V	∆MetJ	∆MetJ, luxO D47E	∆MetJ, ∆qrr1-5	BB120 ∆MetJ	BB120 ∆MetJ, ∆LuxR	∆MetJ, ∆LuxR	cas251 B passage 14 (suppressor mutant)	∆luxS	WT	∆qrr1-5	∆qrr1-5, ∆MetL
	Time	T° 600	A1	A2	A3	A4	A5	A6	A7	A8	A9	A10	A11	A12	B1	B2	B3	B4	B5	B6	B7	B8	B9	C1	C2	C3	C4	C5	C6	C7	C8	C9	C10	C11	C12	D1	D2	D3	D4	D5	D6	D7	D8	D9	E1	E2	E3	E4	E5
	00:29:22	30	0.085	0.086	0.085	0.088	0.086	0.085	0.086	0.085	0.085	0.084	0.086	0.086	0.087	0.086	0.089	0.086	0.087	0.088	0.086	0.09	0.086	0.086	0.086	0.086	0.094	0.086	0.086	0.087	0.087	0.092	0.085	0.085	0.085	0.086	0.085	0.087	0.086	0.086	0.088	0.089	0.087	0.086	0.086	0.087	0.086	0.087	0.088
	00:59:22	30.1	0.085	0.086	0.085	0.088	0.086	0.085	0.086	0.085	0.085	0.084	0.086	0.086	0.087	0.087	0.089	0.086	0.087	0.088	0.086	0.089	0.086	0.086	0.086	0.086	0.094	0.086	0.086	0.087	0.087	0.087	0.085	0.085	0.086	0.086	0.085	0.087	0.086	0.086	0.088	0.089	0.087	0.086	0.086	0.087	0.086	0.087	0.088
	01:29:22	30	0.085	0.086	0.085	0.088	0.086	0.085	0.086	0.085	0.085	0.084	0.086	0.086	0.087	0.087	0.089	0.086	0.087	0.088	0.087	0.089	0.086	0.086	0.086	0.086	0.094	0.086	0.086	0.087	0.087	0.087	0.085	0.085	0.085	0.086	0.085	0.087	0.086	0.086	0.088	0.089	0.087	0.086	0.086	0.087	0.086	0.087	0.088
	01:59:22	30	0.085	0.086	0.085	0.088	0.086	0.085	0.086	0.085	0.085	0.084	0.086	0.086	0.087	0.087	0.089	0.086	0.087	0.088	0.087	0.089	0.086	0.086	0.086	0.086	0.094	0.086	0.086	0.087	0.087	0.087	0.085	0.085	0.086	0.086	0.085	0.087	0.086	0.086	0.088	0.089	0.087	0.086	0.086	0.087	0.086	0.087	0.088
	02:29:22	30.1	0.085	0.086	0.085	0.088	0.086	0.085	0.086	0.085	0.085	0.084	0.086	0.086	0.087	0.087	0.089	0.086	0.087	0.088	0.086	0.089	0.086	0.086	0.086	0.086	0.094	0.086	0.086	0.087	0.087	0.087	0.085	0.085	0.086	0.087	0.086	0.087	0.086	0.086	0.088	0.089	0.087	0.086	0.086	0.087	0.086	0.087	0.088
	02:59:22	30.1	0.085	0.086	0.085	0.088	0.086	0.085	0.086	0.085	0.085	0.084	0.086	0.086	0.087	0.087	0.089	0.086	0.087	0.088	0.086	0.089	0.086	0.087	0.086	0.086	0.094	0.087	0.087	0.087	0.087	0.087	0.085	0.086	0.085	0.087	0.086	0.087	0.086	0.087	0.089	0.089	0.087	0.086	0.086	0.087	0.086	0.087	0.088
	03:29:22	30.1	0.085	0.086	0.085	0.088	0.086	0.085	0.086	0.085	0.085	0.084	0.086	0.086	0.087	0.087	0.089	0.086	0.087	0.088	0.086	0.089	0.086	0.088	0.086	0.087	0.095	0.087	0.087	0.088	0.088	0.087	0.085	0.086	0.086	0.088	0.087	0.088	0.086	0.087	0.089	0.089	0.087	0.086	0.086	0.087	0.086	0.087	0.088
	03:59:22	30.1	0.085	0.086	0.085	0.088	0.086	0.085	0.086	0.085	0.085	0.084	0.086	0.086	0.087	0.087	0.089	0.086	0.087	0.088	0.086	0.089	0.086	0.089	0.087	0.087	0.095	0.088	0.088	0.088	0.088	0.088	0.086	0.086	0.086	0.088	0.087	0.088	0.087	0.087	0.089	0.089	0.087	0.086	0.086	0.087	0.086	0.087	0.088
	04:29:22	30	0.085	0.086	0.085	0.088	0.086	0.085	0.086	0.085	0.085	0.084	0.086	0.086	0.087	0.087	0.089	0.086	0.087	0.088	0.086	0.089	0.086	0.092	0.088	0.088	0.096	0.088	0.089	0.089	0.089	0.089	0.086	0.086	0.087	0.089	0.088	0.089	0.087	0.087	0.089	0.089	0.087	0.087	0.087	0.087	0.086	0.087	0.088
	04:59:22	30.1	0.085	0.087	0.085	0.088	0.086	0.085	0.086	0.085	0.085	0.085	0.086	0.086	0.087	0.087	0.089	0.086	0.087	0.088	0.087	0.09	0.086	0.099	0.088	0.088	0.097	0.089	0.09	0.089	0.089	0.09	0.086	0.087	0.088	0.09	0.089	0.09	0.087	0.088	0.09	0.089	0.087	0.087	0.087	0.087	0.087	0.087	0.088
	05:29:22	30.1	0.085	0.087	0.085	0.088	0.086	0.086	0.086	0.085	0.085	0.085	0.086	0.086	0.087	0.087	0.089	0.086	0.087	0.088	0.086	0.089	0.086	0.112	0.09	0.089	0.097	0.09	0.09	0.09	0.09	0.091	0.087	0.088	0.088	0.09	0.09	0.091	0.088	0.09	0.09	0.09	0.087	0.088	0.087	0.087	0.087	0.087	0.088
	05:59:22	30.1	0.086	0.087	0.085	0.088	0.086	0.086	0.086	0.085	0.085	0.085	0.087	0.086	0.087	0.087	0.089	0.086	0.087	0.088	0.086	0.09	0.086	0.137	0.092	0.091	0.098	0.091	0.091	0.091	0.09	0.092	0.087	0.088	0.089	0.091	0.091	0.092	0.089	0.093	0.092	0.09	0.088	0.089	0.087	0.087	0.087	0.087	0.089
	06:29:22	30.1	0.086	0.087	0.085	0.088	0.086	0.086	0.086	0.085	0.085	0.085	0.087	0.086	0.087	0.087	0.089	0.087	0.087	0.088	0.087	0.09	0.086	0.186	0.098	0.094	0.099	0.092	0.093	0.093	0.092	0.094	0.088	0.09	0.092	0.092	0.092	0.094	0.091	0.1	0.093	0.09	0.088	0.092	0.087	0.087	0.087	0.087	0.089
	06:59:22	30.1	0.086	0.087	0.085	0.088	0.086	0.086	0.086	0.085	0.085	0.085	0.087	0.086	0.087	0.087	0.089	0.087	0.087	0.088	0.086	0.09	0.086	0.287	0.108	0.101	0.1	0.093	0.095	0.098	0.093	0.096	0.089	0.092	0.096	0.095	0.094	0.1	0.095	0.116	0.095	0.091	0.089	0.098	0.087	0.087	0.087	0.088	0.089
	07:29:22	30.1	0.086	0.087	0.085	0.088	0.086	0.086	0.087	0.085	0.086	0.085	0.087	0.087	0.088	0.087	0.089	0.087	0.087	0.088	0.086	0.09	0.087	0.441	0.135	0.115	0.102	0.096	0.098	0.106	0.096	0.1	0.09	0.097	0.104	0.099	0.098	0.11	0.103	0.15	0.099	0.092	0.09	0.11	0.088	0.088	0.088	0.088	0.09
	07:59:22	30.1	0.087	0.088	0.086	0.089	0.086	0.087	0.087	0.085	0.086	0.085	0.087	0.087	0.088	0.088	0.09	0.087	0.087	0.088	0.087	0.09	0.087	0.591	0.178	0.146	0.104	0.099	0.102	0.123	0.101	0.109	0.092	0.107	0.118	0.11	0.107	0.131	0.119	0.219	0.104	0.093	0.092	0.135	0.089	0.088	0.088	0.089	0.09
	08:29:22	30.1	0.088	0.088	0.086	0.089	0.086	0.087	0.087	0.085	0.086	0.086	0.088	0.087	0.088	0.088	0.09	0.087	0.087	0.089	0.087	0.09	0.087	0.747	0.237	0.204	0.106	0.103	0.107	0.157	0.108	0.126	0.095	0.126	0.147	0.132	0.126	0.172	0.15	0.339	0.112	0.096	0.096	0.189	0.089	0.089	0.088	0.089	0.091
	08:59:22	30.2	0.089	0.089	0.086	0.089	0.086	0.088	0.087	0.086	0.087	0.086	0.088	0.088	0.089	0.089	0.09	0.087	0.088	0.089	0.087	0.09	0.087	0.868	0.345	0.324	0.111	0.109	0.114	0.224	0.12	0.153	0.099	0.163	0.201	0.18	0.167	0.255	0.212	0.494	0.123	0.099	0.101	0.301	0.09	0.089	0.089	0.09	0.092
	09:29:22	30.1	0.09	0.09	0.087	0.09	0.086	0.089	0.088	0.085	0.088	0.086	0.089	0.088	0.089	0.089	0.091	0.087	0.088	0.089	0.087	0.09	0.087	0.959	0.499	0.453	0.117	0.117	0.124	0.35	0.139	0.202	0.106	0.23	0.3	0.282	0.248	0.383	0.337	0.627	0.136	0.105	0.105	0.45	0.091	0.09	0.089	0.091	0.093
	09:59:22	30.1	0.092	0.091	0.087	0.091	0.086	0.09	0.088	0.085	0.089	0.087	0.089	0.089	0.09	0.09	0.092	0.088	0.088	0.09	0.087	0.09	0.088	1.085	0.635	0.642	0.126	0.127	0.137	0.488	0.172	0.279	0.113	0.358	0.462	0.429	0.364	0.495	0.49	0.719	0.153	0.114	0.109	0.581	0.093	0.091	0.09	0.093	0.095
	10:29:22	30.1	0.095	0.092	0.088	0.091	0.086	0.091	0.089	0.085	0.09	0.087	0.09	0.089	0.091	0.091	0.092	0.088	0.089	0.09	0.087	0.09	0.088	1.168	0.846	0.914	0.138	0.143	0.156	0.689	0.224	0.401	0.124	0.512	0.644	0.556	0.528	0.769	0.606	0.85	0.177	0.128	0.113	0.739	0.094	0.092	0.091	0.095	0.097
	10:59:22	30.1	0.098	0.094	0.089	0.092	0.086	0.093	0.09	0.085	0.091	0.088	0.091	0.09	0.093	0.093	0.093	0.089	0.089	0.091	0.087	0.09	0.089	1.237	0.994	1.008	0.156	0.162	0.185	0.879	0.297	0.553	0.139	0.641	0.787	0.65	0.671	0.893	0.916	0.852	0.212	0.149	0.116	0.856	0.097	0.093	0.093	0.097	0.1
	11:29:22	30.1	0.103	0.096	0.09	0.093	0.086	0.095	0.091	0.085	0.093	0.088	0.093	0.091	0.094	0.095	0.095	0.089	0.09	0.092	0.087	0.089	0.09	1.302	1.109	1.119	0.181	0.195	0.228	0.988	0.394	0.738	0.159	0.792	0.972	0.772	0.772	0.928	0.954	0.926	0.27	0.18	0.119	0.972	0.1	0.095	0.095	0.1	0.103
	11:59:22	30.1	0.109	0.1	0.092	0.094	0.086	0.098	0.092	0.085	0.096	0.089	0.095	0.092	0.096	0.098	0.096	0.09	0.091	0.092	0.088	0.09	0.091	1.354	1.194	1.222	0.224	0.244	0.286	1.063	0.505	0.898	0.188	0.925	1.078	0.897	0.924	1.012	1.185	1.015	0.344	0.222	0.121	1.088	0.105	0.098	0.097	0.104	0.107
	12:29:22	30.1	0.119	0.105	0.094	0.095	0.086	0.102	0.093	0.085	0.099	0.09	0.098	0.093	0.099	0.101	0.099	0.091	0.093	0.094	0.088	0.09	0.092	1.404	1.255	1.319	0.285	0.308	0.363	1.143	0.643	0.973	0.223	1.046	1.146	1.051	1.096	1.117	1.308	1.078	0.444	0.281	0.122	1.169	0.111	0.101	0.101	0.109	0.112
	12:59:22	30	0.132	0.111	0.097	0.097	0.086	0.106	0.095	0.086	0.104	0.091	0.102	0.095	0.102	0.106	0.102	0.093	0.095	0.095	0.089	0.09	0.094	1.439	1.357	1.4	0.371	0.397	0.459	1.217	0.742	1.06	0.278	1.138	1.266	1.12	1.173	1.185	1.401	1.131	0.567	0.359	0.124	1.236	0.119	0.105	0.105	0.115	0.118
	13:29:22	30.1	0.148	0.119	0.1	0.098	0.086	0.112	0.097	0.085	0.109	0.093	0.107	0.096	0.106	0.112	0.105	0.094	0.097	0.096	0.089	0.09	0.096	1.477	1.422	1.486	0.48	0.501	0.559	1.27	0.968	1.284	0.353	1.215	1.389	1.182	1.238	1.246	1.488	1.17	0.696	0.452	0.126	1.295	0.129	0.111	0.111	0.122	0.126
	13:59:22	30.1	0.168	0.13	0.105	0.1	0.086	0.119	0.1	0.086	0.116	0.094	0.114	0.099	0.11	0.12	0.109	0.097	0.101	0.097	0.09	0.09	0.099	1.51	1.486	1.572	0.593	0.606	0.656	1.351	1.186	1.47	0.448	1.289	1.473	1.216	1.308	1.327	1.561	1.194	0.844	0.513	0.128	1.352	0.143	0.119	0.119	0.131	0.135
	14:29:22	30.1	0.196	0.145	0.111	0.102	0.086	0.128	0.103	0.085	0.125	0.096	0.122	0.101	0.117	0.133	0.115	0.1	0.105	0.098	0.091	0.09	0.103	1.532	1.533	1.636	0.737	0.723	0.768	1.429	1.307	1.545	0.55	1.352	1.559	1.276	1.368	1.378	1.606	1.21	1.098	0.623	0.13	1.406	0.161	0.129	0.13	0.143	0.146
	14:59:22	30.1	0.235	0.164	0.118	0.104	0.086	0.139	0.107	0.086	0.137	0.098	0.135	0.104	0.127	0.147	0.123	0.103	0.111	0.1	0.093	0.09	0.107	1.551	1.576	1.684	0.963	0.892	0.892	1.479	1.396	1.621	0.658	1.407	1.607	1.331	1.426	1.427	1.647	1.232	1.319	0.742	0.132	1.447	0.182	0.142	0.145	0.158	0.161
	15:29:22	30.1	0.288	0.188	0.127	0.107	0.086	0.154	0.112	0.085	0.152	0.101	0.151	0.107	0.139	0.167	0.132	0.108	0.119	0.102	0.095	0.09	0.113	1.531	1.615	1.724	1.19	1.131	1.062	1.52	1.465	1.679	0.814	1.454	1.661	1.371	1.464	1.457	1.694	1.248	1.507	0.827	0.133	1.472	0.206	0.158	0.166	0.175	0.179
	15:59:22	30.1	0.353	0.218	0.14	0.111	0.086	0.172	0.117	0.086	0.17	0.103	0.172	0.111	0.155	0.196	0.144	0.114	0.13	0.104	0.097	0.09	0.12	1.512	1.653	1.754	1.418	1.332	1.277	1.553	1.524	1.739	1.005	1.486	1.708	1.408	1.498	1.483	1.725	1.288	1.632	0.91	0.134	1.466	0.237	0.175	0.194	0.198	0.201
	16:29:22	30.1	0.428	0.255	0.153	0.114	0.086	0.194	0.123	0.085	0.192	0.106	0.199	0.115	0.178	0.229	0.159	0.121	0.143	0.105	0.1	0.09	0.13	1.5	1.682	1.773	1.575	1.488	1.401	1.579	1.566	1.781	1.169	1.516	1.724	1.418	1.515	1.504	1.744	1.299	1.727	0.977	0.135	1.441	0.278	0.197	0.231	0.222	0.227
	16:59:22	30.1	0.517	0.301	0.171	0.118	0.086	0.222	0.131	0.085	0.221	0.11	0.234	0.119	0.206	0.278	0.176	0.13	0.163	0.107	0.103	0.09	0.14	1.492	1.698	1.789	1.689	1.628	1.498	1.593	1.595	1.81	1.266	1.537	1.72	1.384	1.498	1.514	1.737	1.311	1.786	1.034	0.136	1.418	0.335	0.226	0.276	0.256	0.263
	17:29:22	30.1	0.62	0.366	0.192	0.122	0.086	0.26	0.141	0.085	0.261	0.114	0.28	0.123	0.245	0.354	0.196	0.142	0.189	0.109	0.109	0.09	0.154	1.477	1.679	1.776	1.757	1.729	1.603	1.591	1.618	1.807	1.432	1.546	1.72	1.36	1.46	1.504	1.717	1.331	1.834	1.081	0.138	1.405	0.396	0.264	0.335	0.307	0.317
	17:59:22	30.1	0.733	0.442	0.219	0.128	0.086	0.315	0.153	0.086	0.316	0.119	0.344	0.129	0.297	0.45	0.223	0.157	0.224	0.111	0.118	0.09	0.172	1.454	1.657	1.755	1.809	1.796	1.716	1.558	1.636	1.793	1.593	1.521	1.715	1.339	1.427	1.466	1.7	1.359	1.868	1.129	0.139	1.393	0.463	0.315	0.419	0.379	0.393
	18:29:22	30.1	0.847	0.53	0.252	0.134	0.086	0.392	0.167	0.086	0.382	0.125	0.422	0.136	0.364	0.55	0.253	0.174	0.269	0.112	0.129	0.09	0.194	1.426	1.638	1.732	1.852	1.852	1.805	1.513	1.651	1.785	1.706	1.504	1.705	1.328	1.405	1.432	1.685	1.381	1.89	1.173	0.141	1.391	0.538	0.383	0.527	0.463	0.469
	18:59:22	30.1	0.954	0.638	0.29	0.141	0.086	0.48	0.185	0.086	0.462	0.132	0.518	0.144	0.447	0.695	0.285	0.195	0.323	0.116	0.143	0.09	0.221	1.387	1.624	1.712	1.882	1.889	1.866	1.477	1.662	1.784	1.789	1.491	1.698	1.328	1.387	1.401	1.675	1.399	1.887	1.213	0.143	1.389	0.613	0.477	0.655	0.58	0.579
	19:29:22	30.1	1.052	0.851	0.338	0.148	0.086	0.568	0.206	0.086	0.557	0.14	0.619	0.153	0.542	0.972	0.339	0.221	0.388	0.117	0.164	0.09	0.254	1.334	1.613	1.692	1.911	1.917	1.909	1.446	1.67	1.78	1.84	1.484	1.687	1.319	1.372	1.376	1.665	1.415	1.884	1.247	0.147	1.393	0.698	0.601	0.819	0.724	0.72
	19:59:22	30.1	1.135	1.033	0.391	0.156	0.086	0.664	0.232	0.085	0.658	0.148	0.733	0.164	0.647	1.216	0.424	0.252	0.462	0.119	0.197	0.09	0.297	1.21	1.605	1.675	1.924	1.927	1.917	1.423	1.676	1.778	1.883	1.483	1.676	1.313	1.349	1.354	1.65	1.432	1.879	1.278	0.15	1.401	0.817	0.723	1.01	0.894	0.9
	20:29:22	30.1	1.22	1.171	0.46	0.166	0.086	0.795	0.262	0.086	0.775	0.157	0.882	0.176	0.753	1.352	0.522	0.289	0.541	0.122	0.223	0.09	0.351	0.909	1.603	1.665	1.915	1.918	1.907	1.413	1.684	1.778	1.917	1.48	1.668	1.298	1.322	1.347	1.645	1.443	1.879	1.309	0.154	1.409	0.909	0.838	1.143	1.087	1.106
	20:59:22	30.1	1.379	1.28	0.546	0.177	0.086	0.996	0.303	0.086	0.946	0.168	1.099	0.19	0.86	1.451	0.604	0.332	0.609	0.124	0.272	0.09	0.413	0.824	1.595	1.653	1.873	1.875	1.889	1.398	1.684	1.777	1.924	1.462	1.655	1.279	1.302	1.332	1.627	1.444	1.877	1.325	0.158	1.417	0.97	0.941	1.253	1.242	1.257
	21:29:22	30.1	1.493	1.389	0.651	0.191	0.086	1.247	0.352	0.086	1.207	0.181	1.271	0.206	0.957	1.499	0.7	0.389	0.919	0.127	0.322	0.09	0.488	0.78	1.59	1.642	1.836	1.826	1.866	1.382	1.686	1.777	1.918	1.436	1.648	1.243	1.276	1.316	1.62	1.441	1.878	1.342	0.163	1.424	1.028	1.026	1.379	1.373	1.384
	21:59:22	30.1	1.535	1.497	0.755	0.207	0.086	1.437	0.413	0.085	1.416	0.194	1.417	0.225	1.042	1.532	1.067	0.47	1.247	0.129	0.384	0.09	0.568	0.76	1.59	1.636	1.823	1.786	1.846	1.373	1.69	1.78	1.911	1.409	1.635	1.192	1.251	1.302	1.614	1.444	1.881	1.36	0.168	1.438	1.079	1.091	1.479	1.473	1.48
	22:29:22	30.1	1.548	1.584	0.887	0.228	0.086	1.549	0.479	0.086	1.532	0.212	1.535	0.247	1.137	1.545	1.302	0.581	1.34	0.132	0.443	0.09	0.755	0.75	1.588	1.629	1.819	1.779	1.84	1.361	1.689	1.784	1.902	1.379	1.622	1.14	1.202	1.272	1.608	1.44	1.886	1.375	0.174	1.444	1.113	1.186	1.553	1.551	1.555
	22:59:22	30.1	1.452	1.637	1.072	0.255	0.086	1.628	0.559	0.086	1.616	0.236	1.603	0.276	1.211	1.542	1.393	0.697	1.385	0.136	0.504	0.091	1.377	0.743	1.581	1.619	1.813	1.779	1.837	1.337	1.684	1.792	1.891	1.362	1.616	0.989	1.097	1.204	1.602	1.438	1.892	1.387	0.183	1.442	1.151	1.284	1.613	1.618	1.621
	23:29:22	30.1	1.393	1.675	1.238	0.283	0.086	1.703	0.642	0.085	1.686	0.26	1.646	0.304	1.301	1.555	1.426	0.822	1.411	0.139	0.569	0.091	1.447	0.739	1.577	1.615	1.809	1.783	1.836	1.301	1.688	1.805	1.879	1.335	1.601	0.907	0.922	1.085	1.597	1.437	1.903	1.398	0.196	1.448	1.181	1.363	1.662	1.672	1.678
	23:59:22	30.1	1.305	1.704	1.388	0.314	0.086	1.754	0.762	0.086	1.739	0.288	1.664	0.339	1.38	1.575	1.434	0.954	1.425	0.142	0.632	0.091	1.452	0.736	1.57	1.611	1.804	1.786	1.837	1.223	1.686	1.816	1.868	1.282	1.589	0.838	0.737	0.971	1.59	1.426	1.913	1.407	0.212	1.448	1.173	1.415	1.659	1.714	1.723
	1 day, 0:29:22	30.1	1.22	1.723	1.52	0.346	0.086	1.794	0.904	0.086	1.776	0.316	1.667	0.378	1.381	1.527	1.449	1.099	1.411	0.146	0.689	0.092	1.454	0.736	1.565	1.611	1.802	1.791	1.841	1.068	1.69	1.829	1.862	1.143	1.58	0.789	0.701	0.763	1.58	1.417	1.924	1.41	0.227	1.453	1.13	1.43	1.643	1.746	1.738
	1 day, 0:59:22	30.1	1.18	1.703	1.628	0.386	0.086	1.825	1.079	0.086	1.799	0.35	1.629	0.42	1.369	1.415	1.457	1.245	1.386	0.152	0.746	0.092	1.46	0.735	1.56	1.61	1.804	1.796	1.846	0.931	1.69	1.841	1.861	0.94	1.571	0.749	0.686	0.726	1.581	1.406	1.933	1.415	0.244	1.458	1.091	1.423	1.62	1.739	1.728
	1 day, 1:29:22	30.1	1.142	1.694	1.7	0.424	0.086	1.843	1.329	0.086	1.811	0.388	1.584	0.465	1.332	1.365	1.474	1.391	1.307	0.159	0.802	0.093	1.472	0.735	1.556	1.61	1.81	1.803	1.851	0.797	1.687	1.85	1.858	0.758	1.561	0.722	0.682	0.706	1.576	1.386	1.94	1.42	0.267	1.462	1.059	1.405	1.591	1.725	1.72
	1 day, 1:59:22	30.1	1.108	1.675	1.735	0.469	0.086	1.864	1.514	0.086	1.828	0.436	1.555	0.52	1.304	1.324	1.476	1.495	1.109	0.166	0.852	0.093	1.48	0.735	1.552	1.606	1.814	1.81	1.856	0.744	1.677	1.852	1.862	0.722	1.567	0.707	0.679	0.698	1.575	1.357	1.948	1.412	0.294	1.456	1.021	1.386	1.567	1.71	1.714
	1 day, 2:29:22	30.1	1.078	1.661	1.767	0.52	0.086	1.878	1.585	0.086	1.812	0.483	1.526	0.579	1.268	1.3	1.478	1.584	1.2	0.176	0.901	0.094	1.487	0.735	1.552	1.609	1.823	1.819	1.859	0.724	1.677	1.855	1.865	0.712	1.554	0.7	0.675	0.693	1.579	1.302	1.955	1.403	0.323	1.459	1.013	1.371	1.544	1.707	1.706
	1 day, 2:59:22	30.1	1.05	1.644	1.784	0.581	0.086	1.865	1.611	0.085	1.778	0.535	1.487	0.642	1.238	1.272	1.471	1.645	1.194	0.183	0.944	0.095	1.485	0.735	1.548	1.612	1.834	1.833	1.864	0.714	1.668	1.854	1.87	0.706	1.548	0.694	0.671	0.69	1.574	1.231	1.96	1.397	0.358	1.459	1	1.356	1.516	1.698	1.693
	1 day, 3:29:22	30.1	1.025	1.627	1.789	0.642	0.086	1.854	1.624	0.086	1.755	0.6	1.456	0.711	1.203	1.248	1.454	1.673	1.087	0.194	0.98	0.097	1.47	0.73	1.539	1.61	1.843	1.845	1.871	0.705	1.656	1.844	1.876	0.703	1.547	0.691	0.67	0.687	1.576	1.149	1.956	1.392	0.403	1.45	0.989	1.35	1.501	1.696	1.688
	1 day, 3:59:22	30.1	1	1.605	1.753	0.718	0.086	1.837	1.631	0.086	1.736	0.666	1.435	0.779	1.168	1.224	1.433	1.699	0.935	0.204	1.018	0.098	1.413	0.723	1.53	1.615	1.856	1.858	1.873	0.698	1.647	1.842	1.878	0.7	1.54	0.687	0.669	0.682	1.574	1.057	1.949	1.384	0.45	1.444	0.934	1.347	1.492	1.69	1.679
	1 day, 4:29:22	30.1	0.977	1.573	1.763	0.791	0.086	1.814	1.629	0.086	1.719	0.734	1.42	0.849	1.14	1.192	1.353	1.712	0.9	0.215	1.05	0.1	1.299	0.716	1.519	1.619	1.869	1.872	1.877	0.691	1.637	1.836	1.883	0.698	1.537	0.685	0.668	0.676	1.571	0.958	1.94	1.375	0.497	1.434	0.847	1.344	1.487	1.687	1.676
	1 day, 4:59:22	30.1	0.954	1.542	1.749	0.91	0.086	1.8	1.625	0.086	1.713	0.813	1.409	0.923	1.117	1.168	1.375	1.68	0.905	0.228	1.079	0.104	1.288	0.71	1.512	1.623	1.881	1.885	1.881	0.685	1.625	1.827	1.887	0.698	1.533	0.683	0.667	0.673	1.571	0.855	1.932	1.368	0.544	1.417	0.828	1.345	1.484	1.686	1.675
	1 day, 5:29:22	30.1	0.931	1.523	1.733	1.091	0.086	1.791	1.571	0.086	1.704	0.917	1.389	0.998	1.088	1.165	1.374	1.626	0.918	0.241	1.106	0.107	1.339	0.705	1.498	1.621	1.892	1.896	1.887	0.679	1.615	1.814	1.887	0.695	1.533	0.682	0.663	0.671	1.571	0.757	1.93	1.359	0.588	1.389	0.828	1.356	1.486	1.689	1.68
	1 day, 5:59:22	30.1	0.908	1.513	1.719	1.289	0.086	1.775	1.477	0.086	1.706	1.126	1.389	1.066	1.03	1.183	1.368	1.668	0.929	0.256	1.128	0.113	1.383	0.701	1.488	1.624	1.904	1.906	1.891	0.674	1.601	1.807	1.884	0.691	1.527	0.681	0.658	0.666	1.56	0.709	1.925	1.352	0.617	1.351	0.829	1.357	1.488	1.692	1.682
	1 day, 6:29:22	30.1	0.886	1.505	1.706	1.465	0.086	1.759	1.524	0.086	1.702	1.339	1.39	1.132	0.985	1.194	1.338	1.65	0.945	0.274	1.15	0.121	1.379	0.698	1.481	1.624	1.916	1.915	1.893	0.67	1.592	1.809	1.879	0.687	1.519	0.68	0.651	0.661	1.563	0.689	1.924	1.345	0.642	1.295	0.829	1.353	1.488	1.696	1.687
Results
		Figure 2B M9G growth											Figure 2C M9GC growth											Figure 2D M9G+Methionine growth												Figure 3B M9G Growth								Supplemental luxO fig M9G growth
		cas537	cas107	cas251	cas547	cas548	cas549	cas597	cas600	cas601			cas537	cas107	cas251	cas547	cas548	cas549	cas597	cas600	cas601			cas537	cas107	cas251	cas547	cas548	cas549	cas597	cas600	cas601				cas537	cas279	cas107	cas251	cas554				cas107	cas595	cas596	cas197	cas620
		cas251 B passage 14 (suppressor mutant)	WT	∆qrr1-5	∆qrr1-5, ∆MetL	∆qrr1-5, ∆MetF	∆qrr1-5, luxR G37V	∆qrr1-5, ∆MetF, luxR G37V	∆luxR, ∆MetF	∆qrr1-5, ∆MetF, ∆luxR			cas251 B passage 14 (suppressor mutant)	WT	∆qrr1-5	∆qrr1-5, ∆MetL	∆qrr1-5, ∆MetF	∆qrr1-5, luxR G37V	∆qrr1-5, ∆MetF, luxR G37V	∆luxR, ∆MetF	∆qrr1-5, ∆MetF, ∆luxR			cas251 B passage 14 (suppressor mutant)	WT	∆qrr1-5	∆qrr1-5, ∆MetL	∆qrr1-5, ∆MetF	∆qrr1-5, luxR G37V	∆qrr1-5, ∆MetF, luxR G37V	∆luxR, ∆MetF	∆qrr1-5, ∆MetF, ∆luxR				cas251 B passage 14 (suppressor mutant)	∆luxS	WT	∆qrr1-5	∆LuxS, ∆qrr1-5				WT	∆LuxO, ∆MetL	∆LuxO, ∆MetF	∆luxO	∆luxO, luxR G37V
	0.5	0.085	0.085	0.088	0.086	0.085	0.086	0.086	0.087	0.086			0.086	0.086	0.094	0.086	0.086	0.087	0.085	0.086	0.085			0.086	0.086	0.087	0.088	0.086	0.086	0.086	0.086	0.086				0.085	0.086	0.085	0.088	0.084				0.085	0.085	0.085	0.086	0.089
	1	0.085	0.085	0.088	0.086	0.085	0.086	0.086	0.087	0.087			0.086	0.086	0.094	0.086	0.086	0.087	0.085	0.086	0.085			0.086	0.086	0.087	0.088	0.086	0.086	0.085	0.086	0.086				0.085	0.086	0.085	0.088	0.084				0.085	0.085	0.085	0.086	0.089
	1.5	0.085	0.085	0.088	0.086	0.085	0.086	0.086	0.087	0.087			0.086	0.086	0.094	0.086	0.086	0.087	0.085	0.086	0.085			0.086	0.086	0.087	0.088	0.086	0.086	0.085	0.086	0.086				0.085	0.086	0.085	0.088	0.084				0.085	0.085	0.085	0.086	0.089
	2	0.085	0.085	0.088	0.086	0.085	0.086	0.086	0.087	0.087			0.086	0.086	0.094	0.086	0.086	0.087	0.085	0.086	0.085			0.086	0.086	0.087	0.088	0.085	0.086	0.085	0.086	0.086				0.085	0.086	0.085	0.088	0.084				0.085	0.085	0.085	0.086	0.089
	2.5	0.085	0.085	0.088	0.086	0.085	0.086	0.086	0.087	0.087			0.086	0.086	0.094	0.086	0.086	0.087	0.085	0.087	0.086			0.086	0.086	0.087	0.088	0.085	0.086	0.085	0.086	0.086				0.085	0.086	0.085	0.088	0.084				0.085	0.085	0.085	0.086	0.089
	3	0.085	0.085	0.088	0.086	0.085	0.086	0.086	0.087	0.087			0.087	0.086	0.094	0.087	0.087	0.087	0.086	0.087	0.086			0.086	0.086	0.087	0.088	0.086	0.086	0.085	0.086	0.086				0.085	0.086	0.085	0.088	0.084				0.085	0.085	0.085	0.086	0.089
	3.5	0.085	0.085	0.088	0.086	0.085	0.086	0.086	0.087	0.087			0.088	0.087	0.095	0.087	0.087	0.088	0.086	0.088	0.087			0.086	0.086	0.087	0.088	0.086	0.086	0.085	0.086	0.086				0.085	0.086	0.085	0.088	0.084				0.085	0.085	0.085	0.086	0.089
	4	0.085	0.085	0.088	0.086	0.085	0.086	0.086	0.087	0.087			0.089	0.087	0.095	0.088	0.088	0.088	0.086	0.088	0.087			0.086	0.086	0.087	0.088	0.086	0.086	0.086	0.086	0.086				0.085	0.086	0.085	0.088	0.084				0.085	0.085	0.085	0.086	0.089
	4.5	0.085	0.085	0.088	0.086	0.085	0.086	0.086	0.087	0.087			0.092	0.088	0.096	0.088	0.089	0.089	0.086	0.089	0.088			0.087	0.086	0.087	0.088	0.086	0.086	0.086	0.086	0.086				0.085	0.086	0.085	0.088	0.084				0.085	0.085	0.085	0.086	0.089
	5	0.085	0.085	0.088	0.086	0.085	0.086	0.086	0.087	0.087			0.099	0.088	0.097	0.089	0.09	0.089	0.087	0.09	0.089			0.087	0.087	0.087	0.088	0.086	0.086	0.086	0.086	0.086				0.085	0.087	0.085	0.088	0.085				0.085	0.085	0.085	0.086	0.089
	5.5	0.085	0.085	0.088	0.086	0.086	0.086	0.086	0.087	0.087			0.112	0.089	0.097	0.09	0.09	0.09	0.088	0.09	0.09			0.087	0.087	0.087	0.088	0.086	0.086	0.086	0.086	0.087				0.085	0.087	0.085	0.088	0.085				0.085	0.085	0.085	0.086	0.089
	6	0.086	0.085	0.088	0.086	0.086	0.086	0.087	0.087	0.087			0.137	0.091	0.098	0.091	0.091	0.091	0.088	0.091	0.091			0.087	0.087	0.087	0.089	0.087	0.086	0.086	0.086	0.087				0.086	0.087	0.085	0.088	0.085				0.085	0.085	0.085	0.086	0.089
	6.5	0.086	0.085	0.088	0.086	0.086	0.086	0.087	0.087	0.087			0.186	0.094	0.099	0.092	0.093	0.093	0.09	0.092	0.092			0.087	0.087	0.087	0.089	0.087	0.087	0.086	0.086	0.087				0.086	0.087	0.085	0.088	0.085				0.085	0.085	0.085	0.086	0.089
	7	0.086	0.085	0.088	0.086	0.086	0.086	0.087	0.087	0.087			0.287	0.101	0.1	0.093	0.095	0.098	0.092	0.095	0.094			0.087	0.087	0.088	0.089	0.087	0.087	0.086	0.086	0.087				0.086	0.087	0.085	0.088	0.085				0.085	0.085	0.085	0.086	0.089
	7.5	0.086	0.085	0.088	0.086	0.086	0.087	0.087	0.088	0.087			0.441	0.115	0.102	0.096	0.098	0.106	0.097	0.099	0.098			0.088	0.088	0.088	0.09	0.088	0.087	0.086	0.087	0.088				0.086	0.087	0.085	0.088	0.085				0.085	0.085	0.086	0.087	0.089
	8	0.087	0.086	0.089	0.086	0.087	0.087	0.087	0.088	0.088			0.591	0.146	0.104	0.099	0.102	0.123	0.107	0.11	0.107			0.089	0.088	0.089	0.09	0.089	0.087	0.087	0.087	0.088				0.087	0.088	0.086	0.089	0.085				0.086	0.085	0.086	0.087	0.09
	8.5	0.088	0.086	0.089	0.086	0.087	0.087	0.088	0.088	0.088			0.747	0.204	0.106	0.103	0.107	0.157	0.126	0.132	0.126			0.089	0.088	0.089	0.091	0.089	0.088	0.087	0.087	0.089				0.088	0.088	0.086	0.089	0.086				0.086	0.085	0.086	0.087	0.09
	9	0.089	0.086	0.089	0.086	0.088	0.087	0.088	0.089	0.089			0.868	0.324	0.111	0.109	0.114	0.224	0.163	0.18	0.167			0.09	0.089	0.09	0.092	0.091	0.088	0.088	0.088	0.09				0.089	0.089	0.086	0.089	0.086				0.086	0.086	0.087	0.088	0.09
	9.5	0.09	0.087	0.09	0.086	0.089	0.088	0.089	0.089	0.089			0.959	0.453	0.117	0.117	0.124	0.35	0.23	0.282	0.248			0.091	0.089	0.091	0.093	0.092	0.089	0.088	0.088	0.09				0.09	0.09	0.087	0.09	0.086				0.087	0.085	0.088	0.088	0.091
	10	0.092	0.087	0.091	0.086	0.09	0.088	0.089	0.09	0.09			1.085	0.642	0.126	0.127	0.137	0.488	0.358	0.429	0.364			0.093	0.09	0.093	0.095	0.094	0.09	0.089	0.089	0.091				0.092	0.091	0.087	0.091	0.087				0.087	0.085	0.089	0.089	0.092
	10.5	0.095	0.088	0.091	0.086	0.091	0.089	0.09	0.091	0.091			1.168	0.914	0.138	0.143	0.156	0.689	0.512	0.556	0.528			0.094	0.091	0.095	0.097	0.097	0.091	0.09	0.089	0.093				0.095	0.092	0.088	0.091	0.087				0.088	0.085	0.09	0.089	0.092
	11	0.098	0.089	0.092	0.086	0.093	0.09	0.091	0.093	0.093			1.237	1.008	0.156	0.162	0.185	0.879	0.641	0.65	0.671			0.097	0.093	0.097	0.1	0.1	0.092	0.091	0.09	0.094				0.098	0.094	0.089	0.092	0.088				0.089	0.085	0.091	0.09	0.093
	11.5	0.103	0.09	0.093	0.086	0.095	0.091	0.093	0.094	0.095			1.302	1.119	0.181	0.195	0.228	0.988	0.792	0.772	0.772			0.1	0.095	0.1	0.103	0.104	0.094	0.093	0.091	0.096				0.103	0.096	0.09	0.093	0.088				0.09	0.085	0.093	0.091	0.095
	12	0.109	0.092	0.094	0.086	0.098	0.092	0.095	0.096	0.098			1.354	1.222	0.224	0.244	0.286	1.063	0.925	0.897	0.924			0.105	0.097	0.104	0.107	0.108	0.096	0.095	0.092	0.099				0.109	0.1	0.092	0.094	0.089				0.092	0.085	0.096	0.092	0.096
	12.5	0.119	0.094	0.095	0.086	0.102	0.093	0.098	0.099	0.101			1.404	1.319	0.285	0.308	0.363	1.143	1.046	1.051	1.096			0.111	0.101	0.109	0.112	0.115	0.1	0.098	0.094	0.101				0.119	0.105	0.094	0.095	0.09				0.094	0.085	0.099	0.093	0.099
	13	0.132	0.097	0.097	0.086	0.106	0.095	0.102	0.102	0.106			1.439	1.4	0.371	0.397	0.459	1.217	1.138	1.12	1.173			0.119	0.105	0.115	0.118	0.121	0.104	0.102	0.095	0.105				0.132	0.111	0.097	0.097	0.091				0.097	0.086	0.104	0.095	0.102
	13.5	0.148	0.1	0.098	0.086	0.112	0.097	0.107	0.106	0.112			1.477	1.486	0.48	0.501	0.559	1.27	1.215	1.182	1.238			0.129	0.111	0.122	0.126	0.129	0.11	0.107	0.097	0.108				0.148	0.119	0.1	0.098	0.093				0.1	0.085	0.109	0.096	0.105
	14	0.168	0.105	0.1	0.086	0.119	0.1	0.114	0.11	0.12			1.51	1.572	0.593	0.606	0.656	1.351	1.289	1.216	1.308			0.143	0.119	0.131	0.135	0.138	0.117	0.114	0.099	0.113				0.168	0.13	0.105	0.1	0.094				0.105	0.086	0.116	0.099	0.109
	14.5	0.196	0.111	0.102	0.086	0.128	0.103	0.122	0.117	0.133			1.532	1.636	0.737	0.723	0.768	1.429	1.352	1.276	1.368			0.161	0.13	0.143	0.146	0.152	0.126	0.123	0.102	0.119				0.196	0.145	0.111	0.102	0.096				0.111	0.085	0.125	0.101	0.115
	15	0.235	0.118	0.104	0.086	0.139	0.107	0.135	0.127	0.147			1.551	1.684	0.963	0.892	0.892	1.479	1.407	1.331	1.426			0.182	0.145	0.158	0.161	0.168	0.139	0.135	0.106	0.125				0.235	0.164	0.118	0.104	0.098				0.118	0.086	0.137	0.104	0.123
	15.5	0.288	0.127	0.107	0.086	0.154	0.112	0.151	0.139	0.167			1.531	1.724	1.19	1.131	1.062	1.52	1.454	1.371	1.464			0.206	0.166	0.175	0.179	0.19	0.156	0.15	0.11	0.133				0.288	0.188	0.127	0.107	0.101				0.127	0.085	0.152	0.107	0.132
	16	0.353	0.14	0.111	0.086	0.172	0.117	0.172	0.155	0.196			1.512	1.754	1.418	1.332	1.277	1.553	1.486	1.408	1.498			0.237	0.194	0.198	0.201	0.216	0.178	0.169	0.114	0.144				0.353	0.218	0.14	0.111	0.103				0.14	0.086	0.17	0.111	0.144
	16.5	0.428	0.153	0.114	0.086	0.194	0.123	0.199	0.178	0.229			1.5	1.773	1.575	1.488	1.401	1.579	1.516	1.418	1.515			0.278	0.231	0.222	0.227	0.25	0.204	0.193	0.119	0.156				0.428	0.255	0.153	0.114	0.106				0.153	0.085	0.192	0.115	0.159
	17	0.517	0.171	0.118	0.086	0.222	0.131	0.234	0.206	0.278			1.492	1.789	1.689	1.628	1.498	1.593	1.537	1.384	1.498			0.335	0.276	0.256	0.263	0.3	0.24	0.221	0.126	0.171				0.517	0.301	0.171	0.118	0.11				0.171	0.085	0.221	0.119	0.176
	17.5	0.62	0.192	0.122	0.086	0.26	0.141	0.28	0.245	0.354			1.477	1.776	1.757	1.729	1.603	1.591	1.546	1.36	1.46			0.396	0.335	0.307	0.317	0.372	0.287	0.258	0.134	0.192				0.62	0.366	0.192	0.122	0.114				0.192	0.085	0.261	0.123	0.196
	18	0.733	0.219	0.128	0.086	0.315	0.153	0.344	0.297	0.45			1.454	1.755	1.809	1.796	1.716	1.558	1.521	1.339	1.427			0.463	0.419	0.379	0.393	0.456	0.35	0.304	0.143	0.218				0.733	0.442	0.219	0.128	0.119				0.219	0.086	0.316	0.129	0.223
	18.5	0.847	0.252	0.134	0.086	0.392	0.167	0.422	0.364	0.55			1.426	1.732	1.852	1.852	1.805	1.513	1.504	1.328	1.405			0.538	0.527	0.463	0.469	0.561	0.427	0.364	0.154	0.253				0.847	0.53	0.252	0.134	0.125				0.252	0.086	0.382	0.136	0.253
	19	0.954	0.29	0.141	0.086	0.48	0.185	0.518	0.447	0.695			1.387	1.712	1.882	1.889	1.866	1.477	1.491	1.328	1.387			0.613	0.655	0.58	0.579	0.714	0.508	0.436	0.167	0.297				0.954	0.638	0.29	0.141	0.132				0.29	0.086	0.462	0.144	0.285
	19.5	1.052	0.338	0.148	0.086	0.568	0.206	0.619	0.542	0.972			1.334	1.692	1.911	1.917	1.909	1.446	1.484	1.319	1.372			0.698	0.819	0.724	0.72	0.906	0.605	0.511	0.182	0.352				1.052	0.851	0.338	0.148	0.14				0.338	0.086	0.557	0.153	0.339
	20	1.135	0.391	0.156	0.086	0.664	0.232	0.733	0.647	1.216			1.21	1.675	1.924	1.927	1.917	1.423	1.483	1.313	1.349			0.817	1.01	0.894	0.9	1.105	0.7	0.598	0.203	0.418				1.135	1.033	0.391	0.156	0.148				0.391	0.085	0.658	0.164	0.424
	20.5	1.22	0.46	0.166	0.086	0.795	0.262	0.882	0.753	1.352			0.909	1.665	1.915	1.918	1.907	1.413	1.48	1.298	1.322			0.909	1.143	1.087	1.106	1.272	0.825	0.68	0.229	0.488				1.22	1.171	0.46	0.166	0.157				0.46	0.086	0.775	0.176	0.522
	21	1.379	0.546	0.177	0.086	0.996	0.303	1.099	0.86	1.451			0.824	1.653	1.873	1.875	1.889	1.398	1.462	1.279	1.302			0.97	1.253	1.242	1.257	1.384	0.975	0.763	0.256	0.564				1.379	1.28	0.546	0.177	0.168				0.546	0.086	0.946	0.19	0.604
	21.5	1.493	0.651	0.191	0.086	1.247	0.352	1.271	0.957	1.499			0.78	1.642	1.836	1.826	1.866	1.382	1.436	1.243	1.276			1.028	1.379	1.373	1.384	1.482	1.08	0.892	0.288	0.647				1.493	1.389	0.651	0.191	0.181				0.651	0.086	1.207	0.206	0.7
	22	1.535	0.755	0.207	0.086	1.437	0.413	1.417	1.042	1.532			0.76	1.636	1.823	1.786	1.846	1.373	1.409	1.192	1.251			1.079	1.479	1.473	1.48	1.556	1.155	1.055	0.327	0.728				1.535	1.497	0.755	0.207	0.194				0.755	0.085	1.416	0.225	1.067
	22.5	1.548	0.887	0.228	0.086	1.549	0.479	1.535	1.137	1.545			0.75	1.629	1.819	1.779	1.84	1.361	1.379	1.14	1.202			1.113	1.553	1.551	1.555	1.615	1.223	1.145	0.371	0.815				1.548	1.584	0.887	0.228	0.212				0.887	0.086	1.532	0.247	1.302
	23	1.452	1.072	0.255	0.086	1.628	0.559	1.603	1.211	1.542			0.743	1.619	1.813	1.779	1.837	1.337	1.362	0.989	1.097			1.151	1.613	1.618	1.621	1.669	1.282	1.222	0.419	0.932				1.452	1.637	1.072	0.255	0.236				1.072	0.086	1.616	0.276	1.393
	23.5	1.393	1.238	0.283	0.086	1.703	0.642	1.646	1.301	1.555			0.739	1.615	1.809	1.783	1.836	1.301	1.335	0.907	0.922			1.181	1.662	1.672	1.678	1.712	1.326	1.283	0.471	1.047				1.393	1.675	1.238	0.283	0.26				1.238	0.085	1.686	0.304	1.426
	24	1.305	1.388	0.314	0.086	1.754	0.762	1.664	1.38	1.575			0.736	1.611	1.804	1.786	1.837	1.223	1.282	0.838	0.737			1.173	1.659	1.714	1.723	1.731	1.339	1.333	0.529	1.096				1.305	1.704	1.388	0.314	0.288				1.388	0.086	1.739	0.339	1.434
	24.5	1.22	1.52	0.346	0.086	1.794	0.904	1.667	1.381	1.527			0.736	1.611	1.802	1.791	1.841	1.068	1.143	0.789	0.701			1.13	1.643	1.746	1.738	1.72	1.318	1.359	0.591	1.14				1.22	1.723	1.52	0.346	0.316				1.52	0.086	1.776	0.378	1.449
	25	1.18	1.628	0.386	0.086	1.825	1.079	1.629	1.369	1.415			0.735	1.61	1.804	1.796	1.846	0.931	0.94	0.749	0.686			1.091	1.62	1.739	1.728	1.708	1.287	1.313	0.655	1.156				1.18	1.703	1.628	0.386	0.35				1.628	0.086	1.799	0.42	1.457
	25.5	1.142	1.7	0.424	0.086	1.843	1.329	1.584	1.332	1.365			0.735	1.61	1.81	1.803	1.851	0.797	0.758	0.722	0.682			1.059	1.591	1.725	1.72	1.696	1.244	1.266	0.718	1.103				1.142	1.694	1.7	0.424	0.388				1.7	0.086	1.811	0.465	1.474
	26	1.108	1.735	0.469	0.086	1.864	1.514	1.555	1.304	1.324			0.735	1.606	1.814	1.81	1.856	0.744	0.722	0.707	0.679			1.021	1.567	1.71	1.714	1.69	1.222	1.225	0.774	1.061				1.108	1.675	1.735	0.469	0.436				1.735	0.086	1.828	0.52	1.476
	26.5	1.078	1.767	0.52	0.086	1.878	1.585	1.526	1.268	1.3			0.735	1.609	1.823	1.819	1.859	0.724	0.712	0.7	0.675			1.013	1.544	1.707	1.706	1.679	1.184	1.192	0.828	1.03				1.078	1.661	1.767	0.52	0.483				1.767	0.086	1.812	0.579	1.478
	27	1.05	1.784	0.581	0.086	1.865	1.611	1.487	1.238	1.272			0.735	1.612	1.834	1.833	1.864	0.714	0.706	0.694	0.671			1	1.516	1.698	1.693	1.661	1.133	1.157	0.874	1.004				1.05	1.644	1.784	0.581	0.535				1.784	0.085	1.778	0.642	1.471
	27.5	1.025	1.789	0.642	0.086	1.854	1.624	1.456	1.203	1.248			0.73	1.61	1.843	1.845	1.871	0.705	0.703	0.691	0.67			0.989	1.501	1.696	1.688	1.656	1.105	1.128	0.912	0.959				1.025	1.627	1.789	0.642	0.6				1.789	0.086	1.755	0.711	1.454
	28	1	1.753	0.718	0.086	1.837	1.631	1.435	1.168	1.224			0.723	1.615	1.856	1.858	1.873	0.698	0.7	0.687	0.669			0.934	1.492	1.69	1.679	1.647	1.086	1.113	0.942	0.926				1	1.605	1.753	0.718	0.666				1.753	0.086	1.736	0.779	1.433
	28.5	0.977	1.763	0.791	0.086	1.814	1.629	1.42	1.14	1.192			0.716	1.619	1.869	1.872	1.877	0.691	0.698	0.685	0.668			0.847	1.487	1.687	1.676	1.642	1.077	1.098	0.964	0.891				0.977	1.573	1.763	0.791	0.734				1.763	0.086	1.719	0.849	1.353
	29	0.954	1.749	0.91	0.086	1.8	1.625	1.409	1.117	1.168			0.71	1.623	1.881	1.885	1.881	0.685	0.698	0.683	0.667			0.828	1.484	1.686	1.675	1.642	1.067	1.085	0.934	0.866				0.954	1.542	1.749	0.91	0.813				1.749	0.086	1.713	0.923	1.375
	29.5	0.931	1.733	1.091	0.086	1.791	1.571	1.389	1.088	1.165			0.705	1.621	1.892	1.896	1.887	0.679	0.695	0.682	0.663			0.828	1.486	1.689	1.68	1.644	1.082	1.089	0.889	0.844				0.931	1.523	1.733	1.091	0.917				1.733	0.086	1.704	0.998	1.374
	30	0.908	1.719	1.289	0.086	1.775	1.477	1.389	1.03	1.183			0.701	1.624	1.904	1.906	1.891	0.674	0.691	0.681	0.658			0.829	1.488	1.692	1.682	1.649	1.078	1.081	0.848	0.816				0.908	1.513	1.719	1.289	1.126				1.719	0.086	1.706	1.066	1.368
	30.5	0.886	1.706	1.465	0.086	1.759	1.524	1.39	0.985	1.194			0.698	1.624	1.916	1.915	1.893	0.67	0.687	0.68	0.651			0.829	1.488	1.696	1.687	1.655	1.081	1.087	0.809	0.777				0.886	1.505	1.706	1.465	1.339				1.706	0.086	1.702	1.132	1.338
	Time	cas251 B passage 14 (suppressor mutant)	WT	∆qrr1-5	∆qrr1-5, ∆MetL	∆qrr1-5, ∆MetF	∆qrr1-5, luxR G37V	∆qrr1-5, ∆MetF, luxR G37V	∆luxR, ∆MetF	∆qrr1-5, ∆MetF, ∆luxR				cas537	cas107	cas251	cas547	cas548	cas549	cas597	cas600	cas601
														M9GC
	hours	M9G											hours	cas251 B passage 14 (suppressor mutant)	WT	∆qrr1-5	∆qrr1-5, ∆MetL	∆qrr1-5, ∆MetF	∆qrr1-5, luxR G37V	∆qrr1-5, ∆MetF, luxR G37V	∆luxR, ∆MetF	∆qrr1-5, ∆MetF, ∆luxR
	12				0.086								3
	12.5				0.086								3.5
	13				0.086								4
	13.5				0.086								4.5
	14	0.168		0.1	0.086								5
	14.5	0.196		0.102	0.086				0.117				5.5
	15	0.235		0.104	0.086				0.127				6	0.137
	15.5	0.288		0.107	0.086				0.139				6.5	0.186
	16	0.353		0.111	0.086	0.172			0.155	0.196			7	0.287	0.101
	16.5	0.428	0.153	0.114	0.086	0.194			0.178	0.229			7.5	0.441	0.115					0.097
	17	0.517	0.171	0.118	0.086	0.222			0.206	0.278			8	0.591	0.146					0.107	0.11	0.107
	17.5	0.62	0.192	0.122	0.086	0.26			0.245	0.354			8.5	0.747	0.204				0.157	0.126	0.132	0.126
	18	0.733	0.219	0.128	0.086	0.315		0.344	0.297	0.45			9	0.868	0.324				0.224	0.163	0.18	0.167
	18.5		0.252	0.134	0.086	0.392		0.422	0.364	0.55			9.5		0.453				0.35	0.23	0.282	0.248
	19		0.29	0.141	0.086	0.48	0.185	0.518	0.447	0.695			10		0.642				0.488	0.358	0.429	0.364
	19.5		0.338		0.086	0.568	0.206	0.619	0.542				10.5			0.138		0.156	0.689	0.512	0.556	0.528
	20		0.391		0.086	0.664	0.232	0.733	0.647				11			0.156	0.162	0.185	0.879	0.641	0.65	0.671
	20.5		0.46		0.086	0.795	0.262	0.882	0.753				11.5			0.181	0.195	0.228		0.792	0.772	0.772
	21		0.546		0.086	0.996	0.303		0.86				12			0.224	0.244	0.286
	21.5		0.651		0.086		0.352						12.5			0.285	0.308	0.363
	22		0.755		0.086		0.413						13			0.371	0.397	0.459
	22.5		0.887		0.086		0.479						13.5			0.48	0.501	0.559
	23		1.072		0.086		0.559						14			0.593	0.606	0.656
	23.5				0.086		0.642						14.5				0.723	0.768
	24				0.086		0.762						15				0.892	0.892
	Slope	0.1412	0.131635	0.00803636	#DIV/0!	0.156927	0.111891	0.2128	0.112954	0.165071			Slope	0.2585	0.176929	0.129429	0.1807	0.166788	0.293886	0.1783	0.202357	0.204262
[truncated: 10 more columns]

## Sheet: Fig 2C 2E replicate 5
Software Version	3.11.19
Experiment File Path:	C:\Users\Public\Documents\Experiments\Chelsea\22.07.07 ds4 fig 2 and 3 growth assay.xpt
Protocol File Path:	C:\Users\localadmin\Documents\van Kessel\Chelsea\Synergy OD600 lux ON curve (gain 160).prt
Plate Number	Plate 1
Date	2022-07-07
Time	14:44:06
Reader Type:	Synergy H1
Reader Serial Number:	21102120
Reading Type	Reader
Procedure Details
Plate Type	96 WELL PLATE (Use plate lid)
Well Selection	Runtime
Eject plate on completion
Set Temperature	Setpoint 30°C
	Preheat before moving to next step
Read	OD600
	Absorbance Endpoint
	Full Plate
	Wavelengths: 600
	Read Speed: Normal, Delay: 100 msec, Measurements/Data Point: 8
Start Kinetic	Runtime 30:00:00 (HH:MM:SS), Interval 0:30:00, 61 Reads
Shake	Double Orbital: Continuous
	Frequency: 548 cpm (2 mm)
Read	Absorbance Endpoint
	Full Plate
	Wavelengths: 600
	Read Speed: Normal, Delay: 100 msec, Measurements/Data Point: 8
End Kinetic
Results
Actual Temperature:	30.2
		1	2	3	4	5	6	7	8	9	10	11	12
	A	0.087	0.086	0.085	0.084	0.085	0.086	0.085	0.086	0.085	0.084	0.085	0.086	OD600:600
	B	0.086	0.086	0.086	0.085	0.085	0.086	0.091	0.091	0.091	0.09	0.09	0.092	OD600:600
	C	0.087	0.085	0.086	0.086	0.088	0.086	0.086	0.087	0.085	0.085	0.085	0.085	OD600:600
	D	0.086	0.086	0.086	0.093	0.092	0.093	0.09	0.092	0.091	0.091	0.091	0.091	OD600:600
	E	0.084	0.092	0.085	0.086	0.085	0.085	0.085	0.086	0.086	0.086	0.084	0.086	OD600:600		20mM Glucose; 24mM Methionine, .2% casaminoacids
	F	0.086	0.088	0.085	0.092	0.09	0.091	0.093	0.093	0.092	0.091	0.091	0.09	OD600:600
	G													OD600:600		washed with M9 and backdiluted 1:100,000
	H													OD600:600
		media	M9G																		M9GC															M9G+Methionine
600		strain	cas537	cas279	cas107	cas251	cas547	cas548	cas549	cas595	cas596	cas554	cas597	cas197	cas600	cas601	cas620	cas197 suppressor p17 A	cas197 suppressor p17 B	cas197 suppressor p17 C	cas537	cas279	cas107	cas251	cas547	cas548	cas549	cas595	cas596	cas554	cas597	cas197	cas600	cas601	cas620	cas537	cas279	cas107	cas251	cas547	cas548	cas549	cas595	cas596	cas554	cas597	cas197	cas600	cas601
		description	cas251 B passage 14 (suppressor mutant)	∆luxS	WT	∆qrr1-5	∆qrr1-5, ∆MetL	∆qrr1-5, ∆MetF	∆qrr1-5, luxR G37V	∆LuxO, ∆MetL	∆LuxO, ∆MetF	∆LuxS, ∆qrr1-5	∆qrr1-5, ∆MetF, luxR G37V	∆luxO	∆luxR, ∆MetF	∆qrr1-5, ∆MetF, ∆luxR	∆luxO, luxR G37V	cas197 p17 A suppressor	cas197 p17 B suppressor	cas197 p17 C suppressor	cas251 B passage 14 (suppressor mutant)	∆luxS	WT	∆qrr1-5	∆qrr1-5, ∆MetL	∆qrr1-5, ∆MetF	∆qrr1-5, luxR G37V	∆LuxO, ∆MetL	∆LuxO, ∆MetF	∆LuxS, ∆qrr1-5	∆qrr1-5, ∆MetF, luxR G37V	∆luxO	∆luxR, ∆MetF	∆qrr1-5, ∆MetF, ∆luxR	∆luxO, luxR G37V	cas251 B passage 14 (suppressor mutant)	∆luxS	WT	∆qrr1-5	∆qrr1-5, ∆MetL	∆qrr1-5, ∆MetF	∆qrr1-5, luxR G37V	∆LuxO, ∆MetL	∆LuxO, ∆MetF	∆LuxS, ∆qrr1-5	∆qrr1-5, ∆MetF, luxR G37V	∆luxO	∆luxR, ∆MetF	∆qrr1-5, ∆MetF, ∆luxR
	Time	T° 600	A1	A2	A3	A4	A5	A6	A7	A8	A9	A10	A11	A12	B1	B2	B3	B4	B5	B6	C1	C2	C3	C4	C5	C6	C7	C8	C9	C10	C11	C12	D1	D2	D3	E1	E2	E3	E4	E5	E6	E7	E8	E9	E10	E11	E12	F1	F2
			cas537	cas279	cas107	cas251	cas547	cas548	cas549	cas595	cas596	cas554	cas597	cas197	cas600	cas601	cas620	cas197 suppressor p17 A	cas197 suppressor p17 B	cas197 suppressor p17 C	cas537	cas279	cas107	cas251	cas547	cas548	cas549	cas595	cas596	cas554	cas597	cas197	cas600	cas601	cas620	cas537	cas279	cas107	cas251	cas547	cas548	cas549	cas595	cas596	cas554	cas597	cas197	cas600	cas601
			cas251 B passage 14 (suppressor mutant)	∆luxS	WT	∆qrr1-5	∆qrr1-5, ∆MetL	∆qrr1-5, ∆MetF	∆qrr1-5, luxR G37V	∆LuxO, ∆MetL	∆LuxO, ∆MetF	∆LuxS, ∆qrr1-5	∆qrr1-5, ∆MetF, luxR G37V	∆luxO	∆luxR, ∆MetF	∆qrr1-5, ∆MetF, ∆luxR	∆luxO, luxR G37V	cas197 p17 A suppressor	cas197 p17 B suppressor	cas197 p17 C suppressor	cas251 B passage 14 (suppressor mutant)	∆luxS	WT	∆qrr1-5	∆qrr1-5, ∆MetL	∆qrr1-5, ∆MetF	∆qrr1-5, luxR G37V	∆LuxO, ∆MetL	∆LuxO, ∆MetF	∆LuxS, ∆qrr1-5	∆qrr1-5, ∆MetF, luxR G37V	∆luxO	∆luxR, ∆MetF	∆qrr1-5, ∆MetF, ∆luxR	∆luxO, luxR G37V	cas251 B passage 14 (suppressor mutant)	∆luxS	WT	∆qrr1-5	∆qrr1-5, ∆MetL	∆qrr1-5, ∆MetF	∆qrr1-5, luxR G37V	∆LuxO, ∆MetL	∆LuxO, ∆MetF	∆LuxS, ∆qrr1-5	∆qrr1-5, ∆MetF, luxR G37V	∆luxO	∆luxR, ∆MetF	∆qrr1-5, ∆MetF, ∆luxR
0.5	00:29:22	0.5	0.087	0.086	0.085	0.084	0.085	0.086	0.086	0.086	0.085	0.084	0.084	0.086	0.086	0.086	0.086	0.085	0.085	0.086	0.087	0.085	0.086	0.086	0.088	0.086	0.086	0.086	0.086	0.085	0.084	0.085	0.087	0.085	0.086	0.084	0.101	0.085	0.086	0.085	0.084	0.086	0.086	0.086	0.086	0.084	0.086	0.086	0.087
1	00:59:22	1	0.087	0.086	0.085	0.084	0.085	0.086	0.086	0.086	0.085	0.084	0.084	0.086	0.086	0.086	0.086	0.085	0.085	0.086	0.087	0.085	0.086	0.086	0.088	0.086	0.086	0.086	0.086	0.085	0.084	0.085	0.087	0.085	0.086	0.084	0.101	0.085	0.086	0.085	0.084	0.086	0.086	0.086	0.086	0.084	0.086	0.086	0.087
1.5	01:29:22	1.5	0.087	0.086	0.085	0.084	0.085	0.086	0.086	0.086	0.085	0.084	0.084	0.086	0.086	0.086	0.086	0.085	0.085	0.086	0.087	0.085	0.086	0.086	0.088	0.086	0.086	0.086	0.086	0.085	0.084	0.085	0.087	0.085	0.086	0.084	0.1	0.085	0.086	0.085	0.084	0.086	0.086	0.086	0.086	0.084	0.086	0.086	0.087
2	01:59:22	2	0.087	0.086	0.085	0.084	0.085	0.086	0.085	0.086	0.085	0.084	0.084	0.086	0.086	0.086	0.086	0.085	0.085	0.086	0.087	0.085	0.086	0.086	0.088	0.086	0.086	0.086	0.086	0.085	0.085	0.085	0.087	0.085	0.086	0.084	0.1	0.086	0.086	0.085	0.084	0.086	0.086	0.086	0.086	0.084	0.086	0.086	0.087
2.5	02:29:22	2.5	0.087	0.086	0.085	0.084	0.085	0.086	0.086	0.086	0.085	0.084	0.084	0.086	0.086	0.086	0.086	0.085	0.085	0.086	0.088	0.085	0.086	0.086	0.088	0.087	0.087	0.087	0.086	0.085	0.085	0.085	0.087	0.085	0.086	0.084	0.1	0.088	0.086	0.085	0.084	0.086	0.086	0.086	0.086	0.084	0.086	0.086	0.088
3	02:59:22	3	0.087	0.086	0.085	0.084	0.085	0.086	0.085	0.086	0.085	0.084	0.084	0.086	0.086	0.086	0.086	0.085	0.085	0.086	0.088	0.086	0.086	0.086	0.089	0.087	0.087	0.087	0.086	0.085	0.085	0.086	0.087	0.086	0.086	0.084	0.1	0.087	0.086	0.085	0.084	0.086	0.086	0.086	0.086	0.084	0.086	0.086	0.087
3.5	03:29:22	3.5	0.087	0.086	0.085	0.084	0.085	0.086	0.086	0.086	0.085	0.084	0.084	0.086	0.086	0.086	0.086	0.085	0.085	0.086	0.09	0.086	0.087	0.087	0.089	0.088	0.087	0.087	0.087	0.086	0.085	0.086	0.088	0.086	0.087	0.085	0.1	0.086	0.086	0.085	0.084	0.086	0.086	0.086	0.086	0.085	0.086	0.086	0.087
4	03:59:22	4	0.087	0.087	0.085	0.084	0.085	0.086	0.086	0.086	0.085	0.084	0.085	0.086	0.087	0.086	0.086	0.085	0.085	0.086	0.094	0.087	0.087	0.088	0.09	0.089	0.088	0.088	0.088	0.087	0.086	0.087	0.089	0.087	0.087	0.085	0.1	0.086	0.086	0.085	0.085	0.086	0.086	0.086	0.086	0.085	0.086	0.086	0.088
4.5	04:29:22	4.5	0.087	0.087	0.085	0.084	0.085	0.086	0.086	0.086	0.085	0.084	0.085	0.086	0.087	0.086	0.086	0.085	0.085	0.086	0.101	0.088	0.088	0.088	0.091	0.09	0.089	0.089	0.088	0.088	0.087	0.088	0.09	0.088	0.088	0.085	0.1	0.086	0.086	0.086	0.085	0.086	0.087	0.086	0.087	0.085	0.086	0.086	0.088
5	04:59:22	5	0.088	0.087	0.085	0.085	0.085	0.086	0.086	0.086	0.085	0.084	0.085	0.086	0.087	0.086	0.086	0.085	0.085	0.086	0.117	0.09	0.09	0.089	0.092	0.091	0.09	0.09	0.089	0.088	0.087	0.089	0.091	0.09	0.089	0.085	0.1	0.086	0.086	0.086	0.085	0.086	0.087	0.086	0.087	0.085	0.087	0.086	0.088
5.5	05:29:22	5.5	0.088	0.087	0.085	0.085	0.085	0.086	0.086	0.086	0.085	0.084	0.085	0.087	0.087	0.086	0.086	0.085	0.086	0.086	0.147	0.095	0.092	0.091	0.094	0.092	0.091	0.092	0.09	0.089	0.088	0.09	0.092	0.092	0.091	0.085	0.101	0.089	0.086	0.086	0.085	0.087	0.087	0.087	0.087	0.085	0.087	0.086	0.088
6	05:59:22	6	0.088	0.087	0.085	0.085	0.085	0.086	0.086	0.086	0.085	0.084	0.085	0.087	0.087	0.087	0.086	0.085	0.086	0.086	0.21	0.105	0.099	0.093	0.097	0.094	0.093	0.095	0.091	0.09	0.091	0.092	0.095	0.095	0.096	0.085	0.101	0.086	0.087	0.086	0.086	0.087	0.087	0.087	0.087	0.085	0.087	0.086	0.088
6.5	06:29:22	6.5	0.089	0.088	0.086	0.085	0.085	0.087	0.086	0.086	0.085	0.085	0.085	0.087	0.088	0.087	0.087	0.085	0.086	0.086	0.338	0.128	0.113	0.096	0.101	0.097	0.099	0.101	0.093	0.091	0.095	0.098	0.099	0.101	0.106	0.086	0.101	0.088	0.087	0.086	0.086	0.087	0.088	0.087	0.088	0.086	0.087	0.087	0.089
7	06:59:22	7	0.089	0.088	0.086	0.086	0.085	0.087	0.086	0.086	0.086	0.085	0.086	0.087	0.088	0.087	0.087	0.085	0.086	0.086	0.502	0.169	0.14	0.101	0.107	0.101	0.11	0.11	0.096	0.093	0.104	0.107	0.109	0.115	0.127	0.086	0.101	0.089	0.087	0.087	0.087	0.087	0.088	0.088	0.089	0.086	0.088	0.087	0.089
7.5	07:29:22	7.5	0.091	0.089	0.087	0.086	0.085	0.088	0.087	0.086	0.086	0.085	0.086	0.088	0.088	0.088	0.088	0.085	0.086	0.087	0.705	0.239	0.201	0.108	0.114	0.106	0.132	0.125	0.101	0.094	0.12	0.124	0.131	0.144	0.171	0.086	0.102	0.088	0.088	0.088	0.088	0.088	0.089	0.088	0.09	0.087	0.088	0.087	0.089
8	07:59:22	8	0.092	0.09	0.087	0.087	0.085	0.089	0.087	0.086	0.087	0.086	0.086	0.088	0.089	0.089	0.088	0.085	0.086	0.087	0.825	0.367	0.342	0.118	0.123	0.113	0.175	0.152	0.111	0.098	0.153	0.161	0.182	0.205	0.256	0.087	0.102	0.089	0.089	0.088	0.088	0.088	0.089	0.089	0.091	0.087	0.089	0.088	0.09
8.5	08:29:22	8.5	0.094	0.091	0.088	0.087	0.085	0.089	0.087	0.086	0.087	0.086	0.087	0.089	0.09	0.09	0.089	0.085	0.086	0.087	0.962	0.508	0.543	0.13	0.135	0.122	0.261	0.199	0.125	0.102	0.216	0.233	0.283	0.348	0.393	0.088	0.103	0.091	0.09	0.089	0.09	0.089	0.09	0.09	0.092	0.088	0.09	0.088	0.09
9	08:59:22	9	0.096	0.092	0.088	0.088	0.085	0.091	0.088	0.086	0.088	0.087	0.088	0.09	0.091	0.091	0.09	0.086	0.087	0.088	1.06	0.666	0.693	0.143	0.15	0.133	0.405	0.274	0.151	0.107	0.335	0.363	0.469	0.508	0.537	0.089	0.104	0.09	0.091	0.09	0.091	0.09	0.092	0.091	0.094	0.089	0.091	0.089	0.091
9.5	09:29:22	9.5	0.1	0.094	0.089	0.09	0.085	0.092	0.089	0.086	0.089	0.088	0.089	0.09	0.093	0.092	0.091	0.086	0.087	0.088	1.15	0.818	0.838	0.162	0.172	0.149	0.538	0.392	0.196	0.116	0.49	0.542	0.558	0.592	0.76	0.09	0.105	0.09	0.093	0.092	0.093	0.091	0.093	0.092	0.096	0.09	0.092	0.09	0.092
10	09:59:22	10	0.105	0.097	0.09	0.091	0.085	0.095	0.09	0.086	0.091	0.089	0.091	0.091	0.095	0.095	0.092	0.086	0.088	0.089	1.245	0.955	0.917	0.192	0.207	0.174	0.747	0.529	0.269	0.126	0.605	0.697	0.704	0.726	0.852	0.092	0.106	0.092	0.095	0.094	0.096	0.092	0.096	0.094	0.099	0.092	0.094	0.091	0.094
10.5	10:29:22	10.5	0.113	0.101	0.092	0.092	0.085	0.097	0.091	0.086	0.092	0.09	0.093	0.093	0.098	0.098	0.094	0.087	0.089	0.09	1.318	1.071	1.043	0.238	0.254	0.209	0.857	0.664	0.387	0.14	0.764	0.857	0.814	0.868	0.949	0.094	0.108	0.094	0.098	0.097	0.1	0.094	0.099	0.097	0.102	0.094	0.096	0.093	0.095
11	10:59:22	11	0.124	0.105	0.095	0.094	0.085	0.101	0.092	0.086	0.095	0.091	0.096	0.094	0.101	0.102	0.097	0.087	0.091	0.092	1.374	1.198	1.186	0.299	0.322	0.255	0.988	0.883	0.521	0.164	0.909	0.985	0.891	1.002	1.083	0.098	0.111	0.098	0.101	0.1	0.104	0.097	0.102	0.1	0.105	0.097	0.099	0.094	0.098
11.5	11:29:22	11.5	0.14	0.113	0.098	0.096	0.085	0.106	0.094	0.086	0.098	0.092	0.1	0.095	0.106	0.108	0.1	0.088	0.093	0.095	1.419	1.29	1.292	0.389	0.411	0.32	1.085	1.073	0.638	0.195	1.033	1.12	1.005	1.098	1.149	0.102	0.114	0.102	0.105	0.105	0.11	0.101	0.107	0.104	0.11	0.101	0.102	0.097	0.101
12	11:59:22	12	0.16	0.122	0.101	0.099	0.086	0.112	0.096	0.086	0.102	0.094	0.105	0.097	0.112	0.116	0.104	0.09	0.096	0.099	1.454	1.361	1.371	0.516	0.524	0.398	1.17	1.25	0.855	0.238	1.135	1.263	1.089	1.179	1.215	0.109	0.119	0.108	0.112	0.111	0.117	0.105	0.114	0.11	0.115	0.107	0.106	0.1	0.104
12.5	12:29:22	12.5	0.184	0.133	0.106	0.102	0.086	0.12	0.099	0.086	0.108	0.095	0.112	0.1	0.119	0.129	0.11	0.091	0.1	0.103	1.483	1.426	1.434	0.612	0.623	0.486	1.242	1.38	1.041	0.297	1.228	1.361	1.149	1.255	1.286	0.118	0.126	0.115	0.119	0.118	0.125	0.112	0.121	0.116	0.12	0.113	0.111	0.103	0.108
13	12:59:22	13	0.216	0.149	0.113	0.105	0.086	0.13	0.102	0.086	0.114	0.097	0.121	0.102	0.13	0.147	0.117	0.093	0.106	0.11	1.509	1.477	1.488	0.755	0.735	0.584	1.307	1.486	1.214	0.374	1.294	1.424	1.21	1.317	1.335	0.132	0.136	0.125	0.128	0.128	0.132	0.12	0.13	0.123	0.126	0.121	0.116	0.107	0.113
13.5	13:29:22	13.5	0.259	0.171	0.122	0.109	0.086	0.142	0.106	0.086	0.124	0.1	0.135	0.105	0.143	0.174	0.127	0.097	0.116	0.118	1.535	1.519	1.535	0.983	0.897	0.684	1.395	1.572	1.368	0.467	1.366	1.504	1.256	1.369	1.378	0.15	0.149	0.139	0.142	0.139	0.142	0.13	0.139	0.132	0.132	0.131	0.123	0.112	0.119
14	13:59:22	14	0.319	0.201	0.133	0.114	0.086	0.158	0.111	0.086	0.136	0.102	0.152	0.108	0.163	0.206	0.14	0.1	0.13	0.13	1.551	1.557	1.582	1.107	1.104	0.793	1.452	1.636	1.488	0.581	1.43	1.594	1.286	1.405	1.409	0.169	0.169	0.16	0.162	0.154	0.155	0.143	0.151	0.141	0.143	0.144	0.13	0.118	0.127
14.5	14:29:22	14.5	0.393	0.238	0.147	0.118	0.086	0.177	0.117	0.086	0.15	0.104	0.174	0.111	0.186	0.236	0.156	0.106	0.148	0.147	1.563	1.593	1.632	1.341	1.338	0.908	1.502	1.676	1.57	0.694	1.489	1.651	1.313	1.44	1.434	0.189	0.185	0.188	0.18	0.171	0.169	0.157	0.164	0.151	0.155	0.16	0.139	0.123	0.135
15	14:59:22	15	0.483	0.287	0.166	0.125	0.086	0.201	0.125	0.086	0.167	0.109	0.205	0.115	0.221	0.298	0.176	0.114	0.178	0.171	1.536	1.619	1.67	1.506	1.492	1.037	1.534	1.712	1.631	0.825	1.54	1.702	1.312	1.451	1.454	0.221	0.207	0.23	0.203	0.19	0.19	0.178	0.182	0.167	0.172	0.181	0.152	0.131	0.146
15.5	15:29:22	15.5	0.587	0.35	0.191	0.133	0.086	0.234	0.135	0.086	0.191	0.113	0.246	0.12	0.267	0.38	0.204	0.126	0.219	0.206	1.51	1.636	1.701	1.606	1.595	1.154	1.564	1.746	1.678	0.97	1.58	1.738	1.295	1.443	1.466	0.257	0.247	0.286	0.236	0.214	0.218	0.205	0.206	0.186	0.195	0.208	0.168	0.139	0.161
16	15:59:22	16	0.708	0.438	0.22	0.14	0.086	0.281	0.147	0.086	0.22	0.12	0.3	0.126	0.328	0.475	0.236	0.141	0.276	0.259	1.487	1.643	1.73	1.683	1.684	1.286	1.59	1.78	1.719	1.114	1.609	1.768	1.284	1.425	1.469	0.304	0.301	0.343	0.278	0.247	0.255	0.241	0.237	0.212	0.223	0.243	0.187	0.15	0.178
16.5	16:29:22	16.5	0.828	0.552	0.256	0.149	0.086	0.348	0.161	0.086	0.262	0.125	0.372	0.133	0.409	0.585	0.271	0.16	0.343	0.338	1.466	1.635	1.735	1.749	1.761	1.381	1.601	1.803	1.752	1.259	1.629	1.782	1.28	1.41	1.452	0.358	0.36	0.421	0.331	0.292	0.303	0.286	0.276	0.244	0.26	0.287	0.21	0.162	0.199
17	16:59:22	17	0.992	0.682	0.298	0.16	0.086	0.443	0.181	0.086	0.32	0.133	0.468	0.143	0.509	0.804	0.314	0.189	0.437	0.448	1.437	1.621	1.711	1.808	1.822	1.509	1.589	1.824	1.787	1.425	1.63	1.76	1.28	1.393	1.433	0.434	0.43	0.528	0.402	0.362	0.378	0.348	0.335	0.291	0.311	0.345	0.241	0.177	0.227
17.5	17:29:22	17.5	1.206	0.859	0.352	0.17	0.086	0.527	0.202	0.086	0.394	0.141	0.573	0.155	0.61	1.053	0.369	0.224	0.548	0.576	1.41	1.615	1.694	1.852	1.87	1.604	1.547	1.841	1.815	1.552	1.585	1.745	1.282	1.392	1.422	0.519	0.514	0.657	0.496	0.43	0.452	0.424	0.404	0.351	0.373	0.415	0.278	0.196	0.262
18	17:59:22	18	1.406	1.03	0.414	0.181	0.086	0.626	0.229	0.086	0.481	0.15	0.673	0.167	0.721	1.243	0.463	0.272	0.667	0.708	1.389	1.613	1.676	1.886	1.904	1.692	1.508	1.835	1.836	1.642	1.54	1.728	1.292	1.395	1.409	0.625	0.615	0.754	0.621	0.524	0.552	0.502	0.472	0.419	0.444	0.494	0.323	0.219	0.31
18.5	18:29:22	18.5	1.558	1.166	0.507	0.2	0.085	0.758	0.264	0.086	0.578	0.16	0.819	0.182	0.827	1.373	0.581	0.339	0.803	0.928	1.37	1.609	1.661	1.901	1.915	1.761	1.474	1.823	1.851	1.72	1.505	1.71	1.307	1.397	1.391	0.747	0.715	0.896	0.765	0.653	0.701	0.596	0.561	0.497	0.527	0.582	0.379	0.248	0.369
19	18:59:22	19	1.685	1.272	0.613	0.224	0.086	0.949	0.307	0.086	0.678	0.172	1.022	0.201	0.935	1.445	0.833	0.419	0.977	1.19	1.36	1.606	1.645	1.903	1.895	1.834	1.449	1.812	1.846	1.792	1.483	1.695	1.319	1.396	1.365	0.834	0.813	1.054	0.927	0.813	0.884	0.685	0.678	0.594	0.621	0.671	0.444	0.281	0.436
19.5	19:29:22	19.5	1.734	1.376	0.722	0.252	0.086	1.19	0.366	0.086	0.83	0.187	1.224	0.223	1.037	1.482	1.079	0.511	1.115	1.449	1.337	1.599	1.632	1.881	1.863	1.853	1.428	1.8	1.831	1.841	1.463	1.674	1.315	1.387	1.34	0.893	0.903	1.206	1.109	1.007	1.091	0.786	0.834	0.714	0.738	0.758	0.517	0.323	0.506
20	19:59:22	20	1.76	1.488	0.862	0.282	0.086	1.397	0.439	0.086	1.068	0.208	1.412	0.25	1.267	1.5	1.246	0.641	1.252	1.613	1.191	1.586	1.619	1.858	1.825	1.849	1.41	1.786	1.813	1.869	1.447	1.656	1.312	1.362	1.318	0.968	1.008	1.329	1.262	1.196	1.259	0.933	1.041	0.885	0.877	0.847	0.603	0.37	0.588
20.5	20:29:22	20.5	1.757	1.581	1.048	0.314	0.086	1.521	0.517	0.086	1.302	0.231	1.54	0.281	1.511	1.52	1.315	0.8	1.381	1.704	1.018	1.578	1.614	1.836	1.791	1.845	1.395	1.769	1.794	1.857	1.431	1.628	1.296	1.33	1.308	1.039	1.11	1.439	1.377	1.332	1.378	1.065	1.208	1.078	1.06	0.933	0.694	0.421	0.667
21	20:59:22	21	1.772	1.64	1.23	0.354	0.086	1.607	0.61	0.086	1.45	0.255	1.611	0.317	1.588	1.533	1.339	1.022	1.484	1.759	0.784	1.57	1.606	1.821	1.777	1.84	1.377	1.751	1.777	1.842	1.412	1.598	1.275	1.296	1.299	1.118	1.208	1.537	1.473	1.441	1.476	1.139	1.328	1.233	1.264	1.017	0.789	0.48	0.749
21.5	21:29:22	21.5	1.687	1.681	1.39	0.399	0.086	1.675	0.705	0.086	1.553	0.286	1.647	0.36	1.614	1.524	1.354	1.244	1.578	1.718	0.747	1.561	1.597	1.816	1.778	1.837	1.363	1.731	1.762	1.829	1.394	1.57	1.242	1.268	1.287	1.17	1.313	1.603	1.555	1.526	1.557	1.214	1.427	1.34	1.399	1.112	0.888	0.544	0.845
22	21:59:22	22	1.637	1.707	1.532	0.453	0.086	1.73	0.858	0.086	1.636	0.323	1.659	0.411	1.614	1.498	1.361	1.39	1.653	1.639	0.73	1.553	1.587	1.817	1.785	1.836	1.341	1.715	1.748	1.819	1.366	1.548	1.183	1.239	1.273	1.194	1.392	1.647	1.625	1.599	1.625	1.28	1.512	1.431	1.498	1.253	0.992	0.618	0.975
22.5	22:29:22	22.5	1.598	1.723	1.625	0.52	0.086	1.773	1.079	0.086	1.702	0.362	1.66	0.469	1.612	1.468	1.37	1.527	1.685	1.654	0.72	1.548	1.579	1.817	1.794	1.835	1.3	1.7	1.737	1.812	1.316	1.529	1.11	1.202	1.257	1.265	1.458	1.656	1.679	1.661	1.681	1.333	1.583	1.507	1.581	1.312	1.091	0.685	1.056
23	22:59:22	23	1.542	1.723	1.688	0.59	0.086	1.8	1.4	0.086	1.744	0.407	1.651	0.534	1.528	1.421	1.377	1.632	1.696	1.65	0.713	1.546	1.572	1.819	1.804	1.836	1.226	1.689	1.726	1.812	1.213	1.511	0.988	1.134	1.222	1.3	1.504	1.644	1.723	1.709	1.724	1.305	1.633	1.567	1.645	1.262	1.184	0.753	1.114
23.5	23:29:22	23.5	1.494	1.709	1.729	0.679	0.086	1.819	1.532	0.086	1.771	0.46	1.573	0.606	1.473	1.393	1.381	1.704	1.664	1.649	0.709	1.544	1.566	1.824	1.813	1.838	1.063	1.68	1.716	1.811	0.932	1.491	0.929	0.981	1.146	1.285	1.518	1.633	1.749	1.748	1.737	1.261	1.659	1.615	1.69	1.21	1.266	0.816	1.164
24	23:59:22	24	1.454	1.703	1.755	0.852	0.086	1.837	1.583	0.086	1.787	0.515	1.532	0.684	1.401	1.364	1.392	1.755	1.653	1.628	0.708	1.541	1.563	1.83	1.82	1.841	0.863	1.674	1.71	1.813	0.823	1.472	0.859	0.75	1.008	1.235	1.508	1.621	1.743	1.746	1.731	1.228	1.643	1.595	1.679	1.147	1.33	0.872	1.162
24.5	1 day, 0:29:22	24.5	1.418	1.687	1.764	1.024	0.086	1.848	1.602	0.086	1.798	0.587	1.497	0.771	1.343	1.321	1.381	1.782	1.624	1.599	0.706	1.521	1.553	1.838	1.831	1.845	0.806	1.666	1.704	1.818	0.774	1.471	0.804	0.69	0.88	1.2	1.486	1.59	1.736	1.739	1.72	1.203	1.629	1.581	1.675	1.105	1.402	0.922	1.113
25	1 day, 0:59:22	25	1.396	1.67	1.77	1.19	0.086	1.852	1.606	0.086	1.81	0.677	1.46	0.876	1.296	1.266	1.37	1.8	1.605	1.585	0.706	1.486	1.544	1.845	1.841	1.85	0.753	1.665	1.708	1.825	0.755	1.471	0.76	0.674	0.718	1.168	1.476	1.562	1.722	1.731	1.711	1.175	1.619	1.57	1.681	1.083	1.373	0.966	1.07
25.5	1 day, 1:29:22	25.5	1.348	1.67	1.782	1.316	0.086	1.854	1.619	0.086	1.822	0.757	1.426	0.967	1.258	1.232	1.375	1.82	1.586	1.565	0.706	1.416	1.55	1.853	1.849	1.854	0.736	1.669	1.714	1.83	0.74	1.429	0.721	0.671	0.692	1.111	1.479	1.553	1.724	1.727	1.708	1.138	1.601	1.548	1.671	1.028	1.345	0.991	1.04
26	1 day, 1:59:22	26	1.327	1.656	1.756	1.414	0.086	1.838	1.612	0.086	1.796	0.874	1.396	1.073	1.218	1.205	1.36	1.823	1.563	1.543	0.703	1.282	1.544	1.859	1.857	1.86	0.722	1.672	1.718	1.839	0.73	1.406	0.696	0.669	0.67	1.129	1.47	1.541	1.714	1.715	1.694	1.139	1.588	1.532	1.671	1.014	1.333	0.995	0.987
26.5	1 day, 2:29:22	26.5	1.261	1.649	1.748	1.502	0.086	1.831	1.605	0.086	1.778	1.005	1.372	1.225	1.179	1.182	1.339	1.813	1.55	1.526	0.702	1.193	1.544	1.867	1.865	1.867	0.712	1.675	1.723	1.847	0.722	1.389	0.684	0.668	0.655	1.105	1.472	1.539	1.712	1.704	1.688	1.123	1.571	1.515	1.661	1.003	1.318	0.935	0.941
27	1 day, 2:59:22	27	1.209	1.64	1.75	1.577	0.086	1.821	1.594	0.086	1.76	1.225	1.351	1.454	1.157	1.157	1.277	1.808	1.533	1.511	0.699	1.122	1.546	1.874	1.872	1.869	0.703	1.679	1.725	1.854	0.715	1.383	0.677	0.667	0.652	1.091	1.474	1.539	1.714	1.695	1.681	1.108	1.559	1.504	1.654	0.988	1.306	0.885	0.899
27.5	1 day, 3:29:22	27.5	1.162	1.626	1.724	1.636	0.086	1.807	1.518	0.086	1.739	1.426	1.335	1.606	1.137	1.154	1.324	1.8	1.515	1.495	0.694	1.036	1.539	1.878	1.878	1.871	0.695	1.681	1.728	1.86	0.709	1.381	0.671	0.667	0.649	1.037	1.472	1.541	1.714	1.692	1.68	1.117	1.559	1.496	1.658	0.986	1.296	0.842	0.883
28	1 day, 3:59:22	28	0.947	1.624	1.704	1.684	0.086	1.795	1.46	0.086	1.724	1.554	1.323	1.685	1.11	1.156	1.307	1.792	1.515	1.479	0.689	0.998	1.536	1.881	1.885	1.872	0.688	1.688	1.732	1.867	0.703	1.376	0.669	0.667	0.648	1.007	1.477	1.55	1.718	1.693	1.683	1.085	1.559	1.497	1.656	0.98	1.288	0.805	0.866
28.5	1 day, 4:29:22	28.5	0.926	1.615	1.689	1.712	0.086	1.776	1.498	0.086	1.708	1.632	1.321	1.726	1.064	1.156	1.283	1.787	1.524	1.465	0.684	0.974	1.527	1.883	1.891	1.873	0.682	1.696	1.736	1.87	0.698	1.372	0.666	0.67	0.647	1.001	1.479	1.554	1.722	1.697	1.69	1.071	1.561	1.503	1.663	0.976	1.276	0.775	0.846
29	1 day, 4:59:22	29	0.905	1.608	1.688	1.738	0.086	1.768	1.487	0.086	1.692	1.685	1.332	1.753	0.984	1.178	1.273	1.791	1.542	1.459	0.681	0.949	1.53	1.886	1.895	1.869	0.675	1.704	1.742	1.873	0.694	1.365	0.664	0.67	0.643	0.98	1.486	1.556	1.728	1.701	1.695	1.047	1.555	1.491	1.653	0.962	1.262	0.75	0.825
29.5	1 day, 5:29:22	29.5	0.878	1.596	1.692	1.758	0.086	1.764	1.46	0.086	1.688	1.716	1.334	1.761	0.864	1.189	1.251	1.778	1.544	1.455	0.678	0.934	1.529	1.887	1.901	1.868	0.669	1.708	1.744	1.877	0.691	1.363	0.663	0.666	0.64	0.937	1.486	1.561	1.734	1.709	1.703	1.046	1.558	1.502	1.651	0.898	1.253	0.733	0.789
30	1 day, 5:59:22	30	0.834	1.586	1.694	1.776	0.086	1.764	1.428	0.086	1.682	1.746	1.333	1.723	0.792	1.204	1.233	1.771	1.549	1.454	0.675	0.916	1.535	1.89	1.904	1.866	0.664	1.717	1.748	1.877	0.686	1.356	0.662	0.661	0.638	0.873	1.488	1.56	1.739	1.716	1.706	1.013	1.552	1.494	1.645	0.898	1.244	0.719	0.732
30.5	1 day, 6:29:22	30.5	0.775	1.584	1.689	1.782	0.086	1.768	1.399	0.086	1.672	1.771	1.331	1.723	0.767	1.218	1.221	1.768	1.549	1.457	0.672	0.89	1.538	1.894	1.906	1.867	0.659	1.719	1.745	1.868	0.681	1.353	0.662	0.655	0.634	0.87	1.489	1.559	1.745	1.72	1.702	1.012	1.548	1.486	1.629	0.898	1.237	0.71	0.732
			M9G																				M9GC
Results			cas537	cas279	cas107	cas251	cas547	cas548	cas549	cas595	cas596	cas554	cas597	cas197	cas600	cas601	cas620	cas197 suppressor p17 A	cas197 suppressor p17 B	cas197 suppressor p17 C			cas537	cas279	cas107	cas251	cas547	cas548	cas549	cas595	cas596	cas554	cas597	cas197	cas600	cas601	cas620
		hours	cas251 B passage 14 (suppressor mutant)	∆luxS	WT	∆qrr1-5	∆qrr1-5, ∆MetL	∆qrr1-5, ∆MetF	∆qrr1-5, luxR G37V	∆LuxO, ∆MetL	∆LuxO, ∆MetF	∆LuxS, ∆qrr1-5	∆qrr1-5, ∆MetF, luxR G37V	∆luxO	∆luxR, ∆MetF	∆qrr1-5, ∆MetF, ∆luxR	∆luxO, luxR G37V	cas197 p17 A suppressor	cas197 p17 B suppressor	cas197 p17 C suppressor		hours	cas251 B passage 14 (suppressor mutant)	∆luxS	WT	∆qrr1-5	∆qrr1-5, ∆MetL	∆qrr1-5, ∆MetF	∆qrr1-5, luxR G37V	∆LuxO, ∆MetL	∆LuxO, ∆MetF	∆LuxS, ∆qrr1-5	∆qrr1-5, ∆MetF, luxR G37V	∆luxO	∆luxR, ∆MetF	∆qrr1-5, ∆MetF, ∆luxR	∆luxO, luxR G37V
		14	0.319	0.201	0.133	0.114	0.086	0.158		0.086	0.136	0.102	0.152	0.108		0.206						3		0.086				0.087	0.087	0.087	0.086	0.085		0.086			0.086
		14.5	0.393	0.238	0.147	0.118	0.086	0.177		0.086	0.15	0.104	0.174	0.111	0.186	0.236						3.5		0.086				0.088	0.087	0.087	0.087	0.086		0.086			0.087
		15	0.483	0.287	0.166	0.125	0.086	0.201		0.086	0.167	0.109	0.205	0.115	0.221	0.298						4		0.087				0.089	0.088	0.088	0.088	0.087		0.087			0.087
		15.5	0.587	0.35	0.191	0.133	0.086	0.234		0.086	0.191	0.113	0.246	0.12	0.267	0.38						4.5		0.088				0.09	0.089	0.089	0.088	0.088		0.088			0.088
		16	0.708	0.438	0.22	0.14	0.086	0.281		0.086	0.22	0.12	0.3	0.126	0.328	0.475						5		0.09				0.091		0.09	0.089	0.088		0.089			0.089
		16.5	0.828	0.552	0.256	0.149	0.086	0.348		0.086	0.262	0.125	0.372	0.133	0.409	0.585						5.5	0.147	0.095				0.092		0.092	0.09	0.089		0.09			0.091
		17	0.992	0.682	0.298	0.16	0.086	0.443	0.181	0.086	0.32	0.133	0.468	0.143	0.509	0.804						6	0.21	0.105				0.094		0.095	0.091	0.09		0.092			0.096
		17.5	1.206	0.859	0.352	0.17	0.086	0.527	0.202	0.086	0.394	0.141	0.573	0.155	0.61	1.053						6.5	0.338	0.128	0.113			0.097		0.101	0.093	0.091		0.098			0.106
		18	1.406	1.03	0.414	0.181	0.086	0.626	0.229	0.086	0.481	0.15	0.673	0.167	0.721	1.243						7	0.502	0.169	0.14			0.101		0.11	0.096	0.093		0.107	0.109	0.115	0.127
		18.5		1.166		0.2	0.085	0.758	0.264	0.086	0.578	0.16	0.819	0.182								7.5	0.705	0.239	0.201				0.132	0.125	0.101	0.094		0.124	0.131	0.144	0.171
		19		1.272			0.086	0.949	0.307	0.086	0.678	0.172	1.022	0.201								8		0.367	0.342				0.175	0.152	0.111	0.098	0.153	0.161	0.182	0.205	0.256
		19.5		1.376			0.086	1.19	0.366	0.086	0.83	0.187	1.224	0.223								8.5		0.508	0.543				0.261	0.199	0.125	0.102	0.216	0.233	0.283	0.348	0.393
		20		1.488			0.086	1.397	0.439	0.086	1.068	0.208	1.412	0.25								9		0.666	0.693	0.143	0.15	0.133	0.405	0.274	0.151	0.107	0.335	0.363	0.469	0.508	0.537
		Slope	0.2682		0.0689333	0.0185455	-3.2967e-05	0.197055	0.0842857				0.205978		0.15469	0.260533						9.5		0.818		0.162	0.172	0.149	0.538	0.392	0.196	0.116	0.49	0.542		0.592	0.76
																						10		0.955		0.192	0.207	0.174	0.747	0.529	0.269	0.126	0.605	0.697			0.852
																						10.5		1.071		0.238	0.254	0.209		0.664	0.387	0.14		0.857			0.949
																						11		1.198		0.299	0.322	0.255		0.883	0.521	0.164		0.985			1.083
																						11.5		1.29		0.389	0.411	0.32		1.073	0.638	0.195		1.12			1.149
																						12		1.361		0.516	0.524	0.398	1.17	1.25	0.855	0.238		1.263			1.215
																						12.5		1.426		0.612	0.623	0.486	1.242	1.38	1.041	0.297		1.361			1.286
																						13		1.477		0.755	0.735	0.584	1.307	1.486	1.214	0.374		1.424			1.335
																						13.5		1.519		0.983	0.897	0.684	1.395	1.572	1.368	0.467		1.504			1.378
																						14		1.557		1.107	1.104	0.793	1.452	1.636	1.488	0.581		1.594			1.409
																						14.5		1.593				0.908	1.502	1.676	1.57	0.694		1.651			1.434
																						15		1.619				1.037	1.534	1.712	1.631	0.825		1.702			1.454
																						SLOPE	0.2816		0.242857	0.1956	0.185345	0.153231	0.246171				0.2356		0.1744	0.206857
[truncated: 1 more columns]

## Sheet: Fig 2c 2E replicate 6
Software Version	3.11.19
Experiment File Path:	C:\Users\Public\Documents\Experiments\Chelsea\22.07.19 fig2 supp and metJ growth.xpt
Protocol File Path:	C:\Users\localadmin\Documents\van Kessel\Chelsea\Synergy OD600 lux ON curve (gain 160).prt
Plate Number	Plate 1
Date	2022-07-19
Time	16:14:34
Reader Type:	Synergy H1
Reader Serial Number:	21102120
Reading Type	Reader
Procedure Details
Plate Type	96 WELL PLATE (Use plate lid)
Well Selection	Runtime
Eject plate on completion
Set Temperature	Setpoint 30°C
	Preheat before moving to next step
Read	OD600
	Absorbance Endpoint
	Full Plate
	Wavelengths: 600
	Read Speed: Normal, Delay: 100 msec, Measurements/Data Point: 8
Start Kinetic	Runtime 30:00:00 (HH:MM:SS), Interval 0:30:00, 61 Reads
Shake	Double Orbital: Continuous
	Frequency: 548 cpm (2 mm)
Read	Absorbance Endpoint
	Full Plate
	Wavelengths: 600
	Read Speed: Normal, Delay: 100 msec, Measurements/Data Point: 8
End Kinetic
Results			M9G												M9GC
Actual Temperature:	26.8
		1	2	3	4	5	6	7	8	9	10	11	12
	A	0.085	0.086	0.084	0.085	0.085	0.086	0.085	0.086	0.085	0.088	0.086	0.086	OD600:600
	B	0.086	0.087	0.086	0.085	0.085	0.087	0.086	0.091	0.09	0.09	0.091	0.09	OD600:600
	C	0.086	0.085	0.086	0.085	0.086	0.086	0.086	0.086	0.085	0.084	0.085	0.085	OD600:600
	D	0.088	0.085	0.085	0.086	0.087	0.086	0.086	0.09	0.089	0.09	0.091	0.091	OD600:600	20mM Glucose; 24mM Methionine, .2% casaminoacids
	E	0.086	0.087	0.085	0.086	0.085	0.086	0.086	0.086	0.085	0.085	0.085	0.086	OD600:600
	F	0.085	0.091	0.091	0.09	0.091	0.093	0.09	0.09	0.091	0.091	0.092	0.091	OD600:600	washed with M9 and backdiluted 1:100,000
	G													OD600:600
	H													OD600:600
		media	M9G																			M9GC																			M9G+Methionine
600		strain	cas537	cas107	cas251	cas547	cas548	cas549	cas595	cas596	cas597	cas197	cas600	cas601	cas620	cas602	cas603	cas604	RRC176	RRC178	cas622	cas537	cas107	cas251	cas547	cas548	cas549	cas595	cas596	cas597	cas197	cas600	cas601	cas620	cas602	cas603	cas604	RRC176	RRC178	cas622	cas537	cas107	cas251	cas547	cas548	cas549	cas595	cas596	cas597
		description	cas251 B passage 14 (suppressor mutant)	WT	∆qrr1-5	∆qrr1-5, ∆MetL	∆qrr1-5, ∆MetF	∆qrr1-5, luxR G37V	∆LuxO, ∆MetL	∆LuxO, ∆MetF	∆qrr1-5, ∆MetF, luxR G37V	∆luxO	∆luxR, ∆MetF	∆qrr1-5, ∆MetF, ∆luxR	∆luxO, luxR G37V	∆MetJ	∆MetJ, luxO D47E	∆MetJ, ∆qrr1-5	BB120 ∆MetJ	BB120 ∆MetJ, ∆LuxR	∆MetJ, ∆LuxR	cas251 B passage 14 (suppressor mutant)	WT	∆qrr1-5	∆qrr1-5, ∆MetL	∆qrr1-5, ∆MetF	∆qrr1-5, luxR G37V	∆LuxO, ∆MetL	∆LuxO, ∆MetF	∆qrr1-5, ∆MetF, luxR G37V	∆luxO	∆luxR, ∆MetF	∆qrr1-5, ∆MetF, ∆luxR	∆luxO, luxR G37V	∆MetJ	∆MetJ, luxO D47E	∆MetJ, ∆qrr1-5	BB120 ∆MetJ	BB120 ∆MetJ, ∆LuxR	∆MetJ, ∆LuxR	cas251 B passage 14 (suppressor mutant)	WT	∆qrr1-5	∆qrr1-5, ∆MetL	∆qrr1-5, ∆MetF	∆qrr1-5, luxR G37V	∆LuxO, ∆MetL	∆LuxO, ∆MetF	∆qrr1-5, ∆MetF, luxR G37V
	Time	T° 600	A1	A2	A3	A4	A5	A6	A7	A8	A9	A10	A11	A12	B1	B2	B3	B4	B5	B6	B7	C1	C2	C3	C4	C5	C6	C7	C8	C9	C10	C11	C12	D1	D2	D3	D4	D5	D6	D7	E1	E2	E3	E4	E5	E6	E7	E8	E9
	00:29:22	30.1	0.085	0.086	0.084	0.085	0.085	0.086	0.085	0.086	0.086	0.088	0.086	0.086	0.086	0.087	0.086	0.085	0.085	0.087	0.086	0.086	0.085	0.086	0.085	0.086	0.086	0.086	0.086	0.085	0.085	0.085	0.085	0.088	0.085	0.085	0.086	0.087	0.086	0.086	0.087	0.087	0.085	0.086	0.085	0.086	0.086	0.087	0.085
	00:59:22	30.1	0.085	0.086	0.084	0.085	0.085	0.086	0.085	0.086	0.086	0.088	0.086	0.086	0.086	0.087	0.086	0.085	0.085	0.086	0.086	0.086	0.085	0.086	0.085	0.086	0.086	0.086	0.085	0.085	0.085	0.085	0.085	0.088	0.085	0.085	0.085	0.087	0.086	0.086	0.087	0.087	0.085	0.086	0.085	0.086	0.085	0.087	0.085
	01:29:22	30.1	0.085	0.086	0.084	0.085	0.085	0.086	0.085	0.086	0.085	0.088	0.086	0.086	0.086	0.087	0.086	0.085	0.085	0.086	0.086	0.086	0.085	0.086	0.085	0.086	0.086	0.086	0.085	0.085	0.085	0.085	0.085	0.088	0.085	0.085	0.085	0.087	0.086	0.086	0.087	0.087	0.085	0.086	0.085	0.086	0.085	0.086	0.085
	01:59:22	30.1	0.085	0.086	0.084	0.085	0.085	0.086	0.085	0.086	0.086	0.088	0.086	0.086	0.086	0.087	0.086	0.085	0.085	0.086	0.086	0.086	0.085	0.086	0.085	0.086	0.086	0.086	0.086	0.085	0.085	0.085	0.085	0.088	0.085	0.085	0.085	0.087	0.086	0.086	0.087	0.087	0.085	0.086	0.085	0.086	0.086	0.087	0.085
	02:29:22	30.1	0.085	0.086	0.084	0.085	0.085	0.086	0.085	0.086	0.086	0.088	0.086	0.086	0.086	0.087	0.086	0.085	0.085	0.086	0.086	0.086	0.085	0.087	0.085	0.086	0.086	0.086	0.086	0.085	0.085	0.086	0.085	0.088	0.085	0.085	0.085	0.087	0.086	0.086	0.087	0.087	0.085	0.086	0.085	0.086	0.086	0.087	0.085
	02:59:22	30.1	0.085	0.086	0.084	0.085	0.085	0.086	0.085	0.086	0.086	0.088	0.086	0.086	0.086	0.087	0.086	0.085	0.085	0.086	0.086	0.087	0.086	0.087	0.086	0.086	0.086	0.087	0.086	0.085	0.085	0.086	0.086	0.089	0.085	0.085	0.086	0.087	0.086	0.087	0.087	0.087	0.085	0.086	0.085	0.086	0.086	0.087	0.085
	03:29:22	30.1	0.085	0.086	0.084	0.085	0.085	0.086	0.085	0.086	0.086	0.088	0.086	0.086	0.086	0.087	0.086	0.085	0.085	0.086	0.086	0.087	0.086	0.087	0.086	0.086	0.086	0.087	0.086	0.085	0.085	0.086	0.086	0.089	0.086	0.086	0.086	0.087	0.086	0.087	0.087	0.087	0.085	0.086	0.085	0.086	0.086	0.087	0.085
	03:59:22	30.1	0.085	0.086	0.084	0.085	0.085	0.086	0.085	0.086	0.086	0.088	0.086	0.086	0.086	0.087	0.086	0.085	0.085	0.086	0.086	0.089	0.086	0.087	0.086	0.087	0.087	0.087	0.087	0.086	0.086	0.086	0.087	0.09	0.086	0.086	0.086	0.087	0.086	0.087	0.087	0.087	0.085	0.086	0.086	0.086	0.086	0.087	0.085
	04:29:22	30.1	0.085	0.086	0.084	0.085	0.085	0.086	0.085	0.086	0.086	0.089	0.086	0.086	0.086	0.087	0.086	0.085	0.085	0.086	0.086	0.091	0.086	0.088	0.087	0.087	0.087	0.088	0.087	0.086	0.086	0.087	0.088	0.09	0.086	0.086	0.086	0.087	0.086	0.087	0.087	0.087	0.086	0.086	0.086	0.086	0.086	0.087	0.085
	04:59:22	30.1	0.085	0.086	0.084	0.085	0.085	0.086	0.085	0.086	0.086	0.089	0.086	0.086	0.086	0.087	0.086	0.085	0.085	0.086	0.086	0.097	0.087	0.088	0.087	0.088	0.088	0.088	0.088	0.086	0.087	0.088	0.089	0.091	0.086	0.087	0.087	0.088	0.086	0.087	0.087	0.087	0.086	0.087	0.086	0.087	0.086	0.087	0.086
	05:29:22	30.1	0.085	0.086	0.084	0.085	0.086	0.086	0.085	0.086	0.086	0.089	0.086	0.086	0.086	0.087	0.086	0.085	0.085	0.086	0.086	0.108	0.087	0.089	0.088	0.088	0.089	0.089	0.088	0.087	0.087	0.089	0.09	0.092	0.087	0.088	0.087	0.088	0.086	0.088	0.087	0.087	0.086	0.087	0.086	0.087	0.086	0.087	0.086
	05:59:22	30.1	0.085	0.086	0.085	0.085	0.086	0.086	0.085	0.086	0.086	0.089	0.086	0.087	0.086	0.087	0.086	0.085	0.085	0.086	0.086	0.131	0.089	0.09	0.089	0.089	0.091	0.09	0.09	0.088	0.089	0.09	0.091	0.094	0.087	0.092	0.088	0.089	0.087	0.089	0.088	0.088	0.086	0.087	0.086	0.087	0.086	0.087	0.086
	06:29:22	30.1	0.085	0.086	0.085	0.085	0.086	0.086	0.085	0.086	0.086	0.089	0.087	0.087	0.086	0.087	0.086	0.085	0.085	0.086	0.086	0.174	0.092	0.091	0.091	0.09	0.095	0.093	0.092	0.09	0.092	0.092	0.093	0.097	0.088	0.099	0.089	0.091	0.087	0.092	0.088	0.088	0.086	0.087	0.086	0.087	0.086	0.088	0.086
	06:59:22	30.1	0.086	0.087	0.085	0.085	0.086	0.086	0.085	0.086	0.086	0.089	0.087	0.087	0.087	0.087	0.086	0.085	0.085	0.086	0.086	0.258	0.099	0.094	0.094	0.092	0.104	0.097	0.096	0.094	0.098	0.096	0.097	0.103	0.091	0.115	0.091	0.094	0.088	0.098	0.088	0.088	0.086	0.088	0.087	0.087	0.087	0.088	0.086
	07:29:22	30.1	0.086	0.087	0.085	0.085	0.086	0.087	0.085	0.087	0.086	0.09	0.087	0.088	0.087	0.088	0.086	0.085	0.085	0.087	0.086	0.396	0.112	0.097	0.098	0.095	0.122	0.105	0.104	0.102	0.109	0.104	0.103	0.115	0.095	0.149	0.094	0.098	0.089	0.111	0.089	0.088	0.087	0.088	0.087	0.088	0.087	0.089	0.087
	07:59:22	30.1	0.086	0.087	0.085	0.085	0.086	0.087	0.085	0.087	0.087	0.09	0.087	0.088	0.087	0.088	0.086	0.085	0.086	0.086	0.086	0.612	0.141	0.102	0.103	0.1	0.158	0.118	0.117	0.117	0.131	0.123	0.116	0.139	0.103	0.22	0.099	0.105	0.091	0.138	0.09	0.088	0.087	0.089	0.088	0.088	0.088	0.089	0.087
	08:29:22	30.1	0.087	0.087	0.086	0.085	0.087	0.087	0.085	0.088	0.087	0.09	0.088	0.088	0.087	0.088	0.086	0.085	0.086	0.086	0.087	0.751	0.201	0.109	0.112	0.106	0.226	0.142	0.139	0.146	0.173	0.164	0.144	0.184	0.119	0.34	0.106	0.116	0.095	0.199	0.091	0.089	0.088	0.09	0.088	0.088	0.088	0.09	0.088
	08:59:22	30.1	0.087	0.087	0.086	0.085	0.087	0.088	0.085	0.089	0.088	0.091	0.088	0.089	0.088	0.088	0.087	0.086	0.086	0.086	0.087	0.856	0.318	0.118	0.122	0.116	0.349	0.184	0.177	0.204	0.257	0.254	0.203	0.263	0.151	0.494	0.118	0.133	0.1	0.319	0.092	0.089	0.089	0.091	0.089	0.089	0.089	0.092	0.089
	09:29:22	30.1	0.088	0.088	0.087	0.085	0.088	0.088	0.085	0.089	0.088	0.091	0.089	0.09	0.088	0.088	0.087	0.086	0.086	0.086	0.087	0.962	0.482	0.13	0.135	0.127	0.501	0.247	0.236	0.308	0.389	0.417	0.334	0.374	0.215	0.608	0.137	0.16	0.104	0.489	0.093	0.09	0.09	0.093	0.09	0.09	0.09	0.093	0.09
	09:59:22	30.1	0.09	0.088	0.087	0.085	0.089	0.089	0.085	0.091	0.089	0.092	0.09	0.091	0.089	0.089	0.088	0.086	0.087	0.086	0.088	1.073	0.604	0.143	0.151	0.139	0.704	0.352	0.326	0.452	0.526	0.546	0.492	0.53	0.329	0.768	0.158	0.196	0.108	0.62	0.095	0.091	0.092	0.095	0.092	0.091	0.092	0.095	0.091
	10:29:22	30	0.091	0.089	0.088	0.085	0.09	0.09	0.085	0.092	0.091	0.093	0.091	0.093	0.09	0.089	0.088	0.087	0.088	0.087	0.088	1.181	0.784	0.163	0.174	0.157	0.832	0.476	0.433	0.59	0.699	0.674	0.626	0.691	0.548	0.837	0.185	0.248	0.112	0.738	0.098	0.092	0.094	0.098	0.094	0.093	0.094	0.098	0.093
	10:59:22	30.1	0.094	0.09	0.089	0.085	0.091	0.091	0.086	0.094	0.092	0.094	0.092	0.095	0.091	0.09	0.089	0.087	0.088	0.087	0.089	1.259	0.987	0.19	0.208	0.183	0.903	0.667	0.622	0.803	0.877	0.8	0.761	0.795	0.672	0.873	0.22	0.318	0.115	0.867	0.102	0.094	0.096	0.101	0.097	0.095	0.096	0.102	0.095
	11:29:22	30	0.097	0.091	0.09	0.085	0.093	0.093	0.086	0.098	0.095	0.095	0.095	0.097	0.092	0.091	0.09	0.088	0.089	0.087	0.09	1.318	1.082	0.234	0.26	0.224	1.049	0.794	0.755	0.927	0.98	0.872	0.871	0.907	0.814	0.949	0.281	0.407	0.118	0.964	0.107	0.096	0.1	0.106	0.101	0.098	0.1	0.107	0.099
	11:59:22	30.1	0.101	0.092	0.091	0.085	0.095	0.095	0.086	0.101	0.098	0.097	0.097	0.101	0.093	0.092	0.091	0.088	0.091	0.087	0.09	1.364	1.218	0.298	0.329	0.277	1.169	1.042	0.972	1.035	1.137	1.011	0.976	0.967	1.001	1.008	0.362	0.504	0.12	1.065	0.114	0.099	0.104	0.112	0.105	0.102	0.105	0.114	0.103
	12:29:22	30.1	0.108	0.094	0.092	0.085	0.098	0.097	0.085	0.106	0.103	0.098	0.1	0.104	0.095	0.093	0.093	0.089	0.093	0.087	0.092	1.394	1.313	0.38	0.422	0.342	1.268	1.191	1.16	1.136	1.296	1.126	1.08	1.068	1.145	1.062	0.473	0.568	0.124	1.147	0.123	0.102	0.11	0.12	0.112	0.107	0.111	0.121	0.109
	12:59:22	30.1	0.116	0.096	0.094	0.085	0.102	0.1	0.085	0.113	0.109	0.101	0.104	0.109	0.097	0.095	0.096	0.09	0.096	0.087	0.094	1.427	1.405	0.493	0.531	0.443	1.333	1.333	1.294	1.21	1.359	1.202	1.162	1.142	1.237	1.117	0.599	0.691	0.123	1.21	0.134	0.107	0.118	0.132	0.121	0.115	0.12	0.133	0.117
	13:29:22	30.1	0.128	0.099	0.096	0.085	0.107	0.103	0.085	0.122	0.117	0.103	0.11	0.113	0.1	0.096	0.099	0.091	0.098	0.087	0.096	1.456	1.447	0.589	0.635	0.539	1.378	1.461	1.429	1.291	1.448	1.261	1.226	1.2	1.339	1.147	0.775	0.796	0.125	1.26	0.148	0.114	0.128	0.146	0.133	0.124	0.131	0.146	0.126
	13:59:22	30.1	0.144	0.103	0.098	0.085	0.115	0.108	0.085	0.134	0.129	0.107	0.118	0.119	0.103	0.099	0.104	0.092	0.102	0.087	0.098	1.48	1.488	0.731	0.794	0.622	1.408	1.56	1.521	1.351	1.513	1.314	1.286	1.234	1.398	1.176	0.963	0.889	0.126	1.312	0.166	0.122	0.14	0.164	0.149	0.137	0.146	0.165	0.139
	14:29:22	30.1	0.168	0.108	0.101	0.085	0.124	0.114	0.086	0.149	0.145	0.11	0.129	0.128	0.106	0.102	0.11	0.093	0.108	0.087	0.102	1.494	1.535	0.929	0.983	0.733	1.429	1.6	1.588	1.404	1.576	1.355	1.326	1.296	1.469	1.22	1.18	0.975	0.128	1.357	0.188	0.133	0.156	0.184	0.169	0.154	0.166	0.186	0.156
	14:59:22	30.1	0.195	0.114	0.104	0.085	0.138	0.121	0.085	0.167	0.166	0.115	0.143	0.14	0.111	0.105	0.118	0.094	0.116	0.086	0.107	1.501	1.584	1.211	1.189	0.886	1.453	1.645	1.64	1.448	1.631	1.391	1.363	1.346	1.526	1.263	1.393	1.036	0.129	1.39	0.212	0.148	0.172	0.203	0.191	0.174	0.187	0.206	0.177
	15:29:22	30.1	0.227	0.122	0.108	0.085	0.155	0.13	0.085	0.187	0.195	0.121	0.166	0.157	0.117	0.11	0.129	0.096	0.128	0.087	0.113	1.484	1.623	1.422	1.38	1.042	1.476	1.676	1.684	1.478	1.674	1.423	1.423	1.386	1.594	1.287	1.538	1.106	0.131	1.421	0.244	0.17	0.194	0.228	0.213	0.199	0.213	0.234	0.202
	15:59:22	30.1	0.27	0.132	0.113	0.085	0.173	0.142	0.085	0.214	0.226	0.129	0.194	0.179	0.123	0.116	0.144	0.097	0.144	0.087	0.12	1.479	1.659	1.571	1.543	1.204	1.493	1.712	1.721	1.504	1.71	1.421	1.436	1.414	1.644	1.322	1.652	1.148	0.131	1.424	0.282	0.195	0.216	0.263	0.243	0.231	0.237	0.274	0.234
	16:29:22	30.1	0.324	0.144	0.118	0.085	0.196	0.16	0.085	0.253	0.276	0.138	0.233	0.211	0.129	0.123	0.163	0.1	0.165	0.087	0.13	1.477	1.683	1.643	1.657	1.32	1.506	1.743	1.745	1.523	1.737	1.397	1.419	1.443	1.685	1.325	1.731	1.202	0.132	1.402	0.334	0.226	0.247	0.317	0.289	0.273	0.278	0.335	0.278
	16:59:22	30.1	0.396	0.159	0.125	0.085	0.224	0.174	0.086	0.303	0.344	0.148	0.29	0.252	0.136	0.133	0.19	0.102	0.194	0.087	0.142	1.487	1.69	1.721	1.743	1.406	1.504	1.771	1.777	1.546	1.762	1.383	1.401	1.463	1.702	1.35	1.797	1.25	0.133	1.386	0.391	0.264	0.292	0.383	0.346	0.327	0.33	0.394	0.332
	17:29:22	30	0.485	0.177	0.132	0.085	0.261	0.192	0.085	0.367	0.427	0.161	0.362	0.306	0.145	0.145	0.224	0.105	0.227	0.087	0.158	1.495	1.686	1.779	1.804	1.486	1.495	1.793	1.8	1.559	1.779	1.372	1.385	1.449	1.695	1.378	1.845	1.299	0.134	1.372	0.461	0.317	0.358	0.47	0.426	0.399	0.393	0.478	0.4
	17:59:22	30.1	0.586	0.201	0.14	0.085	0.312	0.214	0.086	0.452	0.533	0.175	0.456	0.377	0.155	0.161	0.268	0.109	0.269	0.087	0.178	1.497	1.677	1.826	1.853	1.586	1.466	1.811	1.821	1.55	1.788	1.372	1.381	1.44	1.687	1.399	1.885	1.346	0.135	1.363	0.536	0.388	0.431	0.587	0.539	0.477	0.477	0.59	0.473
	18:29:22	30.1	0.695	0.226	0.147	0.085	0.384	0.239	0.086	0.534	0.631	0.189	0.559	0.46	0.167	0.179	0.326	0.112	0.32	0.087	0.2	1.49	1.671	1.873	1.899	1.667	1.44	1.826	1.842	1.504	1.78	1.382	1.385	1.433	1.68	1.417	1.91	1.386	0.136	1.361	0.612	0.473	0.528	0.732	0.686	0.572	0.585	0.737	0.561
	18:59:22	30	0.807	0.258	0.158	0.085	0.457	0.271	0.086	0.628	0.774	0.209	0.663	0.556	0.179	0.198	0.392	0.116	0.379	0.087	0.228	1.47	1.666	1.913	1.935	1.756	1.414	1.824	1.856	1.46	1.752	1.391	1.387	1.427	1.671	1.434	1.904	1.416	0.136	1.364	0.704	0.581	0.654	0.91	0.863	0.662	0.72	0.924	0.645
	19:29:22	30.1	0.917	0.297	0.167	0.085	0.544	0.318	0.086	0.776	0.985	0.233	0.779	0.666	0.196	0.223	0.455	0.124	0.444	0.087	0.265	1.436	1.655	1.933	1.948	1.824	1.385	1.81	1.846	1.42	1.727	1.401	1.394	1.423	1.664	1.44	1.896	1.442	0.136	1.365	0.824	0.711	0.804	1.098	1.052	0.807	0.903	1.112	0.757
	19:59:22	30.1	1.022	0.343	0.177	0.085	0.643	0.372	0.086	0.985	1.167	0.265	0.909	0.769	0.215	0.252	0.682	0.128	0.511	0.087	0.309	1.401	1.65	1.935	1.939	1.884	1.37	1.796	1.82	1.398	1.706	1.406	1.398	1.422	1.659	1.447	1.89	1.47	0.137	1.37	0.909	0.887	0.991	1.261	1.217	0.947	1.091	1.245	0.905
	20:29:22	30.1	1.14	0.401	0.194	0.085	0.778	0.447	0.086	1.22	1.317	0.301	1.338	0.883	0.239	0.288	1.071	0.13	0.577	0.087	0.365	1.369	1.647	1.935	1.926	1.92	1.357	1.78	1.803	1.383	1.688	1.408	1.401	1.412	1.652	1.455	1.889	1.496	0.139	1.379	0.969	1.049	1.179	1.379	1.34	1.051	1.22	1.343	1.026
	20:59:22	30.1	1.238	0.471	0.211	0.085	0.952	0.533	0.086	1.399	1.446	0.346	1.522	0.977	0.267	0.33	1.212	0.132	0.644	0.087	0.436	1.322	1.644	1.926	1.905	1.914	1.34	1.767	1.785	1.37	1.673	1.407	1.4	1.409	1.647	1.46	1.887	1.517	0.14	1.389	1.027	1.164	1.322	1.478	1.44	1.12	1.332	1.437	1.117
	21:29:22	30.1	1.288	0.553	0.229	0.085	1.169	0.635	0.086	1.514	1.54	0.396	1.582	1.098	0.301	0.381	1.306	0.134	0.711	0.087	0.52	1.161	1.643	1.919	1.886	1.905	1.325	1.753	1.769	1.361	1.664	1.398	1.394	1.405	1.645	1.461	1.891	1.533	0.142	1.396	1.085	1.288	1.423	1.556	1.518	1.182	1.428	1.514	1.191
	21:59:22	30.2	1.344	0.642	0.254	0.085	1.36	0.78	0.085	1.593	1.597	0.455	1.598	1.481	0.34	0.448	1.343	0.137	0.773	0.087	0.615	0.884	1.642	1.912	1.873	1.891	1.313	1.74	1.751	1.347	1.65	1.387	1.385	1.396	1.647	1.46	1.894	1.548	0.147	1.402	1.141	1.375	1.516	1.619	1.586	1.251	1.506	1.577	1.28
	22:29:22	30.2	1.402	0.739	0.283	0.085	1.489	1.037	0.086	1.669	1.631	0.529	1.605	1.591	0.384	0.541	1.359	0.14	0.839	0.087	1.244	0.815	1.643	1.907	1.863	1.877	1.307	1.73	1.748	1.339	1.64	1.358	1.37	1.387	1.65	1.463	1.903	1.562	0.155	1.405	1.165	1.477	1.586	1.664	1.637	1.298	1.574	1.631	1.342
	22:59:22	30.2	1.458	0.85	0.31	0.085	1.585	1.284	0.086	1.728	1.651	0.609	1.608	1.612	0.436	0.643	1.37	0.143	0.895	0.087	1.39	0.778	1.645	1.902	1.859	1.866	1.296	1.72	1.744	1.289	1.632	1.294	1.341	1.371	1.656	1.467	1.911	1.575	0.166	1.41	1.195	1.563	1.647	1.71	1.686	1.342	1.625	1.671	1.37
	23:29:22	30.2	1.538	1.01	0.347	0.085	1.657	1.411	0.085	1.765	1.654	0.729	1.601	1.598	0.494	0.772	1.372	0.148	0.946	0.087	1.412	0.759	1.643	1.897	1.859	1.857	1.254	1.712	1.735	1.168	1.625	1.192	1.303	1.356	1.662	1.463	1.92	1.586	0.182	1.413	1.204	1.624	1.701	1.746	1.723	1.351	1.666	1.674	1.345
	23:59:22	30.2	1.519	1.169	0.386	0.085	1.721	1.477	0.086	1.789	1.657	0.828	1.601	1.569	0.561	0.899	1.372	0.154	0.993	0.087	1.412	0.749	1.642	1.895	1.861	1.853	1.165	1.711	1.732	0.949	1.623	1.041	1.241	1.349	1.668	1.463	1.93	1.595	0.196	1.417	1.171	1.663	1.744	1.743	1.74	1.309	1.693	1.662	1.288
	1 day, 0:29:22	30.3	1.476	1.318	0.427	0.085	1.771	1.504	0.086	1.799	1.656	1.012	1.572	1.529	0.636	1.027	1.354	0.161	1.041	0.087	1.41	0.742	1.638	1.897	1.865	1.854	1.057	1.709	1.73	0.762	1.621	0.762	1.173	1.337	1.672	1.46	1.94	1.596	0.211	1.42	1.121	1.658	1.742	1.733	1.729	1.267	1.681	1.642	1.233
	1 day, 0:59:22	30.3	1.448	1.476	0.482	0.085	1.812	1.523	0.086	1.81	1.603	1.21	1.458	1.473	0.716	1.159	1.317	0.166	1.084	0.088	1.417	0.737	1.633	1.9	1.869	1.857	0.931	1.712	1.732	0.736	1.619	0.721	1.048	1.3	1.676	1.46	1.951	1.6	0.229	1.423	1.103	1.643	1.741	1.724	1.72	1.226	1.666	1.623	1.194
	1 day, 1:29:22	30.4	1.425	1.596	0.54	0.085	1.837	1.53	0.086	1.821	1.556	1.369	1.414	1.448	0.798	1.283	1.196	0.174	1.129	0.088	1.428	0.733	1.629	1.905	1.874	1.863	0.748	1.713	1.735	0.702	1.62	0.702	0.829	1.239	1.678	1.458	1.96	1.607	0.244	1.425	1.081	1.625	1.737	1.716	1.71	1.181	1.651	1.599	1.162
	1 day, 1:59:22	30.4	1.394	1.673	0.613	0.085	1.857	1.537	0.086	1.826	1.509	1.486	1.374	1.401	0.884	1.398	1.047	0.179	1.161	0.088	1.435	0.73	1.621	1.909	1.88	1.87	0.721	1.719	1.744	0.698	1.622	0.693	0.779	1.153	1.678	1.456	1.967	1.609	0.267	1.423	1.052	1.596	1.729	1.709	1.698	1.144	1.631	1.563	1.134
	1 day, 2:29:22	30.4	1.364	1.734	0.76	0.085	1.869	1.537	0.086	1.83	1.463	1.566	1.326	1.369	0.954	1.479	1.169	0.189	1.2	0.089	1.437	0.728	1.617	1.914	1.886	1.875	0.707	1.718	1.746	0.698	1.625	0.689	0.743	0.981	1.679	1.451	1.971	1.611	0.286	1.421	1.002	1.568	1.718	1.692	1.677	1.123	1.606	1.545	1.123
	1 day, 2:59:22	30.4	1.331	1.776	0.913	0.085	1.877	1.541	0.085	1.82	1.435	1.633	1.291	1.332	1.027	1.547	1.31	0.198	1.236	0.089	1.437	0.726	1.612	1.916	1.892	1.879	0.694	1.724	1.754	0.7	1.627	0.685	0.723	0.914	1.678	1.447	1.974	1.613	0.303	1.42	0.98	1.536	1.708	1.683	1.662	1.096	1.577	1.53	1.104
	1 day, 3:29:22	30.4	1.298	1.798	1.054	0.085	1.867	1.534	0.086	1.799	1.414	1.67	1.258	1.306	1.282	1.59	1.335	0.207	1.276	0.09	1.425	0.726	1.609	1.917	1.896	1.884	0.691	1.726	1.761	0.702	1.626	0.682	0.714	0.851	1.677	1.438	1.969	1.609	0.329	1.414	0.92	1.518	1.697	1.675	1.645	1.093	1.552	1.524	1.102
	1 day, 3:59:22	30.3	1.247	1.81	1.197	0.085	1.85	1.521	0.086	1.778	1.4	1.691	1.233	1.277	1.503	1.611	1.332	0.221	1.316	0.091	1.396	0.721	1.604	1.922	1.902	1.888	0.696	1.726	1.765	0.703	1.626	0.681	0.708	0.799	1.676	1.422	1.959	1.605	0.369	1.405	0.862	1.506	1.694	1.669	1.634	1.089	1.538	1.524	1.105
	1 day, 4:29:22	30.3	1.064	1.795	1.343	0.085	1.835	1.512	0.085	1.757	1.386	1.71	1.219	1.265	1.55	1.637	1.329	0.233	1.331	0.093	1.308	0.716	1.604	1.921	1.904	1.889	0.689	1.734	1.775	0.704	1.628	0.68	0.704	0.76	1.675	1.408	1.94	1.603	0.408	1.398	0.806	1.498	1.693	1.669	1.629	1.08	1.53	1.524	1.095
	1 day, 4:59:22	30.3	1.023	1.784	1.44	0.085	1.824	1.471	0.086	1.745	1.372	1.722	1.205	1.249	1.574	1.639	1.329	0.246	1.347	0.094	1.198	0.71	1.602	1.922	1.906	1.892	0.683	1.737	1.782	0.705	1.627	0.681	0.703	0.731	1.674	1.381	1.916	1.6	0.456	1.389	0.805	1.502	1.698	1.673	1.629	1.081	1.527	1.533	1.103
	1 day, 5:29:22	30.2	0.997	1.783	1.516	0.085	1.816	1.463	0.086	1.733	1.358	1.738	1.219	1.238	1.58	1.619	1.333	0.261	1.365	0.095	1.244	0.705	1.603	1.921	1.907	1.893	0.679	1.744	1.791	0.705	1.631	0.682	0.701	0.708	1.673	1.345	1.893	1.595	0.495	1.381	0.804	1.502	1.706	1.679	1.635	1.086	1.531	1.537	1.097
	1 day, 5:59:22	30.2	0.971	1.77	1.575	0.085	1.808	1.464	0.086	1.718	1.345	1.742	1.216	1.219	1.548	1.561	1.324	0.278	1.383	0.098	1.225	0.701	1.603	1.919	1.908	1.895	0.676	1.748	1.797	0.704	1.632	0.684	0.698	0.69	1.67	1.294	1.87	1.588	0.532	1.367	0.804	1.506	1.717	1.688	1.646	1.083	1.536	1.54	1.099
	1 day, 6:29:22	30.2	0.946	1.759	1.628	0.085	1.805	1.468	0.086	1.707	1.342	1.731	1.197	1.197	1.472	1.635	1.315	0.295	1.392	0.102	1.157	0.699	1.606	1.916	1.906	1.894	0.676	1.754	1.805	0.704	1.633	0.685	0.697	0.674	1.669	1.23	1.843	1.581	0.559	1.349	0.803	1.511	1.726	1.696	1.654	1.086	1.535	1.539	1.086
Results
		Figure 2B M9G growth												Figure 2C M9GC growth											Figure 2D M9G+Methionine growth											Supplemental luxO fig M9G growth							Supplemental luxO fig M9GC growth
			M9G											cas537	cas107	cas251	cas547	cas548	cas549	cas597	cas600	cas601			cas537	cas107	cas251	cas547	cas548	cas549	cas597	cas600	cas601			cas107	cas595	cas596	cas197	cas620			cas107	cas595	cas596	cas197	cas620
			cas537	cas107	cas251	cas547	cas548	cas549	cas597	cas600	cas601			cas251 B passage 14 (suppressor mutant)	WT	∆qrr1-5	∆qrr1-5, ∆MetL	∆qrr1-5, ∆MetF	∆qrr1-5, luxR G37V	∆qrr1-5, ∆MetF, luxR G37V	∆luxR, ∆MetF	∆qrr1-5, ∆MetF, ∆luxR			cas251 B passage 14 (suppressor mutant)	WT	∆qrr1-5	∆qrr1-5, ∆MetL	∆qrr1-5, ∆MetF	∆qrr1-5, luxR G37V	∆qrr1-5, ∆MetF, luxR G37V	∆luxR, ∆MetF	∆qrr1-5, ∆MetF, ∆luxR			WT	∆LuxO, ∆MetL	∆LuxO, ∆MetF	∆luxO	∆luxO, luxR G37V			WT	∆LuxO, ∆MetL	∆LuxO, ∆MetF	∆luxO	∆luxO, luxR G37V
			cas251 B passage 14 (suppressor mutant)	WT	∆qrr1-5	∆qrr1-5, ∆MetL	∆qrr1-5, ∆MetF	∆qrr1-5, luxR G37V	∆qrr1-5, ∆MetF, luxR G37V	∆luxR, ∆MetF	∆qrr1-5, ∆MetF, ∆luxR			0.086	0.085	0.086	0.085	0.086	0.086	0.085	0.085	0.085			0.087	0.087	0.085	0.086	0.085	0.086	0.085	0.085	0.086			0.086	0.085	0.086	0.088	0.086			0.085	0.086	0.086	0.085	0.088
		0.5	0.085	0.086	0.084	0.085	0.085	0.086	0.086	0.086	0.086			0.086	0.085	0.086	0.085	0.086	0.086	0.085	0.085	0.085			0.087	0.087	0.085	0.086	0.085	0.086	0.085	0.085	0.086			0.086	0.085	0.086	0.088	0.086			0.085	0.086	0.085	0.085	0.088
		1	0.085	0.086	0.084	0.085	0.085	0.086	0.086	0.086	0.086			0.086	0.085	0.086	0.085	0.086	0.086	0.085	0.085	0.085			0.087	0.087	0.085	0.086	0.085	0.086	0.085	0.085	0.086			0.086	0.085	0.086	0.088	0.086			0.085	0.086	0.085	0.085	0.088
		1.5	0.085	0.086	0.084	0.085	0.085	0.086	0.085	0.086	0.086			0.086	0.085	0.086	0.085	0.086	0.086	0.085	0.085	0.085			0.087	0.087	0.085	0.086	0.085	0.086	0.085	0.085	0.086			0.086	0.085	0.086	0.088	0.086			0.085	0.086	0.086	0.085	0.088
		2	0.085	0.086	0.084	0.085	0.085	0.086	0.086	0.086	0.086			0.086	0.085	0.087	0.085	0.086	0.086	0.085	0.086	0.085			0.087	0.087	0.085	0.086	0.085	0.086	0.085	0.085	0.086			0.086	0.085	0.086	0.088	0.086			0.085	0.086	0.086	0.085	0.088
		2.5	0.085	0.086	0.084	0.085	0.085	0.086	0.086	0.086	0.086			0.087	0.086	0.087	0.086	0.086	0.086	0.085	0.086	0.086			0.087	0.087	0.085	0.086	0.085	0.086	0.085	0.085	0.086			0.086	0.085	0.086	0.088	0.086			0.086	0.087	0.086	0.085	0.089
		3	0.085	0.086	0.084	0.085	0.085	0.086	0.086	0.086	0.086			0.087	0.086	0.087	0.086	0.086	0.086	0.085	0.086	0.086			0.087	0.087	0.085	0.086	0.085	0.086	0.085	0.085	0.086			0.086	0.085	0.086	0.088	0.086			0.086	0.087	0.086	0.085	0.089
		3.5	0.085	0.086	0.084	0.085	0.085	0.086	0.086	0.086	0.086			0.089	0.086	0.087	0.086	0.087	0.087	0.086	0.086	0.087			0.087	0.087	0.085	0.086	0.086	0.086	0.085	0.085	0.086			0.086	0.085	0.086	0.088	0.086			0.086	0.087	0.087	0.086	0.09
		4	0.085	0.086	0.084	0.085	0.085	0.086	0.086	0.086	0.086			0.091	0.086	0.088	0.087	0.087	0.087	0.086	0.087	0.088			0.087	0.087	0.086	0.086	0.086	0.086	0.085	0.085	0.086			0.086	0.085	0.086	0.089	0.086			0.086	0.088	0.087	0.086	0.09
		4.5	0.085	0.086	0.084	0.085	0.085	0.086	0.086	0.086	0.086			0.097	0.087	0.088	0.087	0.088	0.088	0.086	0.088	0.089			0.087	0.087	0.086	0.087	0.086	0.087	0.086	0.085	0.086			0.086	0.085	0.086	0.089	0.086			0.087	0.088	0.088	0.087	0.091
		5	0.085	0.086	0.084	0.085	0.085	0.086	0.086	0.086	0.086			0.108	0.087	0.089	0.088	0.088	0.089	0.087	0.089	0.09			0.087	0.087	0.086	0.087	0.086	0.087	0.086	0.085	0.087			0.086	0.085	0.086	0.089	0.086			0.087	0.089	0.088	0.087	0.092
		5.5	0.085	0.086	0.084	0.085	0.086	0.086	0.086	0.086	0.086			0.131	0.089	0.09	0.089	0.089	0.091	0.088	0.09	0.091			0.088	0.088	0.086	0.087	0.086	0.087	0.086	0.085	0.087			0.086	0.085	0.086	0.089	0.086			0.089	0.09	0.09	0.089	0.094
		6	0.085	0.086	0.085	0.085	0.086	0.086	0.086	0.086	0.087			0.174	0.092	0.091	0.091	0.09	0.095	0.09	0.092	0.093			0.088	0.088	0.086	0.087	0.086	0.087	0.086	0.086	0.087			0.086	0.085	0.086	0.089	0.086			0.092	0.093	0.092	0.092	0.097
		6.5	0.085	0.086	0.085	0.085	0.086	0.086	0.086	0.087	0.087			0.258	0.099	0.094	0.094	0.092	0.104	0.094	0.096	0.097			0.088	0.088	0.086	0.088	0.087	0.087	0.086	0.086	0.088			0.087	0.085	0.086	0.089	0.087			0.099	0.097	0.096	0.098	0.103
		7	0.086	0.087	0.085	0.085	0.086	0.086	0.086	0.087	0.087			0.396	0.112	0.097	0.098	0.095	0.122	0.102	0.104	0.103			0.089	0.088	0.087	0.088	0.087	0.088	0.087	0.086	0.088			0.087	0.085	0.087	0.09	0.087			0.112	0.105	0.104	0.109	0.115
		7.5	0.086	0.087	0.085	0.085	0.086	0.087	0.086	0.087	0.088			0.612	0.141	0.102	0.103	0.1	0.158	0.117	0.123	0.116			0.09	0.088	0.087	0.089	0.088	0.088	0.087	0.086	0.088			0.087	0.085	0.087	0.09	0.087			0.141	0.118	0.117	0.131	0.139
		8	0.086	0.087	0.085	0.085	0.086	0.087	0.087	0.087	0.088			0.751	0.201	0.109	0.112	0.106	0.226	0.146	0.164	0.144			0.091	0.089	0.088	0.09	0.088	0.088	0.088	0.087	0.089			0.087	0.085	0.088	0.09	0.087			0.201	0.142	0.139	0.173	0.184
		8.5	0.087	0.087	0.086	0.085	0.087	0.087	0.087	0.088	0.088			0.856	0.318	0.118	0.122	0.116	0.349	0.204	0.254	0.203			0.092	0.089	0.089	0.091	0.089	0.089	0.089	0.088	0.09			0.087	0.085	0.089	0.091	0.088			0.318	0.184	0.177	0.257	0.263
		9	0.087	0.087	0.086	0.085	0.087	0.088	0.088	0.088	0.089			0.962	0.482	0.13	0.135	0.127	0.501	0.308	0.417	0.334			0.093	0.09	0.09	0.093	0.09	0.09	0.09	0.088	0.091			0.088	0.085	0.089	0.091	0.088			0.482	0.247	0.236	0.389	0.374
		9.5	0.088	0.088	0.087	0.085	0.088	0.088	0.088	0.089	0.09			1.073	0.604	0.143	0.151	0.139	0.704	0.452	0.546	0.492			0.095	0.091	0.092	0.095	0.092	0.091	0.091	0.089	0.092			0.088	0.085	0.091	0.092	0.089			0.604	0.352	0.326	0.526	0.53
		10	0.09	0.088	0.087	0.085	0.089	0.089	0.089	0.09	0.091			1.181	0.784	0.163	0.174	0.157	0.832	0.59	0.674	0.626			0.098	0.092	0.094	0.098	0.094	0.093	0.093	0.091	0.093			0.089	0.085	0.092	0.093	0.09			0.784	0.476	0.433	0.699	0.691
		10.5	0.091	0.089	0.088	0.085	0.09	0.09	0.091	0.091	0.093			1.259	0.987	0.19	0.208	0.183	0.903	0.803	0.8	0.761			0.102	0.094	0.096	0.101	0.097	0.095	0.095	0.092	0.095			0.09	0.086	0.094	0.094	0.091			0.987	0.667	0.622	0.877	0.795
		11	0.094	0.09	0.089	0.085	0.091	0.091	0.092	0.092	0.095			1.318	1.082	0.234	0.26	0.224	1.049	0.927	0.872	0.871			0.107	0.096	0.1	0.106	0.101	0.098	0.099	0.094	0.097			0.091	0.086	0.098	0.095	0.092			1.082	0.794	0.755	0.98	0.907
		11.5	0.097	0.091	0.09	0.085	0.093	0.093	0.095	0.095	0.097			1.364	1.218	0.298	0.329	0.277	1.169	1.035	1.011	0.976			0.114	0.099	0.104	0.112	0.105	0.102	0.103	0.097	0.1			0.092	0.086	0.101	0.097	0.093			1.218	1.042	0.972	1.137	0.967
		12	0.101	0.092	0.091	0.085	0.095	0.095	0.098	0.097	0.101			1.394	1.313	0.38	0.422	0.342	1.268	1.136	1.126	1.08			0.123	0.102	0.11	0.12	0.112	0.107	0.109	0.1	0.103			0.094	0.085	0.106	0.098	0.095			1.313	1.191	1.16	1.296	1.068
		12.5	0.108	0.094	0.092	0.085	0.098	0.097	0.103	0.1	0.104			1.427	1.405	0.493	0.531	0.443	1.333	1.21	1.202	1.162			0.134	0.107	0.118	0.132	0.121	0.115	0.117	0.104	0.107			0.096	0.085	0.113	0.101	0.097			1.405	1.333	1.294	1.359	1.142
		13	0.116	0.096	0.094	0.085	0.102	0.1	0.109	0.104	0.109			1.456	1.447	0.589	0.635	0.539	1.378	1.291	1.261	1.226			0.148	0.114	0.128	0.146	0.133	0.124	0.126	0.109	0.111			0.099	0.085	0.122	0.103	0.1			1.447	1.461	1.429	1.448	1.2
		13.5	0.128	0.099	0.096	0.085	0.107	0.103	0.117	0.11	0.113			1.48	1.488	0.731	0.794	0.622	1.408	1.351	1.314	1.286			0.166	0.122	0.14	0.164	0.149	0.137	0.139	0.114	0.116			0.103	0.085	0.134	0.107	0.103			1.488	1.56	1.521	1.513	1.234
		14	0.144	0.103	0.098	0.085	0.115	0.108	0.129	0.118	0.119			1.494	1.535	0.929	0.983	0.733	1.429	1.404	1.355	1.326			0.188	0.133	0.156	0.184	0.169	0.154	0.156	0.121	0.122			0.108	0.086	0.149	0.11	0.106			1.535	1.6	1.588	1.576	1.296
		14.5	0.168	0.108	0.101	0.085	0.124	0.114	0.145	0.129	0.128			1.501	1.584	1.211	1.189	0.886	1.453	1.448	1.391	1.363			0.212	0.148	0.172	0.203	0.191	0.174	0.177	0.128	0.129			0.114	0.085	0.167	0.115	0.111			1.584	1.645	1.64	1.631	1.346
		15	0.195	0.114	0.104	0.085	0.138	0.121	0.166	0.143	0.14			1.484	1.623	1.422	1.38	1.042	1.476	1.478	1.423	1.423			0.244	0.17	0.194	0.228	0.213	0.199	0.202	0.138	0.137			0.122	0.085	0.187	0.121	0.117			1.623	1.676	1.684	1.674	1.386
		15.5	0.227	0.122	0.108	0.085	0.155	0.13	0.195	0.166	0.157			1.479	1.659	1.571	1.543	1.204	1.493	1.504	1.421	1.436			0.282	0.195	0.216	0.263	0.243	0.231	0.234	0.15	0.147			0.132	0.085	0.214	0.129	0.123			1.659	1.712	1.721	1.71	1.414
		16	0.27	0.132	0.113	0.085	0.173	0.142	0.226	0.194	0.179			1.477	1.683	1.643	1.657	1.32	1.506	1.523	1.397	1.419			0.334	0.226	0.247	0.317	0.289	0.273	0.278	0.169	0.162			0.144	0.085	0.253	0.138	0.129			1.683	1.743	1.745	1.737	1.443
		16.5	0.324	0.144	0.118	0.085	0.196	0.16	0.276	0.233	0.211			1.487	1.69	1.721	1.743	1.406	1.504	1.546	1.383	1.401			0.391	0.264	0.292	0.383	0.346	0.327	0.332	0.19	0.179			0.159	0.086	0.303	0.148	0.136			1.69	1.771	1.777	1.762	1.463
		17	0.396	0.159	0.125	0.085	0.224	0.174	0.344	0.29	0.252			1.495	1.686	1.779	1.804	1.486	1.495	1.559	1.372	1.385			0.461	0.317	0.358	0.47	0.426	0.399	0.4	0.218	0.201			0.177	0.085	0.367	0.161	0.145			1.686	1.793	1.8	1.779	1.449
		17.5	0.485	0.177	0.132	0.085	0.261	0.192	0.427	0.362	0.306			1.497	1.677	1.826	1.853	1.586	1.466	1.55	1.372	1.381			0.536	0.388	0.431	0.587	0.539	0.477	0.473	0.257	0.229			0.201	0.086	0.452	0.175	0.155			1.677	1.811	1.821	1.788	1.44
		18	0.586	0.201	0.14	0.085	0.312	0.214	0.533	0.456	0.377			1.49	1.671	1.873	1.899	1.667	1.44	1.504	1.382	1.385			0.612	0.473	0.528	0.732	0.686	0.572	0.561	0.303	0.263			0.226	0.086	0.534	0.189	0.167			1.671	1.826	1.842	1.78	1.433
		18.5	0.695	0.226	0.147	0.085	0.384	0.239	0.631	0.559	0.46			1.47	1.666	1.913	1.935	1.756	1.414	1.46	1.391	1.387			0.704	0.581	0.654	0.91	0.863	0.662	0.645	0.359	0.304			0.258	0.086	0.628	0.209	0.179			1.666	1.824	1.856	1.752	1.427
		19	0.807	0.258	0.158	0.085	0.457	0.271	0.774	0.663	0.556			1.436	1.655	1.933	1.948	1.824	1.385	1.42	1.401	1.394			0.824	0.711	0.804	1.098	1.052	0.807	0.757	0.432	0.359			0.297	0.086	0.776	0.233	0.196			1.655	1.81	1.846	1.727	1.423
		19.5	0.917	0.297	0.167	0.085	0.544	0.318	0.985	0.779	0.666			1.401	1.65	1.935	1.939	1.884	1.37	1.398	1.406	1.398			0.909	0.887	0.991	1.261	1.217	0.947	0.905	0.5	0.418			0.343	0.086	0.985	0.265	0.215			1.65	1.796	1.82	1.706	1.422
		20	1.022	0.343	0.177	0.085	0.643	0.372	1.167	0.909	0.769			1.369	1.647	1.935	1.926	1.92	1.357	1.383	1.408	1.401			0.969	1.049	1.179	1.379	1.34	1.051	1.026	0.585	0.488			0.401	0.086	1.22	0.301	0.239			1.647	1.78	1.803	1.688	1.412
		20.5	1.14	0.401	0.194	0.085	0.778	0.447	1.317	1.338	0.883			1.322	1.644	1.926	1.905	1.914	1.34	1.37	1.407	1.4			1.027	1.164	1.322	1.478	1.44	1.12	1.117	0.663	0.565			0.471	0.086	1.399	0.346	0.267			1.644	1.767	1.785	1.673	1.409
		21	1.238	0.471	0.211	0.085	0.952	0.533	1.446	1.522	0.977			1.161	1.643	1.919	1.886	1.905	1.325	1.361	1.398	1.394			1.085	1.288	1.423	1.556	1.518	1.182	1.191	0.742	0.644			0.553	0.086	1.514	0.396	0.301			1.643	1.753	1.769	1.664	1.405
		21.5	1.288	0.553	0.229	0.085	1.169	0.635	1.54	1.582	1.098			0.884	1.642	1.912	1.873	1.891	1.313	1.347	1.387	1.385			1.141	1.375	1.516	1.619	1.586	1.251	1.28	0.832	0.718			0.642	0.085	1.593	0.455	0.34			1.642	1.74	1.751	1.65	1.396
		22	1.344	0.642	0.254	0.085	1.36	0.78	1.597	1.598	1.481			0.815	1.643	1.907	1.863	1.877	1.307	1.339	1.358	1.37			1.165	1.477	1.586	1.664	1.637	1.298	1.342	0.918	0.79			0.739	0.086	1.669	0.529	0.384			1.643	1.73	1.748	1.64	1.387
		22.5	1.402	0.739	0.283	0.085	1.489	1.037	1.631	1.605	1.591			0.778	1.645	1.902	1.859	1.866	1.296	1.289	1.294	1.341			1.195	1.563	1.647	1.71	1.686	1.342	1.37	1.016	0.861			0.85	0.086	1.728	0.609	0.436			1.645	1.72	1.744	1.632	1.371
		23	1.458	0.85	0.31	0.085	1.585	1.284	1.651	1.608	1.612			0.759	1.643	1.897	1.859	1.857	1.254	1.168	1.192	1.303			1.204	1.624	1.701	1.746	1.723	1.351	1.345	1.117	0.927			1.01	0.085	1.765	0.729	0.494			1.643	1.712	1.735	1.625	1.356
		23.5	1.538	1.01	0.347	0.085	1.657	1.411	1.654	1.601	1.598			0.749	1.642	1.895	1.861	1.853	1.165	0.949	1.041	1.241			1.171	1.663	1.744	1.743	1.74	1.309	1.288	1.149	0.987			1.169	0.086	1.789	0.828	0.561			1.642	1.711	1.732	1.623	1.349
		24	1.519	1.169	0.386	0.085	1.721	1.477	1.657	1.601	1.569			0.742	1.638	1.897	1.865	1.854	1.057	0.762	0.762	1.173			1.121	1.658	1.742	1.733	1.729	1.267	1.233	1.09	1.007			1.318	0.086	1.799	1.012	0.636			1.638	1.709	1.73	1.621	1.337
		24.5	1.476	1.318	0.427	0.085	1.771	1.504	1.656	1.572	1.529			0.737	1.633	1.9	1.869	1.857	0.931	0.736	0.721	1.048			1.103	1.643	1.741	1.724	1.72	1.226	1.194	1.044	0.944			1.476	0.086	1.81	1.21	0.716			1.633	1.712	1.732	1.619	1.3
		25	1.448	1.476	0.482	0.085	1.812	1.523	1.603	1.458	1.473			0.733	1.629	1.905	1.874	1.863	0.748	0.702	0.702	0.829			1.081	1.625	1.737	1.716	1.71	1.181	1.162	1	0.896			1.596	0.086	1.821	1.369	0.798			1.629	1.713	1.735	1.62	1.239
		25.5	1.425	1.596	0.54	0.085	1.837	1.53	1.556	1.414	1.448			0.73	1.621	1.909	1.88	1.87	0.721	0.698	0.693	0.779			1.052	1.596	1.729	1.709	1.698	1.144	1.134	0.944	0.857			1.673	0.086	1.826	1.486	0.884			1.621	1.719	1.744	1.622	1.153
		26	1.394	1.673	0.613	0.085	1.857	1.537	1.509	1.374	1.401			0.728	1.617	1.914	1.886	1.875	0.707	0.698	0.689	0.743			1.002	1.568	1.718	1.692	1.677	1.123	1.123	0.934	0.827			1.734	0.086	1.83	1.566	0.954			1.617	1.718	1.746	1.625	0.981
		26.5	1.364	1.734	0.76	0.085	1.869	1.537	1.463	1.326	1.369			0.726	1.612	1.916	1.892	1.879	0.694	0.7	0.685	0.723			0.98	1.536	1.708	1.683	1.662	1.096	1.104	0.927	0.801			1.776	0.085	1.82	1.633	1.027			1.612	1.724	1.754	1.627	0.914
		27	1.331	1.776	0.913	0.085	1.877	1.541	1.435	1.291	1.332			0.726	1.609	1.917	1.896	1.884	0.691	0.702	0.682	0.714			0.92	1.518	1.697	1.675	1.645	1.093	1.102	0.923	0.781			1.798	0.086	1.799	1.67	1.282			1.609	1.726	1.761	1.626	0.851
		27.5	1.298	1.798	1.054	0.085	1.867	1.534	1.414	1.258	1.306			0.721	1.604	1.922	1.902	1.888	0.696	0.703	0.681	0.708			0.862	1.506	1.694	1.669	1.634	1.089	1.105	0.91	0.768			1.81	0.086	1.778	1.691	1.503			1.604	1.726	1.765	1.626	0.799
		28	1.247	1.81	1.197	0.085	1.85	1.521	1.4	1.233	1.277			0.716	1.604	1.921	1.904	1.889	0.689	0.704	0.68	0.704			0.806	1.498	1.693	1.669	1.629	1.08	1.095	0.917	0.756			1.795	0.085	1.757	1.71	1.55			1.604	1.734	1.775	1.628	0.76
		28.5	1.064	1.795	1.343	0.085	1.835	1.512	1.386	1.219	1.265			0.71	1.602	1.922	1.906	1.892	0.683	0.705	0.681	0.703			0.805	1.502	1.698	1.673	1.629	1.081	1.103	0.9	0.75			1.784	0.086	1.745	1.722	1.574			1.602	1.737	1.782	1.627	0.731
		29	1.023	1.784	1.44	0.085	1.824	1.471	1.372	1.205	1.249			0.705	1.603	1.921	1.907	1.893	0.679	0.705	0.682	0.701			0.804	1.502	1.706	1.679	1.635	1.086	1.097	0.916	0.745			1.783	0.086	1.733	1.738	1.58			1.603	1.744	1.791	1.631	0.708
		29.5	0.997	1.783	1.516	0.085	1.816	1.463	1.358	1.219	1.238			0.701	1.603	1.919	1.908	1.895	0.676	0.704	0.684	0.698			0.804	1.506	1.717	1.688	1.646	1.083	1.099	0.902	0.743			1.77	0.086	1.718	1.742	1.548			1.603	1.748	1.797	1.632	0.69
		30	0.971	1.77	1.575	0.085	1.808	1.464	1.345	1.216	1.219			0.699	1.606	1.916	1.906	1.894	0.676	0.704	0.685	0.697			0.803	1.511	1.726	1.696	1.654	1.086	1.086	0.901	0.742			1.759	0.086	1.707	1.731	1.472			1.606	1.754	1.805	1.633	0.674
		30.5	0.946	1.759	1.628	0.085	1.805	1.468	1.342	1.197	1.197
		hours	cas251 B passage 14 (suppressor mutant)	WT	∆qrr1-5	∆qrr1-5, ∆MetL	∆qrr1-5, ∆MetF	∆qrr1-5, luxR G37V	∆qrr1-5, ∆MetF, luxR G37V	∆luxR, ∆MetF	∆qrr1-5, ∆MetF, ∆luxR				cas537	cas107	cas251	cas547	cas548	cas549	cas597	cas600	cas601
		15	0.195			0.085			0.166					hours	cas251 B passage 14 (suppressor mutant)	WT	∆qrr1-5	∆qrr1-5, ∆MetL	∆qrr1-5, ∆MetF	∆qrr1-5, luxR G37V	∆qrr1-5, ∆MetF, luxR G37V	∆luxR, ∆MetF	∆qrr1-5, ∆MetF, ∆luxR
		15.5	0.227			0.085			0.195	0.166				3
		16	0.27			0.085	0.173		0.226	0.194	0.179			3.5
		16.5	0.324			0.085	0.196		0.276	0.233	0.211			4
		17	0.396			0.085	0.224		0.344	0.29	0.252			4.5
		17.5	0.485	0.177		0.085	0.261	0.192	0.427	0.362	0.306			5
		18	0.586	0.201		0.085	0.312	0.214	0.533	0.456	0.377			5.5	0.131
		18.5	0.695	0.226		0.085	0.384	0.239	0.631	0.559	0.46			6	0.174
		19		0.258		0.085	0.457	0.271	0.774	0.663	0.556			6.5	0.258
		19.5		0.297		0.085	0.544	0.318	0.985	0.779	0.666			7	0.396					0.122
		20		0.343		0.085	0.643	0.372	1.167		0.769			7.5	0.612	0.141				0.158	0.117	0.123	0.116
		20.5		0.401		0.085	0.778	0.447	1.317		0.883			8		0.201				0.226	0.146	0.164	0.144
		21		0.471	0.211	0.085	0.952	0.533						8.5		0.318				0.349	0.204	0.254	0.203
		21.5		0.553	0.229	0.085	1.169							9		0.482				0.501	0.308	0.417	0.334
		22			0.254	0.085								9.5		0.604				0.704	0.452	0.546	0.492
		22.5			0.283	0.085								10		0.784	0.163	0.174	0.157		0.59	0.674	0.626
		23			0.31	0.085								10.5		0.987	0.19	0.208	0.183		0.803	0.8
		23.5			0.347	0.085								11			0.234	0.26	0.224
		24			0.386	0.085								11.5			0.298	0.329	0.277
		24.5			0.427	0.085								12			0.38	0.422	0.342
		25			0.482	0.085								12.5			0.493	0.531	0.443
														13			0.589	0.635	0.539
		Slope	0.143143	0.0916333	0.0668667		0.170049	0.0951905	0.211042	0.1559	0.159333			13.5			0.731	0.794	0.622
														14			0.929		0.733
														14.5			1.211		0.886
														15			1.422		1.042
														Slope	0.2368	0.285	0.246164	0.175738	0.175473	0.232114	0.228143	0.238786	0.212857
[truncated: 14 more columns]

## Sheet: Fig 2D
Software Version	3.11.19													Software Version	3.11.19															Software Version	3.11.19															Software Version	3.11.19
Experiment File Path:	C:\Users\localadmin\Documents\van Kessel\Chelsea\22.10.18 fig2 and luxO add st.qrr.sup and mal suc growth assay.xpt													Experiment File Path:	C:\Users\Public\Documents\Experiments\Chelsea\22.10.04 fig2 add str and luxo sup add str growth assay.xpt															Experiment File Path:	C:\Users\Public\Documents\Experiments\Chelsea\22.09.27 fig2 add str and qrr and hfq growth.xpt															Experiment File Path:	C:\Users\Public\Documents\Experiments\Chelsea\22.07.12 ds4 fig 2 and 3 and MetJ growth assays.xpt
Protocol File Path:	C:\Users\localadmin\Documents\van Kessel\Chelsea\Synergy OD600 lux ON curve (gain 160).prt													Protocol File Path:	C:\Users\localadmin\Documents\van Kessel\Chelsea\Synergy OD600 lux ON curve (gain 160).prt															Protocol File Path:	C:\Users\localadmin\Documents\van Kessel\Chelsea\Synergy OD600 lux ON curve (gain 160).prt															Protocol File Path:	C:\Users\localadmin\Documents\van Kessel\Chelsea\Synergy OD600 lux ON curve (gain 160).prt
Plate Number	Plate 1													Plate Number	Plate 1															Plate Number	Plate 1															Plate Number	Plate 1
Date	2022-10-18													Date	2022-10-04															Date	2022-09-27															Date	2022-07-12
Time	16:16:10													Time	16:05:33															Time	16:09:23															Time	16:02:51
Reader Type:	Synergy H1													Reader Type:	Synergy H1															Reader Type:	Synergy H1															Reader Type:	Synergy H1
Reader Serial Number:	21102120													Reader Serial Number:	21102120															Reader Serial Number:	21102120															Reader Serial Number:	21102120
Reading Type	Reader													Reading Type	Reader															Reading Type	Reader															Reading Type	Reader
Procedure Details														Procedure Details																Procedure Details																Procedure Details
Plate Type	96 WELL PLATE (Use plate lid)													Plate Type	96 WELL PLATE (Use plate lid)															Plate Type	96 WELL PLATE (Use plate lid)															Plate Type	96 WELL PLATE (Use plate lid)
Well Selection	Runtime													Well Selection	Runtime															Well Selection	Runtime															Well Selection	Runtime
Eject plate on completion														Eject plate on completion																Eject plate on completion																Eject plate on completion
Set Temperature	Setpoint 30°C													Set Temperature	Setpoint 30°C															Set Temperature	Setpoint 30°C															Set Temperature	Setpoint 30°C
	Preheat before moving to next step														Preheat before moving to next step																Preheat before moving to next step																Preheat before moving to next step
Read	OD600													Read	OD600															Read	OD600															Read	OD600
	Absorbance Endpoint														Absorbance Endpoint																Absorbance Endpoint																Absorbance Endpoint
	Full Plate														Full Plate																Full Plate																Full Plate
	Wavelengths: 600														Wavelengths: 600																Wavelengths: 600																Wavelengths: 600
	Read Speed: Normal, Delay: 100 msec, Measurements/Data Point: 8														Read Speed: Normal, Delay: 100 msec, Measurements/Data Point: 8																Read Speed: Normal, Delay: 100 msec, Measurements/Data Point: 8																Read Speed: Normal, Delay: 100 msec, Measurements/Data Point: 8
Results														Results																Results																Results
600															600															600																600			Replicate graph
			Representative graph															Replicate graph															Replicate graph																∆qrr1-5 suppressor
	Time	T° 600	B1	B2	B3	B4	B5	B6	B7	B8	B9	B10	B11			Time	T° 600	B1	B2	B3	B4	B5	B6	B7	B8	B9	B10	B11			Time	T° 600	B1	B2	B3	B4	B5	B6	B7	B8	B9	B10	B11				Time	T° 600	C1
			∆qrr1-5 suppressor	WT	∆qrr1-5	∆qrr1-5, ∆metL	∆qrr1-5, ∆metF	∆qrr1-5, luxR G37V	∆qrr1-5, ∆metF, luxR G37V	∆luxR	∆luxR, ∆metF	∆qrr1-5, ∆metF, ∆luxR	∆qrr1-5, ∆luxR					∆qrr1-5 suppressor	WT	∆qrr1-5	∆qrr1-5, ∆metL	∆qrr1-5, ∆metF	∆qrr1-5, luxR G37V	∆qrr1-5, ∆metF, luxR G37V	∆luxR, ∆metF	∆luxR	∆qrr1-5, ∆metF, ∆luxR	∆qrr1-5, ∆luxR					∆qrr1-5 suppressor	WT	∆qrr1-5	∆qrr1-5, ∆metL	∆qrr1-5, ∆metF	∆qrr1-5, luxR G37V	∆qrr1-5, ∆metF, luxR G37V	∆luxR, ∆metF	∆qrr1-5, ∆metF, ∆luxR	∆luxR	∆qrr1-5, ∆luxR				00:29:22	30	0.086
	00:29:16	30.1	0.085	0.085	0.085	0.085	0.085	0.085	0.085	0.084	0.084	0.084	0.085			00:29:25	30.1	0.085	0.084	0.085	0.084	0.084	0.085	0.084	0.084	0.086	0.084	0.084			00:29:25	30	0.085	0.085	0.085	0.084	0.085	0.085	0.085	0.085	0.085	0.085	0.083				00:59:22	30.1	0.086
	00:59:16	30	0.085	0.085	0.085	0.085	0.085	0.085	0.085	0.084	0.084	0.084	0.085			00:59:25	30	0.084	0.084	0.085	0.084	0.084	0.085	0.084	0.084	0.086	0.084	0.084			00:59:25	30	0.085	0.085	0.085	0.084	0.085	0.085	0.085	0.085	0.085	0.085	0.084				01:29:22	30	0.086
	01:29:16	30	0.085	0.085	0.085	0.085	0.085	0.085	0.085	0.084	0.084	0.084	0.085			01:29:25	30.1	0.085	0.084	0.085	0.084	0.084	0.085	0.084	0.084	0.086	0.084	0.084			01:29:25	30	0.085	0.085	0.085	0.084	0.085	0.085	0.085	0.085	0.085	0.085	0.083				01:59:22	30	0.086
	01:59:16	30.2	0.086	0.085	0.085	0.085	0.085	0.085	0.085	0.085	0.084	0.084	0.085			01:59:25	30	0.085	0.084	0.085	0.084	0.084	0.085	0.085	0.085	0.086	0.084	0.084			01:59:25	30	0.085	0.085	0.085	0.084	0.085	0.085	0.085	0.085	0.085	0.085	0.083				02:29:22	30.1	0.086
	02:29:16	30.1	0.086	0.085	0.085	0.085	0.085	0.085	0.085	0.085	0.084	0.084	0.085			02:29:25	30.1	0.085	0.084	0.085	0.084	0.085	0.085	0.085	0.085	0.086	0.084	0.084			02:29:25	30.1	0.085	0.085	0.085	0.085	0.086	0.085	0.085	0.085	0.085	0.085	0.084				02:59:22	30.1	0.087
	02:59:16	30.1	0.086	0.085	0.085	0.085	0.085	0.085	0.085	0.085	0.085	0.085	0.085			02:59:25	30.1	0.085	0.085	0.085	0.084	0.085	0.085	0.085	0.085	0.086	0.084	0.085			02:59:25	30.1	0.086	0.085	0.085	0.085	0.086	0.086	0.085	0.085	0.085	0.085	0.084				03:29:22	30.1	0.088
	03:29:16	30.1	0.087	0.086	0.085	0.086	0.085	0.085	0.085	0.085	0.085	0.085	0.085			03:29:25	30.1	0.086	0.085	0.085	0.085	0.085	0.085	0.085	0.085	0.087	0.085	0.085			03:29:25	30.1	0.086	0.085	0.085	0.085	0.086	0.086	0.085	0.085	0.085	0.085	0.084				03:59:22	30.1	0.089
	03:59:16	30.1	0.089	0.086	0.086	0.086	0.086	0.085	0.085	0.085	0.085	0.085	0.086			03:59:25	30.1	0.088	0.085	0.086	0.085	0.085	0.086	0.085	0.086	0.087	0.085	0.085			03:59:25	30.1	0.088	0.085	0.085	0.085	0.086	0.086	0.085	0.085	0.085	0.085	0.084				04:29:22	30	0.092
	04:29:16	30.1	0.091	0.086	0.086	0.086	0.086	0.086	0.086	0.086	0.086	0.085	0.086			04:29:25	30.1	0.092	0.086	0.086	0.086	0.086	0.086	0.086	0.086	0.088	0.085	0.085			04:29:25	30.1	0.09	0.086	0.086	0.086	0.086	0.086	0.085	0.085	0.085	0.085	0.084				04:59:22	30.1	0.099
	04:59:16	30.1	0.097	0.086	0.086	0.087	0.087	0.086	0.086	0.086	0.086	0.086	0.086			04:59:25	30.1	0.099	0.086	0.087	0.086	0.086	0.086	0.086	0.086	0.088	0.086	0.086			04:59:25	30.1	0.095	0.086	0.086	0.086	0.087	0.086	0.085	0.086	0.085	0.085	0.084				05:29:22	30.1	0.112
	05:29:16	30.1	0.108	0.086	0.087	0.087	0.087	0.087	0.086	0.087	0.086	0.086	0.087			05:29:25	30.1	0.114	0.086	0.087	0.087	0.087	0.087	0.086	0.087	0.089	0.086	0.086			05:29:25	30.1	0.105	0.086	0.086	0.086	0.087	0.087	0.086	0.086	0.086	0.086	0.085				05:59:22	30.1	0.137
	05:59:16	30.1	0.13	0.087	0.088	0.088	0.088	0.088	0.087	0.087	0.087	0.087	0.087			05:59:25	30.1	0.141	0.088	0.087	0.088	0.088	0.089	0.087	0.088	0.09	0.087	0.087			05:59:25	30.1	0.124	0.087	0.087	0.087	0.088	0.087	0.086	0.086	0.086	0.086	0.085				06:29:22	30.1	0.186
	06:29:16	30.1	0.171	0.088	0.088	0.089	0.089	0.09	0.087	0.088	0.088	0.088	0.089			06:29:25	30.1	0.224	0.089	0.088	0.09	0.09	0.091	0.088	0.089	0.092	0.088	0.089			06:29:25	30.1	0.163	0.089	0.087	0.087	0.088	0.088	0.086	0.087	0.087	0.087	0.087				06:59:22	30.1	0.287
	06:59:16	30	0.247	0.09	0.089	0.091	0.091	0.093	0.088	0.091	0.09	0.089	0.092			06:59:25	30.1	0.295	0.093	0.09	0.092	0.092	0.097	0.09	0.092	0.096	0.089	0.092			06:59:25	30	0.235	0.092	0.087	0.088	0.088	0.09	0.087	0.089	0.088	0.09	0.09				07:29:22	30.1	0.441
	07:29:16	30.1	0.394	0.093	0.089	0.093	0.093	0.099	0.09	0.095	0.094	0.092	0.097			07:29:25	30.1	0.465	0.1	0.091	0.095	0.096	0.107	0.093	0.098	0.106	0.093	0.098			07:29:25	30.1	0.365	0.097	0.087	0.088	0.089	0.095	0.088	0.093	0.091	0.095	0.096				07:59:22	30.1	0.591
	07:59:16	30.1	0.574	0.102	0.09	0.096	0.096	0.113	0.094	0.105	0.103	0.098	0.109			07:59:25	30.1	0.606	0.115	0.094	0.099	0.101	0.128	0.1	0.11	0.126	0.1	0.112			07:59:25	30.1	0.529	0.109	0.088	0.088	0.089	0.105	0.09	0.101	0.097	0.106	0.11				08:29:22	30.1	0.747
	08:29:16	30.1	0.668	0.119	0.091	0.1	0.1	0.138	0.102	0.126	0.123	0.111	0.136			08:29:25	30	0.709	0.144	0.097	0.105	0.108	0.168	0.113	0.136	0.17	0.116	0.142			08:29:25	30.1	0.655	0.134	0.088	0.089	0.09	0.125	0.094	0.12	0.11	0.132	0.138				08:59:22	30.2	0.868
	08:59:16	30.1	0.795	0.155	0.093	0.106	0.107	0.188	0.116	0.171	0.165	0.138	0.19			08:59:25	30.1	0.893	0.202	0.102	0.112	0.117	0.245	0.137	0.19	0.261	0.147	0.201			08:59:25	30.1	0.81	0.183	0.09	0.09	0.091	0.166	0.103	0.162	0.138	0.186	0.196				09:29:22	30.1	0.959
	09:29:16	30.1	0.954	0.226	0.096	0.113	0.115	0.281	0.144	0.269	0.254	0.193	0.306			09:29:25	30.1	1.004	0.316	0.108	0.123	0.13	0.376	0.183	0.31	0.404	0.213	0.315			09:29:25	30	0.919	0.281	0.091	0.092	0.093	0.246	0.12	0.252	0.197	0.303	0.312				09:59:22	30.1	1.085
	09:59:16	30.1	1.028	0.365	0.101	0.122	0.124	0.432	0.195	0.42	0.395	0.313	0.466			09:59:25	30.1	1.081	0.489	0.116	0.138	0.146	0.524	0.266	0.46	0.578	0.351	0.472			09:59:25	30.1	0.994	0.438	0.093	0.093	0.094	0.378	0.154	0.389	0.318	0.446	0.46				10:29:22	30.1	1.168
	10:29:16	30.1	1.116	0.517	0.108	0.137	0.14	0.571	0.288	0.597	0.561	0.462	0.627			10:29:25	30.1	1.158	0.615	0.126	0.154	0.168	0.662	0.4	0.619	0.735	0.515	0.653			10:29:25	30	1.084	0.573	0.095	0.095	0.096	0.522	0.221	0.564	0.464	0.635	0.639				10:59:22	30.1	1.237
	10:59:16	30.1	1.192	0.672	0.12	0.154	0.162	0.713	0.434	0.756	0.72	0.618	0.778			10:59:25	30.1	1.22	0.753	0.156	0.171	0.192	0.864	0.526	0.751	0.844	0.645	0.805			10:59:25	30.1	1.188	0.739	0.098	0.098	0.099	0.698	0.341	0.753	0.639	0.819	0.822				11:29:22	30.1	1.302
	11:29:16	30.1	1.287	0.783	0.138	0.178	0.195	0.908	0.554	0.859	0.815	0.757	0.883			11:29:25	30.1	1.315	0.946	0.159	0.212	0.259	0.98	0.695	0.87	0.946	0.77	0.914			11:29:25	30.1	1.288	0.88	0.104	0.101	0.104	0.859	0.481	0.898	0.811	0.978	0.972				11:59:22	30.1	1.354
	11:59:16	30.1	1.343	0.902	0.167	0.21	0.239	0.986	0.698	0.975	0.92	0.853	0.994			11:59:25	30.1	1.352	1.083	0.188	0.287	0.348	1.062	0.879	0.989	1.056	0.868	1.028			11:59:25	30.1	1.348	1.041	0.111	0.104	0.11	0.945	0.636	0.993	0.954	1.047	1.02				12:29:22	30.1	1.404
	12:29:16	30.1	1.382	1.095	0.22	0.253	0.294	1.086	0.874	1.038	1.015	0.958	1.067			12:29:25	30	1.389	1.222	0.235	0.383	0.464	1.148	0.971	1.108	1.212	0.978	1.117			12:29:25	30.1	1.39	1.231	0.124	0.109	0.118	1.05	0.798	1.122	1.05	1.181	1.163				12:59:22	30	1.439
	12:59:16	30	1.413	1.243	0.298	0.343	0.416	1.159	0.951	1.213	1.179	1.08	1.238			12:59:25	30.1	1.421	1.365	0.325	0.508	0.56	1.227	1.059	1.215	1.281	1.143	1.241			12:59:25	30.1	1.438	1.334	0.144	0.119	0.128	1.11	0.919	1.255	1.178	1.304	1.293				13:29:22	30.1	1.477
	13:29:16	30.1	1.441	1.361	0.426	0.44	0.511	1.209	1.046	1.289	1.264	1.209	1.329			13:29:25	30.2	1.448	1.456	0.437	0.613	0.696	1.314	1.155	1.293	1.355	1.209	1.315			13:29:25	30.1	1.48	1.42	0.179	0.131	0.139	1.206	0.979	1.36	1.282	1.373	1.365				13:59:22	30.1	1.51
	13:59:16	30.1	1.466	1.451	0.596	0.542	0.629	1.27	1.142	1.341	1.33	1.29	1.387			13:59:25	30	1.477	1.51	0.561	0.822	0.922	1.353	1.228	1.361	1.397	1.264	1.372			13:59:25	30.1	1.512	1.49	0.234	0.142	0.153	1.309	1.085	1.425	1.37	1.435	1.421				14:29:22	30.1	1.532
	14:29:16	30.1	1.474	1.501	0.721	0.644	0.815	1.316	1.214	1.396	1.4	1.352	1.43			14:29:25	30	1.481	1.556	0.765	1.004	1.121	1.383	1.319	1.409	1.431	1.327	1.427			14:29:25	30.1	1.539	1.553	0.324	0.158	0.178	1.391	1.178	1.48	1.437	1.486	1.478				14:59:22	30.1	1.551
	14:59:16	30.1	1.479	1.558	0.928	0.804	0.934	1.361	1.293	1.439	1.45	1.407	1.47			14:59:25	30.1	1.482	1.595	0.947	1.14	1.276	1.412	1.379	1.449	1.466	1.393	1.474			14:59:25	30.1	1.561	1.609	0.461	0.184	0.217	1.446	1.257	1.526	1.498	1.528	1.529				15:29:22	30.1	1.531
	15:29:16	30.1	1.47	1.599	1.135	1.029	1.067	1.39	1.343	1.459	1.48	1.444	1.499			15:29:25	30.1	1.479	1.635	1.104	1.275	1.431	1.44	1.422	1.482	1.492	1.433	1.516			15:29:25	30.1	1.574	1.654	0.611	0.221	0.277	1.486	1.335	1.564	1.536	1.564	1.564				15:59:22	30.1	1.512
	15:59:16	30.1	1.465	1.632	1.359	1.199	1.227	1.416	1.384	1.481	1.509	1.474	1.523			15:59:25	30.1	1.48	1.669	1.278	1.448	1.531	1.457	1.455	1.507	1.506	1.464	1.553			15:59:25	30.1	1.551	1.691	0.812	0.278	0.357	1.516	1.401	1.601	1.581	1.589	1.592				16:29:22	30.1	1.5
	16:29:16	30.1	1.462	1.657	1.487	1.359	1.428	1.43	1.417	1.499	1.536	1.501	1.541			16:29:25	30.1	1.481	1.699	1.439	1.572	1.654	1.476	1.491	1.519	1.506	1.482	1.581			16:29:25	30.1	1.53	1.722	1.036	0.36	0.464	1.545	1.45	1.621	1.614	1.608	1.613				16:59:22	30.1	1.492
	16:59:16	30.1	1.465	1.681	1.594	1.492	1.558	1.445	1.448	1.501	1.544	1.524	1.54			16:59:25	30.1	1.486	1.718	1.582	1.668	1.738	1.474	1.518	1.495	1.487	1.49	1.567			16:59:25	30.1	1.518	1.747	1.25	0.471	0.574	1.562	1.491	1.628	1.629	1.598	1.62				17:29:22	30.1	1.477
	17:29:16	30.1	1.472	1.691	1.665	1.586	1.645	1.466	1.482	1.484	1.527	1.538	1.519			17:29:25	30.1	1.495	1.717	1.669	1.733	1.794	1.465	1.538	1.476	1.467	1.475	1.549			17:29:25	30.1	1.508	1.768	1.416	0.589	0.704	1.573	1.527	1.574	1.629	1.561	1.594				17:59:22	30.1	1.454
	17:59:16	30.1	1.478	1.692	1.721	1.663	1.706	1.467	1.507	1.459	1.485	1.505	1.496			17:59:25	30.1	1.501	1.708	1.734	1.788	1.845	1.461	1.549	1.466	1.452	1.468	1.527			17:59:25	30.1	1.5	1.779	1.537	0.758	0.85	1.576	1.568	1.527	1.578	1.528	1.569				18:29:22	30.1	1.426
	18:29:16	30.1	1.484	1.687	1.757	1.723	1.756	1.466	1.525	1.435	1.446	1.464	1.472			18:29:25	30.1	1.505	1.7	1.788	1.832	1.885	1.461	1.545	1.461	1.438	1.466	1.51			18:29:25	30.1	1.486	1.763	1.64	0.907	1.02	1.568	1.599	1.487	1.529	1.498	1.547				18:59:22	30.1	1.387
	18:59:16	30.1	1.486	1.68	1.798	1.784	1.802	1.459	1.537	1.421	1.424	1.435	1.455			18:59:25	30.1	1.507	1.688	1.834	1.871	1.918	1.456	1.522	1.447	1.419	1.462	1.494			18:59:25	30.1	1.461	1.74	1.697	1.036	1.192	1.544	1.615	1.454	1.476	1.47	1.525				19:29:22	30.1	1.334
	19:29:16	30.1	1.487	1.666	1.82	1.822	1.839	1.42	1.526	1.389	1.39	1.41	1.435			19:29:25	30.1	1.499	1.684	1.867	1.907	1.941	1.458	1.512	1.432	1.403	1.467	1.476			19:29:25	30.1	1.436	1.723	1.751	1.252	1.357	1.535	1.613	1.436	1.443	1.449	1.503				19:59:22	30.1	1.21
	19:59:16	30.1	1.472	1.661	1.844	1.855	1.873	1.389	1.488	1.366	1.371	1.388	1.419			19:59:25	30.1	1.476	1.679	1.887	1.929	1.943	1.443	1.494	1.405	1.383	1.469	1.463			19:59:25	30.1	1.417	1.711	1.799	1.449	1.545	1.504	1.595	1.41	1.423	1.433	1.486				20:29:22	30.1	0.909
	20:29:16	30.1	1.446	1.655	1.862	1.887	1.909	1.361	1.454	1.339	1.351	1.363	1.399			20:29:25	30.1	1.444	1.676	1.9	1.941	1.942	1.425	1.48	1.38	1.365	1.472	1.451			20:29:25	30.1	1.383	1.696	1.842	1.599	1.658	1.475	1.581	1.387	1.403	1.413	1.466				20:59:22	30.1	0.824
	20:59:16	30	1.422	1.659	1.88	1.913	1.928	1.356	1.439	1.328	1.347	1.352	1.384			20:59:25	30.1	1.421	1.673	1.904	1.942	1.944	1.396	1.46	1.362	1.346	1.467	1.44			20:59:25	30.1	1.301	1.682	1.874	1.693	1.734	1.453	1.533	1.359	1.375	1.391	1.45				21:29:22	30.1	0.78
	21:29:16	30.1	1.394	1.658	1.88	1.931	1.933	1.344	1.416	1.305	1.333	1.338	1.362			21:29:25	30.1	1.39	1.67	1.902	1.94	1.941	1.36	1.431	1.34	1.322	1.45	1.44			21:29:25	30.1	1.185	1.677	1.904	1.763	1.796	1.442	1.502	1.33	1.351	1.368	1.432				21:59:22	30.1	0.76
	21:59:16	30.1	1.373	1.66	1.874	1.937	1.913	1.35	1.413	1.302	1.331	1.339	1.349			21:59:25	30.1	1.3	1.671	1.904	1.938	1.934	1.35	1.417	1.333	1.311	1.431	1.428			21:59:25	30.2	0.95	1.668	1.926	1.818	1.846	1.431	1.477	1.284	1.316	1.346	1.419				22:29:22	30.1	0.75
	22:29:16	30.1	1.336	1.655	1.863	1.937	1.897	1.339	1.393	1.283	1.314	1.326	1.328			22:29:25	30.1	1.191	1.669	1.905	1.935	1.923	1.346	1.402	1.321	1.298	1.403	1.407			22:29:25	30.1	0.868	1.657	1.941	1.857	1.884	1.416	1.462	1.203	1.252	1.325	1.403				22:59:22	30.1	0.743
	22:59:16	30.1	1.22	1.649	1.85	1.932	1.881	1.334	1.388	1.271	1.291	1.312	1.312			22:59:25	30	0.938	1.672	1.904	1.926	1.91	1.351	1.396	1.309	1.294	1.375	1.383			22:59:25	30	0.811	1.652	1.944	1.893	1.917	1.406	1.448	0.996	1.088	1.3	1.38				23:29:22	30.1	0.739
	23:29:16	30.1	0.945	1.647	1.845	1.925	1.867	1.348	1.397	1.271	1.246	1.295	1.307			23:29:25	30.1	0.872	1.668	1.901	1.915	1.901	1.35	1.387	1.283	1.284	1.346	1.362			23:29:25	30.1	0.782	1.646	1.933	1.923	1.943	1.379	1.423	0.836	0.851	1.268	1.349				23:59:22	30.1	0.736
	23:59:16	30.1	0.876	1.635	1.828	1.918	1.854	1.33	1.373	1.253	1.127	1.238	1.29			23:59:25	30.1	0.826	1.664	1.899	1.905	1.896	1.353	1.382	1.232	1.275	1.317	1.326			23:59:25	30.1	0.766	1.642	1.911	1.948	1.958	1.31	1.38	0.802	0.783	1.231	1.318				1 day, 0:29:22	30.1	0.736
	1 day, 0:29:16	30.1	0.824	1.626	1.818	1.909	1.844	1.324	1.337	1.239	0.946	1.105	1.277			1 day, 0:29:25	30.1	0.798	1.658	1.895	1.898	1.895	1.356	1.369	1.109	1.254	1.28	1.287			1 day, 0:29:25	30.1	0.754	1.636	1.89	1.962	1.953	1.178	1.275	0.782	0.768	1.17	1.275				1 day, 0:59:22	30.1	0.735
	1 day, 0:59:16	30.1	0.79	1.617	1.813	1.901	1.841	1.3	1.268	1.214	0.695	0.866	1.255			1 day, 0:59:25	30.1	0.779	1.648	1.887	1.893	1.895	1.347	1.331	0.976	1.2	1.207	1.237			1 day, 0:59:25	30.1	0.746	1.633	1.875	1.962	1.916	1.037	1.062	0.772	0.76	1.056	1.216				1 day, 1:29:22	30.1	0.735
	1 day, 1:29:16	30.1	0.769	1.607	1.804	1.893	1.837	1.233	1.17	1.159	0.686	0.685	1.202			1 day, 1:29:25	30.1	0.766	1.641	1.88	1.889	1.898	1.337	1.256	0.7	1.075	1.056	1.186			1 day, 1:29:25	30.1	0.738	1.627	1.861	1.94	1.875	0.782	0.834	0.766	0.755	0.846	1.145				1 day, 1:59:22	30.1	0.735
	1 day, 1:59:16	30.1	0.754	1.603	1.802	1.889	1.84	1.154	0.725	1.037	0.684	0.681	1.082			1 day, 1:59:25	30.1	0.756	1.637	1.878	1.886	1.898	1.326	1.119	0.702	0.932	0.78	1.043			1 day, 1:59:25	30.1	0.731	1.624	1.85	1.909	1.845	0.745	0.79	0.763	0.753	0.754	1				1 day, 2:29:22	30.1	0.735
	1 day, 2:29:16	30.1	0.743	1.596	1.798	1.887	1.842	1.062	0.692	0.788	0.684	0.678	0.885			1 day, 2:29:25	30.1	0.746	1.629	1.873	1.884	1.902	1.293	1.031	0.699	0.677	0.731	0.963			1 day, 2:29:25	30.1	0.724	1.621	1.845	1.881	1.827	0.736	0.771	0.76	0.75	0.73	0.86				1 day, 2:59:22	30.1	0.735
	1 day, 2:59:16	30.1	0.732	1.586	1.785	1.883	1.84	0.919	0.673	0.65	0.684	0.677	0.685			1 day, 2:59:25	30.1	0.741	1.624	1.872	1.881	1.905	1.255	0.923	0.697	0.666	0.719	0.909			1 day, 2:59:25	30.1	0.717	1.62	1.838	1.86	1.815	0.733	0.76	0.758	0.749	0.714	0.808				1 day, 3:29:22	30.1	0.73
	1 day, 3:29:16	30	0.724	1.594	1.788	1.883	1.848	0.718	0.67	0.651	0.682	0.676	0.672			1 day, 3:29:25	30.1	0.735	1.62	1.87	1.88	1.909	1.177	0.855	0.696	0.659	0.713	0.85			1 day, 3:29:25	30.1	0.711	1.62	1.836	1.85	1.809	0.729	0.751	0.754	0.745	0.704	0.776				1 day, 3:59:22	30.1	0.723
	1 day, 3:59:16	30	0.717	1.593	1.789	1.883	1.852	0.703	0.67	0.648	0.683	0.676	0.663			1 day, 3:59:25	30.1	0.728	1.618	1.869	1.879	1.913	1.114	0.848	0.693	0.655	0.71	0.804			1 day, 3:59:25	30.1	0.705	1.621	1.836	1.842	1.807	0.725	0.744	0.75	0.74	0.696	0.75				1 day, 4:29:22	30.1	0.716
	1 day, 4:29:16	30.1	0.71	1.587	1.788	1.885	1.857	0.702	0.67	0.647	0.682	0.675	0.657			1 day, 4:29:25	30.1	0.721	1.615	1.867	1.878	1.917	1.052	0.823	0.688	0.65	0.707	0.769			1 day, 4:29:25	30.1	0.701	1.624	1.839	1.838	1.808	0.72	0.736	0.745	0.735	0.69	0.733				1 day, 4:59:22	30.1	0.71
	1 day, 4:59:16	30.1	0.705	1.582	1.786	1.885	1.86	0.698	0.67	0.647	0.682	0.675	0.653			1 day, 4:59:25	30.1	0.715	1.614	1.869	1.88	1.917	1.007	0.8	0.684	0.645	0.705	0.742			1 day, 4:59:25	30.1	0.696	1.625	1.843	1.834	1.81	0.716	0.731	0.739	0.73	0.685	0.721				1 day, 5:29:22	30.1	0.705
	1 day, 5:29:16	30.1	0.699	1.577	1.783	1.887	1.863	0.68	0.671	0.646	0.681	0.675	0.648			1 day, 5:29:25	30.1	0.709	1.611	1.867	1.882	1.924	0.971	0.789	0.679	0.641	0.703	0.725			1 day, 5:29:25	30.1	0.692	1.629	1.849	1.832	1.815	0.712	0.726	0.733	0.724	0.68	0.713				1 day, 5:59:22	30.1	0.701
	1 day, 5:59:16	30.1	0.693	1.572	1.783	1.887	1.867	0.668	0.671	0.642	0.68	0.675	0.644			1 day, 5:59:25	30.1	0.704	1.611	1.866	1.883	1.929	0.943	0.75	0.673	0.637	0.702	0.713			1 day, 5:59:25	30.1	0.688	1.629	1.855	1.831	1.819	0.708	0.721	0.725	0.717	0.675	0.707				1 day, 6:29:22	30.1	0.698
	1 day, 6:29:16	30.2	0.687	1.562	1.782	1.888	1.872	0.667	0.672	0.638	0.676	0.675	0.639			1 day, 6:29:25	30.1	0.698	1.612	1.863	1.886	1.933	0.92	0.717	0.667	0.632	0.699	0.705			1 day, 6:29:25	30	0.684	1.63	1.863	1.83	1.825	0.703	0.718	0.718	0.71	0.671	0.702
[truncated: 30 more columns]

## Sheet: Fig 3C
Software Version	3.11.19										Software Version	3.11.19										Software Version	3.11.19
Experiment File Path:	C:\Users\Public\Documents\Experiments\Chelsea\22.07.14 G37V lux assay.xpt										Experiment File Path:	C:\Users\Public\Documents\Experiments\Chelsea\22.07.18 G37V lux assay.xpt										Experiment File Path:	C:\Users\Public\Documents\Experiments\Chelsea\22.09.15 G37V lux and m9G to LM test.xpt
Protocol File Path:	C:\Users\localadmin\Documents\van Kessel\Chelsea\Synergy OD600 lux ON curve (gain 160).prt										Protocol File Path:	C:\Users\localadmin\Documents\van Kessel\Chelsea\Synergy OD600 lux ON curve (gain 160).prt										Protocol File Path:	C:\Users\localadmin\Documents\van Kessel\Chelsea\Synergy OD600 lux ON curve (gain 160).prt
Plate Number	Plate 1										Plate Number	Plate 1										Plate Number	Plate 1
Date	2022-07-14										Date	2022-07-18										Date	2022-09-15
Time	16:28:22										Time	16:17:51										Time	15:45:55
Reader Type:	Synergy H1										Reader Type:	Synergy H1										Reader Type:	Synergy H1
Reader Serial Number:	21102120										Reader Serial Number:	21102120										Reader Serial Number:	21102120
Reading Type	Reader										Reading Type	Reader										Reading Type	Reader
Procedure Details											Procedure Details											Procedure Details
Plate Type	96 WELL PLATE (Use plate lid)										Plate Type	96 WELL PLATE (Use plate lid)										Plate Type	96 WELL PLATE (Use plate lid)
Well Selection	Runtime										Well Selection	Runtime										Well Selection	Runtime
Eject plate on completion											Eject plate on completion											Eject plate on completion
Set Temperature	Setpoint 30°C										Set Temperature	Setpoint 30°C										Set Temperature	Setpoint 30°C
	Preheat before moving to next step											Preheat before moving to next step											Preheat before moving to next step
Read	OD600										Read	OD600										Read	OD600
	Absorbance Endpoint											Absorbance Endpoint											Absorbance Endpoint
	Full Plate											Full Plate											Full Plate
	Wavelengths: 600											Wavelengths: 600											Wavelengths: 600
	Read Speed: Normal, Delay: 100 msec, Measurements/Data Point: 8											Read Speed: Normal, Delay: 100 msec, Measurements/Data Point: 8											Read Speed: Normal, Delay: 100 msec, Measurements/Data Point: 8
Read	Luminescence Endpoint										Read	Luminescence Endpoint										Read	Luminescence Endpoint
	Full Plate											Full Plate											Full Plate
	Integration Time: 0:05.00 (MM:SS.ss)											Integration Time: 0:05.00 (MM:SS.ss)											Integration Time: 0:05.00 (MM:SS.ss)
	Filter Set 1											Filter Set 1											Filter Set 1
	Emission: Full light											Emission: Full light											Emission: Full light
	Optics: Top, Gain: 160											Optics: Top, Gain: 160											Optics: Top, Gain: 160
	Read Speed: Normal, Delay: 100 msec											Read Speed: Normal, Delay: 100 msec											Read Speed: Normal, Delay: 100 msec
	Extended Dynamic Range											Extended Dynamic Range											Extended Dynamic Range
	Read Height: 7 mm											Read Height: 7 mm											Read Height: 7 mm
Results											Results											Results
Read 3:600											Read 3:600											Read 3:600
			Representative graph											Replicate graph											Replicate graph
	Time	T° Read 3:600	C1	C3	C5	C7	C9					Time	T° Read 3:600	C1	C3	C5	C7	C9					Time	T° Read 3:600	C1	C3	C5	C7	C9	C11
			WT	∆qrr1-5	luxR G37V	∆luxR	∆qrr1-5, luxR G37V							WT	∆qrr1-5	luxR G37V	∆luxR	∆qrr1-5, luxR G37V							WT	∆qrr1-5	luxR G37V	∆luxR	∆qrr1-5, luxR G37V	∆qrr1-5, ∆luxR
	00:27:21	30	0.097	0.093	0.092	0.097	0.092					00:27:21	30	0.086	0.087	0.087	0.088	0.088					00:24:39	30	0.096	0.09	0.09	0.09	0.089	0.088
	00:57:21	30	0.097	0.093	0.092	0.097	0.092					00:57:21	30	0.086	0.087	0.087	0.088	0.088					00:54:39	30	0.095	0.09	0.089	0.09	0.089	0.088
	01:27:21	30	0.097	0.094	0.093	0.097	0.092					01:27:21	30	0.086	0.087	0.087	0.088	0.088					01:24:39	30	0.097	0.09	0.089	0.09	0.09	0.088
	01:57:21	30.1	0.097	0.094	0.093	0.097	0.092					01:57:21	30	0.086	0.087	0.087	0.088	0.088					01:54:39	30	0.095	0.09	0.09	0.09	0.09	0.088
	02:27:21	30.2	0.098	0.094	0.094	0.097	0.093					02:27:21	30.1	0.087	0.087	0.088	0.088	0.088					02:24:39	30.1	0.096	0.09	0.09	0.09	0.09	0.088
	02:57:21	30.1	0.099	0.095	0.095	0.098	0.093					02:57:21	30.1	0.087	0.088	0.088	0.089	0.089					02:54:39	30.1	0.098	0.09	0.09	0.091	0.091	0.089
	03:27:21	30.1	0.101	0.096	0.097	0.099	0.094					03:27:21	30.1	0.088	0.088	0.089	0.09	0.09					03:24:39	30.1	0.096	0.091	0.091	0.092	0.091	0.09
	03:57:21	30.1	0.106	0.099	0.102	0.102	0.096					03:57:21	30.1	0.09	0.089	0.092	0.093	0.091					03:54:39	30.1	0.099	0.091	0.092	0.093	0.093	0.091
	04:27:21	30.1	0.115	0.104	0.113	0.107	0.1					04:27:21	30.1	0.095	0.091	0.096	0.097	0.095					04:24:39	30.1	0.102	0.093	0.095	0.097	0.097	0.093
	04:57:21	30.1	0.135	0.113	0.137	0.12	0.107					04:57:21	30.1	0.105	0.096	0.107	0.106	0.1					04:54:39	30.1	0.112	0.095	0.101	0.105	0.103	0.098
	05:27:21	30.1	0.174	0.127	0.187	0.151	0.12					05:27:21	30.1	0.125	0.103	0.13	0.131	0.111					05:24:39	30.1	0.126	0.1	0.115	0.125	0.117	0.108
	05:57:21	30.1	0.239	0.143	0.295	0.212	0.146					05:57:21	30.1	0.166	0.114	0.179	0.181	0.134					05:54:39	30	0.161	0.105	0.147	0.17	0.143	0.13
	06:27:21	30.1	0.381	0.169	0.422	0.346	0.194					06:27:21	30.1	0.235	0.132	0.275	0.288	0.176					06:24:39	30.1	0.23	0.114	0.214	0.267	0.19	0.176
	06:57:21	30.1	0.541	0.196	0.648	0.505	0.27					06:57:21	30.1	0.39	0.157	0.452	0.485	0.257					06:54:39	30.1	0.37	0.127	0.336	0.422	0.287	0.27
	07:27:21	30.1	0.744	0.219	0.82	0.724	0.412					07:27:21	30.1	0.544	0.191	0.66	0.675	0.427					07:24:39	30.1	0.523	0.138	0.485	0.596	0.419	0.416
	07:57:21	30.1	0.91	0.283	0.938	0.875	0.564					07:57:21	30.1	0.768	0.25	0.797	0.797	0.564					07:54:39	30.1	0.719	0.152	0.655	0.732	0.572	0.593
	08:27:21	30.1	1.045	0.358	1.064	1.033	0.73					08:27:21	30.1	0.927	0.387	0.899	0.877	0.689					08:24:39	30.1	0.865	0.184	0.802	0.855	0.752	0.705
	08:57:21	30.1	1.154	0.426	1.093	1.125	0.848					08:57:21	30.1	1.028	0.528	1	0.96	0.787					08:54:39	30.1	1.012	0.235	0.899	0.958	0.894	0.854
	09:27:21	30.1	1.268	0.525	1.187	1.212	0.941					09:27:21	30.1	1.114	0.639	1.112	1.056	0.902					09:24:39	30.1	1.115	0.29	0.982	1.025	0.99	0.941
	09:57:21	30	1.349	0.619	1.26	1.293	0.982					09:57:21	30.1	1.24	0.882	1.173	1.112	0.959					09:54:39	30.1	1.181	0.355	1.019	1.089	1.07	1.058
	10:27:21	30.1	1.384	0.714	1.315	1.345	1.05					10:27:21	30.1	1.336	1.105	1.219	1.166	1.017					10:24:39	30.1	1.262	0.47	1.12	1.198	1.122	1.17
	10:57:21	30.1	1.422	0.829	1.346	1.387	1.1					10:57:21	30.1	1.403	1.301	1.239	1.19	1.074					10:54:39	30.1	1.327	0.596	1.145	1.256	1.172	1.135
	11:27:21	30.1	1.453	0.967	1.374	1.41	1.143					11:27:21	30.1	1.458	1.447	1.264	1.21	1.079					11:24:39	30.1	1.325	0.728	1.109	1.298	1.26	1.075
	11:57:21	30	1.516	1.092	1.411	1.441	1.186					11:57:21	30.1	1.496	1.552	1.291	1.255	1.075					11:54:39	30.1	1.292	0.885	1.074	1.313	1.261	1.03
	12:27:21	30	1.545	1.238	1.425	1.45	1.223					12:27:21	30.1	1.52	1.639	1.3	1.258	1.099					12:24:39	30.1	1.27	1.075	1.047	1.353	1.229	1.013
	12:57:21	30.1	1.554	1.367	1.434	1.456	1.257					12:57:21	30.1	1.543	1.699	1.291	1.263	1.066					12:54:39	30.1	1.268	1.222	1.051	1.349	1.196	1.016
	13:27:21	30	1.586	1.463	1.452	1.468	1.309					13:27:21	30.1	1.569	1.738	1.284	1.256	1.098					13:24:39	30.1	1.255	1.34	1.042	1.337	1.151	1.016
	13:57:21	30.1	1.605	1.539	1.464	1.48	1.364					13:57:21	30.1	1.59	1.782	1.286	1.264	1.09					13:54:39	30.1	1.252	1.46	1.033	1.337	1.096	1.006
	14:27:21	30.1	1.621	1.601	1.467	1.484	1.392					14:27:21	30.1	1.589	1.815	1.291	1.278	1.086					14:24:39	30.1	1.262	1.554	1.041	1.341	1.071	1.019
	14:57:21	30.1	1.629	1.646	1.464	1.483	1.426					14:57:21	30.1	1.599	1.8	1.304	1.29	1.072					14:54:39	30.1	1.282	1.634	1.049	1.36	1.047	1.028
	15:27:21	30.1	1.63	1.682	1.468	1.466	1.441					15:27:21	30.1	1.596	1.75	1.319	1.306	1.071					15:24:39	30.1	1.337	1.682	1.091	1.374	1.073	1.084
	15:57:21	30.1	1.631	1.708	1.455	1.453	1.463					15:57:21	30.1	1.59	1.729	1.342	1.327	1.071					15:54:39	30.1	1.356	1.681	1.099	1.389	1.048	1.067
	16:27:21	30.1	1.63	1.724	1.461	1.446	1.457					16:27:21	30.1	1.591	1.733	1.363	1.35	1.077					16:24:39	30.1	1.378	1.673	1.131	1.397	1.036	1.057
	16:57:21	30.1	1.629	1.738	1.467	1.438	1.455					16:57:21	30.1	1.595	1.732	1.391	1.371	1.079					16:54:39	30.1	1.378	1.661	1.132	1.402	1.041	1.069
	17:27:21	30.1	1.624	1.754	1.465	1.43	1.437					17:27:21	30.1	1.597	1.742	1.412	1.38	1.045					17:24:39	30.1	1.393	1.654	1.137	1.411	1.053	1.08
	17:57:21	30.1	1.622	1.755	1.468	1.433	1.416					17:57:21	30	1.586	1.751	1.42	1.389	1.051					17:54:39	30.1	1.396	1.647	1.139	1.427	1.064	1.095
	18:27:21	30.1	1.623	1.748	1.467	1.44	1.405					18:27:21	30.1	1.581	1.75	1.443	1.4	1.054					18:24:39	30	1.394	1.65	1.144	1.435	1.084	1.111
	18:57:21	30.1	1.619	1.725	1.453	1.439	1.387					18:57:21	30.1	1.586	1.748	1.461	1.42	1.06					18:54:39	30.1	1.414	1.657	1.127	1.446	1.098	1.12
	00:00:00											19:27:21	30.1	1.575	1.748	1.485	1.433	1.061					19:24:39	30.1	1.454	1.66	1.202	1.438	1.124	1.13
																						Read 4:Lum
Read 4:Lum											Read 4:Lum														WT	∆qrr1-5	luxR G37V	∆luxR	∆qrr1-5, luxR G37V	∆qrr1-5, ∆luxR
			WT	∆qrr1-5	luxR G37V	∆luxR	∆qrr1-5, luxR G37V							WT	∆qrr1-5	luxR G37V	∆luxR	∆qrr1-5, luxR G37V					Time	T° Read 4:Lum	C1	C3	C5	C7	C9	C11
	Time	T° Read 4:Lum	C1	C3	C5	C7	C9					Time	T° Read 4:Lum	C1	C3	C5	C7	C9					00:25:08	29.9	261	215	94	7	317	12
	00:27:36	30	684	1108	404	6	414					00:27:36	30	316	371	151	5	322					00:55:08	30	261	287	83	7	306	6
	00:57:36	30	595	1380	334	8	392					00:57:36	30.1	274	530	108	6	281					01:25:08	30.1	261	461	72	11	359	9
	01:27:36	30	557	1900	250	6	372					01:27:36	30.1	287	653	89	9	261					01:55:08	30	195	837	72	11	392	8
	01:57:36	30.1	481	3136	288	7	510					01:57:36	30	251	1189	112	13	349					02:25:08	30.1	113	1404	42	12	422	12
	02:27:36	30.2	204	5396	180	17	645					02:27:36	30.1	173	2169	70	9	453					02:55:08	30.1	47	2580	28	11	367	15
	02:57:36	30.1	124	7443	104	11	654					02:57:36	30.1	104	3803	35	12	377					03:25:08	30.1	24	4557	20	10	265	11
	03:27:36	30.1	84	10294	54	12	655					03:27:36	30.1	75	6195	23	15	395					03:55:08	30.1	22	7241	14	15	292	15
	03:57:36	30.1	72	15642	29	12	823					03:57:36	30.1	48	9902	18	10	313					04:25:08	30.1	12	11505	17	14	388	13
	04:27:36	30.1	46	27561	20	11	1075					04:27:36	30.1	47	16596	20	8	339					04:55:08	30.1	19	18121	15	14	743	9
	04:57:36	30.1	40	45093	18	14	1599					04:57:36	30.1	33	27287	10	13	349					05:25:08	30.1	22	28192	15	12	1050	13
	05:27:36	30	80	73612	27	12	1870					05:27:36	30.1	35	42948	19	11	565					05:55:08	30.1	21	40826	16	15	1278	16
	05:57:36	30.1	1203	113649	70	19	2310					05:57:36	30.1	197	66512	19	12	742					06:25:08	30.1	254	59267	33	21	1867	18
	06:27:36	30.1	18226	171852	718	39	3380					06:27:36	30.1	3467	106508	85	27	1099					06:55:08	30.1	4625	86408	135	39	3102	25
	06:57:36	30.1	88065	248212	10126	99	6526					06:57:36	30.2	19540	177015	269	39	2296					07:25:08	30.1	34858	124496	727	106	5946	52
	07:27:36	30.1	196415	342707	41422	201	11694					07:27:36	30.1	103010	289694	1880	148	2516					07:55:08	30.1	94835	175238	5202	187	20296	133
	07:57:36	30.1	171080	454706	76671	197	52729					07:57:36	30.1	186798	489167	7789	276	7339					08:25:08	30.1	123562	237453	10027	284	41747	240
	08:27:36	30.1	180193	573068	92611	174	119752					08:27:36	30	219805	828080	19100	316	22618					08:55:08	30.1	145277	322201	13507	263	57636	315
	08:57:36	30.1	218563	708157	84800	136	185952					08:57:36	30.1	187429	609888	33559	298	48058					09:25:08	30.1	132799	446277	14967	180	70123	356
	09:27:36	30.1	206051	831088	80199	136	167709					09:27:36	30.1	192883	731813	45266	286	79236					09:55:08	30.1	122690	626021	10850	118	78943	259
	09:57:36	30.1	196015	719008	72945	105	159263					09:57:36	30.1	220937	893128	49318	261	107879					10:25:08	30.1	108062	736145	6472	84	67008	131
	10:27:36	30.1	185686	429978	66903	72	165031					10:27:36	30	234480	966333	48892	205	115078					10:55:08	30.1	61977	570504	2637	61	57672	52
	10:57:36	30	172795	462230	57937	95	163574					10:57:36	30.1	247712	928970	43579	160	116324					11:25:08	30.1	41904	629598	1809	63	43070	40
	11:27:36	30.1	160636	476164	50327	92	148528					11:27:36	30.1	230052	896569	36188	98	111861					11:55:08	30.1	43989	722934	1348	52	25904	46
	11:57:36	30.1	137172	473031	42284	82	137493					11:57:36	30.1	204070	807329	24970	88	101270					12:25:08	30.1	41672	774786	941	45	23208	62
	12:27:36	30.1	119535	458855	36917	68	123060					12:27:36	30.1	166269	707401	16828	53	92251					12:55:08	30.1	37645	732163	737	40	20530	63
	12:57:36	30.1	97204	351621	31655	56	104421					12:57:36	30.1	140971	594306	11199	49	80305					13:25:08	30.1	28459	714103	515	47	17025	69
	13:27:36	30.1	68633	338349	26997	52	91518					13:27:36	30.1	127917	487610	8321	49	69481					13:55:08	30.1	20931	674143	359	42	15436	65
	13:57:36	30.1	58873	335935	23021	60	81050					13:57:36	30.1	112459	400164	6668	39	59518					14:25:08	30.1	16977	570940	285	44	14433	57
	14:27:36	30.1	53305	298310	19907	33	72309					14:27:36	30.1	98230	801810	5873	51	56508					14:55:08	30.1	14526	433760	204	36	12757	49
	14:57:36	30.1	126398	260996	17413	37	65329					14:57:36	30.1	182461	490100	5592	40	59218					15:25:08	30.1	12639	322433	134	28	11642	37
	15:27:36	30.1	96216	219473	34626	41	58958					15:27:36	30.1	181741	384040	5879	31	63263					15:55:08	30.1	11157	168628	91	30	10713	43
	15:57:36	30.1	78790	201206	28301	45	54146					15:57:36	30.1	190849	342963	6814	47	70343					16:25:08	30.1	10271	127649	76	31	9777	33
	16:27:36	30.1	68787	206903	23129	33	49643					16:27:36	30.1	179148	333328	7336	43	76292					16:55:08	30.1	8434	105983	60	28	8420	29
	16:57:36	30.1	61496	226030	18676	45	102245					16:57:36	30.1	154960	333012	7650	56	83469					17:25:08	30.1	6641	93174	51	24	7496	34
	17:27:36	30.1	55702	202336	14608	51	85995					17:27:36	30.1	146616	337838	7544	60	93293					17:55:08	30.1	5676	94063	54	21	7208	26
	17:57:36	30.1	50363	166937	11051	32	74388					17:57:36	30.1	137858	336473	7028	65	93610					18:25:08	30	4819	100180	46	20	6844	26
	18:27:36	30.1	45821	130319	7922	34	64788					18:27:36	30.1	132781	333987	6615	65	90753					18:55:08	30.1	3644	102582	46	26	6806	18
	18:57:36	30.1	41649	105115	5548	32	56864					18:57:36	30.1	127052	326230	6056	57	87832					19:25:08	30.1	2720	113023	39	24	5947	22
												19:27:36	30.1	119501	325998	5562	62	83314
