# Supplementary material for: Quorum sensing in Vibrio controls carbon metabolism to optimize growth in changing environmental conditions
Source: PLoS Biol. 2024 Nov 11;22(11):e3002891. doi: 10.1371/journal.pbio.3002891 (PMC11581408; doi:10.1371/journal.pbio.3002891)
Supplement: S3 Data — Fig 5. LuxR regulation of methionine biosynthesis genes. (B–G) Relative transcript levels determined by RT-qPCR for cultures grown in M9GC medium (B–D) or M9G medium (E–G). Error bars show the mean and standard deviation of 3 biological replicates. (B–D) Different letters above the bars indicate that the pair-wise comparison is significantly different; the same letters above 2 bars indicate no significant differences (p < 0.05). One-way analysis of variance (ANOVA) was performed on log-normalized data (normally distributed, Shapiro–Wilk test; n = 3 biological replicates, Tukey’s multiple comparisons test). (E–G) Student’s–test was performed data (normally distributed, Shapiro–Wilk test; n = 3 biological replicates; p < 0.05, *; p < 0.001, ***). (H) Quantification of DPDQ (derivatization of DPD, the precursor to AI-2) via mass spectrometry from supernatants from strains grown in M9G medium and collected at HCD. DPDQ levels were normalized to an internal control (Verapamil) spiked in every sample. The mean of 3 independent biological replicates is shown. (XLSX) [file pbio.3002891.s012.xlsx]

## Sheet: Fig 5B
Block Type	96well							Block Type	96well						Block Type	96well
Chemistry	SYBR_GREEN							Chemistry	SYBR_GREEN						Chemistry	SYBR_GREEN
Experiment File Name	C:\Applied Biosystems\StepOne Software v2.1\experiments\van Kessel Lab\Chelsea\20230526 CAS.eds							Experiment File Name	C:\Applied Biosystems\StepOne Software v2.1\experiments\van Kessel Lab\Chelsea\20230516 CAS.eds						Experiment File Name	C:\Applied Biosystems\StepOne Software v2.1\experiments\van Kessel Lab\Chelsea\20230509 CAS.eds
Experiment Run End Time	2023-05-26 16:12:26 PM EDT							Experiment Run End Time	2023-05-16 14:09:06 PM EDT						Experiment Run End Time	2023-05-09 15:51:58 PM EDT
Instrument Type	steponeplus							Instrument Type	steponeplus						Instrument Type	steponeplus
Passive Reference	ROX							Passive Reference	ROX						Passive Reference	ROX
Well	Sample Name	Description	Target Name	Cт				Well	Sample Name	Description	Target Name	Cт			Well	Sample Name	Description	Target Name	Cт
A1	cas107	WT	hfq	17.6396				A1	cas107	WT	hfq	17.6439			A1	cas107	WT	hfq	19.731
A2	cas107	WT	hfq	17.5955				A2	cas107	WT	hfq	17.6048			A2	cas107	WT	hfq	19.4667
A3	cas251	∆qrr1-5	hfq	18.2504				A3	cas251	∆qrr1-5	hfq	18.0977			A3	cas251	∆qrr1-5	hfq	18.4527
A4	cas251	∆qrr1-5	hfq	18.214				A4	cas251	∆qrr1-5	hfq	18.0337			A4	cas251	∆qrr1-5	hfq	18.3228
A5	BP60	luxO D61E	hfq	17.2815				A5	BP60	luxO D61E	hfq	17.0946			A5	BP60	luxO D47E	hfq	17.8284
A6	BP60	luxO D61E	hfq	17.4739				A6	BP60	luxO D61E	hfq	17.3363			A6	BP60	luxO D47E	hfq	18.0526
A7	cas602	∆metJ	hfq	18.7157				A7	cas602	∆metJ	hfq	18.0246			A7	cas602	∆metJ	hfq	18.6962
A8	cas602	∆metJ	hfq	18.9279				A8	cas602	∆metJ	hfq	18.2034			A8	cas602	∆metJ	hfq	18.6844
A9	cas603	∆metJ, luxO D47E	hfq	17.5512				A9	cas603	∆metJ, luxO D47E	hfq	17.3424			B1	cas107	WT	luxR	19.7733
A10	cas603	∆metJ, luxO D47E	hfq	17.7578				A10	cas603	∆metJ, luxO D47E	hfq	17.1805			B2	cas107	WT	luxR	19.6871
B1	cas107	WT	luxR	14.8934				B1	cas107	WT	luxR	12.7849			B3	cas251	∆qrr1-5	luxR	14.7566
B2	cas107	WT	luxR	14.8724				B2	cas107	WT	luxR	12.6939			B4	cas251	∆qrr1-5	luxR	14.9488
B3	cas251	∆qrr1-5	luxR	12.4147				B3	cas251	∆qrr1-5	luxR	10.4542			B5	BP60	luxO D47E	luxR	20.3257
B4	cas251	∆qrr1-5	luxR	12.5143				B4	cas251	∆qrr1-5	luxR	10.6687			B6	BP60	luxO D47E	luxR	20.4042
B5	BP60	luxO D61E	luxR	19.3868				B5	BP60	luxO D61E	luxR	15.4678			B7	cas602	∆metJ	luxR	17.0425
B6	BP60	luxO D61E	luxR	19.5459				B6	BP60	luxO D61E	luxR	15.7369			B8	cas602	∆metJ	luxR	16.9717
B7	cas602	∆metJ	luxR	15.1999				B7	cas602	∆metJ	luxR	12.6725			C1	cas107	WT	metF	23.4712
B8	cas602	∆metJ	luxR	15.3554				B8	cas602	∆metJ	luxR	12.8483			C2	cas107	WT	metF	23.2618
B9	cas603	∆metJ, luxO D47E	luxR	20.1321				B9	cas603	∆metJ, luxO D47E	luxR	15.7142			C3	cas251	∆qrr1-5	metF	18.9365
B10	cas603	∆metJ, luxO D47E	luxR	20.208				B10	cas603	∆metJ, luxO D47E	luxR	15.5626			C4	cas251	∆qrr1-5	metF	18.9262
C1	cas107	WT	metF	20.7077				C1	cas107	WT	metF	20.2896			C5	BP60	luxO D47E	metF	22.3465
C2	cas107	WT	metF	20.482				C2	cas107	WT	metF	20.1124			C6	BP60	luxO D47E	metF	22.7314
C3	cas251	∆qrr1-5	metF	18.0191				C3	cas251	∆qrr1-5	metF	18.3891			C7	cas602	∆metJ	metF	15.9584
C4	cas251	∆qrr1-5	metF	18.0037				C4	cas251	∆qrr1-5	metF	18.4556			C8	cas602	∆metJ	metF	15.8922
C5	BP60	luxO D61E	metF	21.6983				C5	BP60	luxO D61E	metF	19.558			E1	cas603	∆metJ, luxO D47E	hfq	17.334
C6	BP60	luxO D61E	metF	21.9262				C6	BP60	luxO D61E	metF	19.7852			E2	cas603	∆metJ, luxO D47E	hfq	16.2102
C7	cas602	∆metJ	metF	14.8059				C7	cas602	∆metJ	metF	15.6276			E3	cas604	∆qrr1-5, ∆metJ	hfq	16.9746
C8	cas602	∆metJ	metF	14.9417				C8	cas602	∆metJ	metF	15.6343			E4	cas604	∆qrr1-5, ∆metJ	hfq	16.9209
C9	cas603	∆metJ, luxO D47E	metF	14.7732				C9	cas603	∆metJ, luxO D47E	metF	14.8768			E5	cas622	∆metJ, ∆luxR	hfq	17.812
C10	cas603	∆metJ, luxO D47E	metF	14.8624				C10	cas603	∆metJ, luxO D47E	metF	14.9333			E6	cas622	∆metJ, ∆luxR	hfq	17.8056
E1	cas604	∆qrr1-5, ∆metJ	hfq	18.9308				E1	cas604	∆qrr1-5, ∆metJ	hfq	18.4663			E7	cas632	∆qrr1-5, ∆luxR	hfq	16.5956
E2	cas604	∆qrr1-5, ∆metJ	hfq	18.6413				E2	cas604	∆qrr1-5, ∆metJ	hfq	18.485			E8	cas632	∆qrr1-5, ∆luxR	hfq	16.5414
E3	cas622	∆metJ, ∆luxR	hfq	18.7762				E3	cas622	∆metJ, ∆luxR	hfq	18.536			F1	cas603	∆metJ, luxO D47E	luxR	19.8768
E4	cas622	∆metJ, ∆luxR	hfq	18.8879				E4	cas622	∆metJ, ∆luxR	hfq	18.1646			F2	cas603	∆metJ, luxO D47E	luxR	19.5562
E5	cas632	∆qrr1-5, ∆luxR	hfq	18.0154				E5	cas632	∆qrr1-5, ∆luxR	hfq	17.7396			F3	cas604	∆qrr1-5, ∆metJ	luxR	14.5638
E6	cas632	∆qrr1-5, ∆luxR	hfq	17.9646				E6	cas632	∆qrr1-5, ∆luxR	hfq	17.7498			F4	cas604	∆qrr1-5, ∆metJ	luxR	14.5229
E7	cas196	∆luxR	hfq	17.248				E7	cas196 A	∆luxR A	hfq	18.3183			F5	cas622	∆metJ, ∆luxR	luxR	29.0468
E8	cas196	∆luxR	hfq	17.2206				E8	cas196 A	∆luxR A	hfq	18.1055			F6	cas622	∆metJ, ∆luxR	luxR	28.9485
F1	cas604	∆qrr1-5, ∆metJ	luxR	13.7474				E9	cas196 B	∆luxR B	hfq	17.943			F7	cas632	∆qrr1-5, ∆luxR	luxR	33.9183
F2	cas604	∆qrr1-5, ∆metJ	luxR	12.9936				E10	cas196 B	∆luxR B	hfq	17.9284			F8	cas632	∆qrr1-5, ∆luxR	luxR	33.395
F3	cas622	∆metJ, ∆luxR	luxR	37.0888				F1	cas604	∆qrr1-5, ∆metJ	luxR	10.8271			G1	cas603	∆metJ, luxO D47E	metF	16.493
F4	cas622	∆metJ, ∆luxR	luxR	33.3338				F2	cas604	∆qrr1-5, ∆metJ	luxR	10.6865			G2	cas603	∆metJ, luxO D47E	metF	16.6161
F5	cas632	∆qrr1-5, ∆luxR	luxR	35.3317				F3	cas622	∆metJ, ∆luxR	luxR	30.3037			G3	cas604	∆qrr1-5, ∆metJ	metF	15.1929
F6	cas632	∆qrr1-5, ∆luxR	luxR	33.3697				F4	cas622	∆metJ, ∆luxR	luxR	30.4124			G4	cas604	∆qrr1-5, ∆metJ	metF	15.1292
F7	cas196	∆luxR	luxR	Undetermined				F5	cas632	∆qrr1-5, ∆luxR	luxR	28.8483			G5	cas622	∆metJ, ∆luxR	metF	17.0854
F8	cas196	∆luxR	luxR	35.2024				F6	cas632	∆qrr1-5, ∆luxR	luxR	28.2931			G6	cas622	∆metJ, ∆luxR	metF	16.1685
G1	cas604	∆qrr1-5, ∆metJ	metF	15.8928				F7	cas196 A	∆luxR A	luxR	30.7637			G7	cas632	∆qrr1-5, ∆luxR	metF	20.8961
G2	cas604	∆qrr1-5, ∆metJ	metF	15.9359				F8	cas196 A	∆luxR A	luxR	31.2261			G8	cas632	∆qrr1-5, ∆luxR	metF	20.6959
G3	cas622	∆metJ, ∆luxR	metF	15.4583				F9	cas196 B	∆luxR B	luxR	34.2518
G4	cas622	∆metJ, ∆luxR	metF	15.558				F10	cas196 B	∆luxR B	luxR	37.0915
G5	cas632	∆qrr1-5, ∆luxR	metF	22.289				G1	cas604	∆qrr1-5, ∆metJ	metF	16.452
G6	cas632	∆qrr1-5, ∆luxR	metF	22.4179				G2	cas604	∆qrr1-5, ∆metJ	metF	16.3501
G7	cas196	∆luxR	metF	21.9956				G3	cas622	∆metJ, ∆luxR	metF	15.5233
G8	cas196	∆luxR	metF	22.0596				G4	cas622	∆metJ, ∆luxR	metF	15.4346
								G5	cas632	∆qrr1-5, ∆luxR	metF	20.3249
								G6	cas632	∆qrr1-5, ∆luxR	metF	20.5453
								G7	cas196 A	∆luxR A	metF	20.4528
								G8	cas196 A	∆luxR A	metF	20.446
								G9	cas196 B	∆luxR B	metF	20.189
								G10	cas196 B	∆luxR B	metF	20.2724
								G1	cas604	∆qrr1-5, ∆metJ	metF	16.452
								G2	cas604	∆qrr1-5, ∆metJ	metF	16.3501
								G3	cas622	∆metJ, ∆luxR	metF	15.5233
								G4	cas622	∆metJ, ∆luxR	metF	15.4346
								G5	cas632	∆qrr1-5, ∆luxR	metF	20.3249
								G6	cas632	∆qrr1-5, ∆luxR	metF	20.5453
								G7	cas196 A	∆luxR A	metF	20.4528
								G8	cas196 A	∆luxR A	metF	20.446
								G9	cas196 B	∆luxR B	metF	20.189
								G10	cas196 B	∆luxR B	metF	20.2724

## Sheet: Fig 5C
Block Type	96well						Block Type	96well
Chemistry	SYBR_GREEN						Chemistry	SYBR_GREEN
Experiment File Name	C:\Applied Biosystems\StepOne Software v2.1\experiments\van Kessel Lab\Chelsea\20230516 CAS.eds						Experiment File Name	C:\Applied Biosystems\StepOne Software v2.1\experiments\van Kessel Lab\Chelsea\20230609 CAS.eds
Experiment Run End Time	2023-05-16 14:09:06 PM EDT						Experiment Run End Time	2023-06-09 13:16:32 PM EDT
Instrument Type	steponeplus						Instrument Type	steponeplus
Passive Reference	ROX						Passive Reference	ROX
Well	Sample Name	Description	Target Name	Cт			Well	Sample Name	Description	Target Name	Cт
A11	cas107	WT	metR	24.5052			A1	cas107 A	WT	hfq	19.262
A12	cas107	WT	metR	24.6543			A2	cas107 A	WT	hfq	19.203
B11	cas251	∆qrr1-5	metR	23.2712			A3	cas251 A	∆qrr1-5	hfq	17.1032
B12	cas251	∆qrr1-5	metR	23.3126			A4	cas251 A	∆qrr1-5	hfq	17.1908
C11	cas602	∆metJ	metR	20.9891			A5	BP60 A	luxO D47E	hfq	16.978
C12	cas602	∆metJ	metR	21.0801			A6	BP60 A	luxO D47E	hfq	16.9805
D11	cas604	∆qrr1-5, ∆metJ	metR	21.0416			A7	cas602 A	∆metJ	hfq	17.8695
D12	cas604	∆qrr1-5, ∆metJ	metR	21.1846			A8	cas602 A	∆metJ	hfq	17.915
E11	cas622	∆metJ, ∆luxR	metR	20.8477			A9	cas603 A	∆metJ, luxO D47E	hfq	16.5496
E12	cas622	∆metJ, ∆luxR	metR	20.9348			A10	cas603 A	∆metJ, luxO D47E	hfq	16.685
F11	cas632	∆qrr1-5, ∆luxR	metR	24.7548			A11	cas604 A	∆qrr1-5, ∆metJ	hfq	16.2756
F12	cas632	∆qrr1-5, ∆luxR	metR	24.7731			A12	cas604 A	∆qrr1-5, ∆metJ	hfq	16.7693
G11	cas196 A	∆luxR A	metR	24.9874			B1	cas622 A	∆metJ, ∆luxR	hfq	16.6783
G12	cas196 A	∆luxR A	metR	25.0132			B2	cas622 A	∆metJ, ∆luxR	hfq	17.0781
H11	cas196 B	∆luxR B	metR	24.7925			B3	cas632 A	∆qrr1-5, ∆luxR	hfq	15.8616
H12	cas196 B	∆luxR B	metR	24.8911			B4	cas632 A	∆qrr1-5, ∆luxR	hfq	16.1213
							C1	cas107 A	WT	metR	27.0562
							C2	cas107 A	WT	metR	26.9647
							C3	cas251 A	∆qrr1-5	metR	23.7362
A=biological replicate 1							C4	cas251 A	∆qrr1-5	metR	23.8053
B=biological replicate 2							C5	BP60 A	luxO D47E	metR	24.8487
C=biological replicate 3							C6	BP60 A	luxO D47E	metR	25.1805
							C7	cas602 A	∆metJ	metR	21.0378
							C8	cas602 A	∆metJ	metR	21.0888
							C9	cas603 A	∆metJ, luxO D47E	metR	18.6056
							C10	cas603 A	∆metJ, luxO D47E	metR	18.7131
							C11	cas604 A	∆qrr1-5, ∆metJ	metR	18.9221
							C12	cas604 A	∆qrr1-5, ∆metJ	metR	19.2218
							D1	cas622 A	∆metJ, ∆luxR	metR	19.0893
							D2	cas622 A	∆metJ, ∆luxR	metR	18.9403
							D3	cas632 A	∆qrr1-5, ∆luxR	metR	24.0107
							D4	cas632 A	∆qrr1-5, ∆luxR	metR	24.06
							E1	cas107 C	WT	hfq	17.1453
							E2	cas107 C	WT	hfq	17.1199
							E3	cas251 C	∆qrr1-5	hfq	17.1673
							E4	cas251 C	∆qrr1-5	hfq	17.3983
							E5	BP60 C	luxO D47E	hfq	16.9738
							E6	BP60 C	luxO D47E	hfq	17.3886
							E7	cas602 C	∆metJ	hfq	17.888
							E8	cas602 C	∆metJ	hfq	18.1811
							E9	cas603 C	∆metJ, luxO D47E	hfq	16.5218
							E10	cas603 C	∆metJ, luxO D47E	hfq	16.763
							E11	cas604 C	∆qrr1-5, ∆metJ	hfq	17.4773
							E12	cas604 C	∆qrr1-5, ∆metJ	hfq	17.6121
							F1	cas622 C	∆metJ, ∆luxR	hfq	18.9304
							F2	cas622 C	∆metJ, ∆luxR	hfq	17.9106
							F3	cas632 C	∆qrr1-5, ∆luxR	hfq	17.5698
							F4	cas632 C	∆qrr1-5, ∆luxR	hfq	17.5158
							F5	cas196 C	∆luxR	hfq	16.7852
							F6	cas196 C	∆luxR	hfq	16.9655
							G1	cas107 C	WT	metR	25.0087
							G2	cas107 C	WT	metR	25.2704
							G3	cas251 C	∆qrr1-5	metR	23.3712
							G4	cas251 C	∆qrr1-5	metR	23.2968
							G5	BP60 C	luxO D47E	metR	24.944
							G6	BP60 C	luxO D47E	metR	25.2587
							G7	cas602 C	∆metJ	metR	20.8712
							G8	cas602 C	∆metJ	metR	20.7292
							G9	cas603 C	∆metJ, luxO D47E	metR	20.3159
							G10	cas603 C	∆metJ, luxO D47E	metR	20.0899
							G11	cas604 C	∆qrr1-5, ∆metJ	metR	21.1136
							G12	cas604 C	∆qrr1-5, ∆metJ	metR	21.193
							H1	cas622 C	∆metJ, ∆luxR	metR	20.2233
							H2	cas622 C	∆metJ, ∆luxR	metR	20.5404
							H3	cas632 C	∆qrr1-5, ∆luxR	metR	25.599
							H4	cas632 C	∆qrr1-5, ∆luxR	metR	25.905
							H5	cas196 C	∆luxR	metR	25.7587
							H6	cas196 C	∆luxR	metR	25.5927

## Sheet: Fig 5D
Block Type	96well							Block Type	96well						Block Type	96well
Chemistry	SYBR_GREEN							Chemistry	SYBR_GREEN						Chemistry	SYBR_GREEN
Experiment File Name	C:\Applied Biosystems\StepOne Software v2.1\experiments\van Kessel Lab\Chelsea\20230526 CAS.eds							Experiment File Name	C:\Applied Biosystems\StepOne Software v2.1\experiments\van Kessel Lab\Chelsea\20230516 CAS.eds						Experiment File Name	C:\Applied Biosystems\StepOne Software v2.1\experiments\van Kessel Lab\Chelsea\20230509 CAS.eds
Experiment Run End Time	2023-05-26 16:12:26 PM EDT							Experiment Run End Time	2023-05-16 14:09:06 PM EDT						Experiment Run End Time	2023-05-09 15:51:58 PM EDT
Instrument Type	steponeplus							Instrument Type	steponeplus						Instrument Type	steponeplus
Passive Reference	ROX							Passive Reference	ROX						Passive Reference	ROX
Well	Sample Name	Description	Target Name	Cт				Well	Sample Name	Description	Target Name	Cт			Well	Sample Name	Description	Target Name	Cт
A1	cas107	WT	hfq	17.6396				A1	cas107	WT	hfq	17.6439			A1	cas107	WT	hfq	19.731
A2	cas107	WT	hfq	17.5955				A2	cas107	WT	hfq	17.6048			A2	cas107	WT	hfq	19.4667
A3	cas251	∆qrr1-5	hfq	18.2504				A3	cas251	∆qrr1-5	hfq	18.0977			A3	cas251	∆qrr1-5	hfq	18.4527
A4	cas251	∆qrr1-5	hfq	18.214				A4	cas251	∆qrr1-5	hfq	18.0337			A4	cas251	∆qrr1-5	hfq	18.3228
A5	BP60	luxO D61E	hfq	17.2815				A5	BP60	luxO D61E	hfq	17.0946			A5	BP60	luxO D47E	hfq	17.8284
A6	BP60	luxO D61E	hfq	17.4739				A6	BP60	luxO D61E	hfq	17.3363			A6	BP60	luxO D47E	hfq	18.0526
A7	cas602	∆metJ	hfq	18.7157				A7	cas602	∆metJ	hfq	18.0246			A7	cas602	∆metJ	hfq	18.6962
A8	cas602	∆metJ	hfq	18.9279				A8	cas602	∆metJ	hfq	18.2034			A8	cas602	∆metJ	hfq	18.6844
A9	cas603	∆metJ, luxO D47E	hfq	17.5512				A9	cas603	∆metJ, luxO D47E	hfq	17.3424			B1	cas107	WT	luxR	19.7733
A10	cas603	∆metJ, luxO D47E	hfq	17.7578				A10	cas603	∆metJ, luxO D47E	hfq	17.1805			B2	cas107	WT	luxR	19.6871
B1	cas107	WT	luxR	14.8934				B1	cas107	WT	luxR	12.7849			B3	cas251	∆qrr1-5	luxR	14.7566
B2	cas107	WT	luxR	14.8724				B2	cas107	WT	luxR	12.6939			B4	cas251	∆qrr1-5	luxR	14.9488
B3	cas251	∆qrr1-5	luxR	12.4147				B3	cas251	∆qrr1-5	luxR	10.4542			B5	BP60	luxO D47E	luxR	20.3257
B4	cas251	∆qrr1-5	luxR	12.5143				B4	cas251	∆qrr1-5	luxR	10.6687			B6	BP60	luxO D47E	luxR	20.4042
B5	BP60	luxO D61E	luxR	19.3868				B5	BP60	luxO D61E	luxR	15.4678			B7	cas602	∆metJ	luxR	17.0425
B6	BP60	luxO D61E	luxR	19.5459				B6	BP60	luxO D61E	luxR	15.7369			B8	cas602	∆metJ	luxR	16.9717
B7	cas602	∆metJ	luxR	15.1999				B7	cas602	∆metJ	luxR	12.6725			D1	cas107	WT	metJ	25.5385
B8	cas602	∆metJ	luxR	15.3554				B8	cas602	∆metJ	luxR	12.8483			D2	cas107	WT	metJ	25.3986
B9	cas603	∆metJ, luxO D47E	luxR	20.1321				B9	cas603	∆metJ, luxO D47E	luxR	15.7142			D3	cas251	∆qrr1-5	metJ	20.9322
B10	cas603	∆metJ, luxO D47E	luxR	20.208				B10	cas603	∆metJ, luxO D47E	luxR	15.5626			D4	cas251	∆qrr1-5	metJ	20.9491
D1	cas107	WT	metJ	19.3458				D1	cas107	WT	metJ	21.2895			D5	BP60	luxO D47E	metJ	22.1814
D2	cas107	WT	metJ	19.3465				D2	cas107	WT	metJ	20.9765			D6	BP60	luxO D47E	metJ	22.3791
D3	cas251	∆qrr1-5	metJ	18.3197				D3	cas251	∆qrr1-5	metJ	19.6929			D7	cas602	∆metJ	metJ	36.41
D4	cas251	∆qrr1-5	metJ	18.3362				D4	cas251	∆qrr1-5	metJ	19.5196			D8	cas602	∆metJ	metJ	35.9392
D5	BP60	luxO D61E	metJ	19.687				D5	BP60	luxO D61E	metJ	20.4077			E1	cas603	∆metJ, luxO D47E	hfq	17.334
D6	BP60	luxO D61E	metJ	19.8242				D6	BP60	luxO D61E	metJ	20.3087			E2	cas603	∆metJ, luxO D47E	hfq	16.2102
D7	cas602	∆metJ	metJ	32.7077				D7	cas602	∆metJ	metJ	34.6263			E3	cas604	∆qrr1-5, ∆metJ	hfq	16.9746
D8	cas602	∆metJ	metJ	33.509				D8	cas602	∆metJ	metJ	34.0538			E4	cas604	∆qrr1-5, ∆metJ	hfq	16.9209
D9	cas603	∆metJ, luxO D47E	metJ	33.8959				D9	cas603	∆metJ, luxO D47E	metJ	35.2977			E5	cas622	∆metJ, ∆luxR	hfq	17.812
D10	cas603	∆metJ, luxO D47E	metJ	35.2571				D10	cas603	∆metJ, luxO D47E	metJ	34.3628			E6	cas622	∆metJ, ∆luxR	hfq	17.8056
E1	cas604	∆qrr1-5, ∆metJ	hfq	18.9308				E1	cas604	∆qrr1-5, ∆metJ	hfq	18.4663			E7	cas632	∆qrr1-5, ∆luxR	hfq	16.5956
E2	cas604	∆qrr1-5, ∆metJ	hfq	18.6413				E2	cas604	∆qrr1-5, ∆metJ	hfq	18.485			E8	cas632	∆qrr1-5, ∆luxR	hfq	16.5414
E3	cas622	∆metJ, ∆luxR	hfq	18.7762				E3	cas622	∆metJ, ∆luxR	hfq	18.536			F1	cas603	∆metJ, luxO D47E	luxR	19.8768
E4	cas622	∆metJ, ∆luxR	hfq	18.8879				E4	cas622	∆metJ, ∆luxR	hfq	18.1646			F2	cas603	∆metJ, luxO D47E	luxR	19.5562
E5	cas632	∆qrr1-5, ∆luxR	hfq	18.0154				E5	cas632	∆qrr1-5, ∆luxR	hfq	17.7396			F3	cas604	∆qrr1-5, ∆metJ	luxR	14.5638
E6	cas632	∆qrr1-5, ∆luxR	hfq	17.9646				E6	cas632	∆qrr1-5, ∆luxR	hfq	17.7498			F4	cas604	∆qrr1-5, ∆metJ	luxR	14.5229
E7	cas196	∆luxR	hfq	17.248				E7	cas196 A	∆luxR A	hfq	18.3183			F5	cas622	∆metJ, ∆luxR	luxR	29.0468
E8	cas196	∆luxR	hfq	17.2206				E8	cas196 A	∆luxR A	hfq	18.1055			F6	cas622	∆metJ, ∆luxR	luxR	28.9485
F1	cas604	∆qrr1-5, ∆metJ	luxR	13.7474				E9	cas196 B	∆luxR B	hfq	17.943			F7	cas632	∆qrr1-5, ∆luxR	luxR	33.9183
F2	cas604	∆qrr1-5, ∆metJ	luxR	12.9936				E10	cas196 B	∆luxR B	hfq	17.9284			F8	cas632	∆qrr1-5, ∆luxR	luxR	33.395
F3	cas622	∆metJ, ∆luxR	luxR	37.0888				F1	cas604	∆qrr1-5, ∆metJ	luxR	10.8271			H1	cas603	∆metJ, luxO D47E	metJ	34.6206
F4	cas622	∆metJ, ∆luxR	luxR	33.3338				F2	cas604	∆qrr1-5, ∆metJ	luxR	10.6865			H2	cas603	∆metJ, luxO D47E	metJ	34.7223
F5	cas632	∆qrr1-5, ∆luxR	luxR	35.3317				F3	cas622	∆metJ, ∆luxR	luxR	30.3037			H3	cas604	∆qrr1-5, ∆metJ	metJ	33.2051
F6	cas632	∆qrr1-5, ∆luxR	luxR	33.3697				F4	cas622	∆metJ, ∆luxR	luxR	30.4124			H4	cas604	∆qrr1-5, ∆metJ	metJ	33.9617
F7	cas196	∆luxR	luxR	Undetermined				F5	cas632	∆qrr1-5, ∆luxR	luxR	28.8483			H5	cas622	∆metJ, ∆luxR	metJ	34.608
F8	cas196	∆luxR	luxR	35.2024				F6	cas632	∆qrr1-5, ∆luxR	luxR	28.2931			H6	cas622	∆metJ, ∆luxR	metJ	34.8064
H1	cas604	∆qrr1-5, ∆metJ	metJ	32.4329				F7	cas196 A	∆luxR A	luxR	30.7637			H7	cas632	∆qrr1-5, ∆luxR	metJ	21.2736
H2	cas604	∆qrr1-5, ∆metJ	metJ	31.8838				F8	cas196 A	∆luxR A	luxR	31.2261			H8	cas632	∆qrr1-5, ∆luxR	metJ	21.1564
H3	cas622	∆metJ, ∆luxR	metJ	37.0829				F9	cas196 B	∆luxR B	luxR	34.2518			H1	cas603	∆metJ, luxO D47E	metJ	34.6206
H4	cas622	∆metJ, ∆luxR	metJ	34.8319				F10	cas196 B	∆luxR B	luxR	37.0915			H2	cas603	∆metJ, luxO D47E	metJ	34.7223
H5	cas632	∆qrr1-5, ∆luxR	metJ	20.4686				H1	cas604	∆qrr1-5, ∆metJ	metJ	34.0128			H3	cas604	∆qrr1-5, ∆metJ	metJ	33.2051
H6	cas632	∆qrr1-5, ∆luxR	metJ	20.4993				H2	cas604	∆qrr1-5, ∆metJ	metJ	33.2833			H4	cas604	∆qrr1-5, ∆metJ	metJ	33.9617
H7	cas196	∆luxR	metJ	20.2901				H3	cas622	∆metJ, ∆luxR	metJ	36.974			H5	cas622	∆metJ, ∆luxR	metJ	34.608
H8	cas196	∆luxR	metJ	20.1829				H4	cas622	∆metJ, ∆luxR	metJ	36.5973			H6	cas622	∆metJ, ∆luxR	metJ	34.8064
								H5	cas632	∆qrr1-5, ∆luxR	metJ	20.4618			H7	cas632	∆qrr1-5, ∆luxR	metJ	21.2736
								H6	cas632	∆qrr1-5, ∆luxR	metJ	20.4356			H8	cas632	∆qrr1-5, ∆luxR	metJ	21.1564
								H7	cas196 A	∆luxR A	metJ	21.3009
								H8	cas196 A	∆luxR A	metJ	21.2263
								H9	cas196 B	∆luxR B	metJ	21.26
								H10	cas196 B	∆luxR B	metJ	21.1748

## Sheet: Fig 5E-G
Well	Target	Sample	Ct
A01	hfq	A .05	18.1391
A02	hfq	A .05	18.1406			A=biological replicate 1
A03	luxR	A .05	16.6968			B=biological replicate 2
A04	luxR	A .05	16.8767			C=biological replicate 3
A05	metJ	A .05	20.844
A06	metJ	A .05	21.0131
A07	luxS	A .05	19.6869
A08	luxS	A .05	19.7957
B01	hfq	A 1.0	17.4924
B02	hfq	A 1.0	17.5988
B03	luxR	A 1.0	14.6176
B04	luxR	A 1.0	14.6986
B05	metJ	A 1.0	20.3175
B06	metJ	A 1.0	20.02
B07	luxS	A 1.0	20.1077
B08	luxS	A 1.0	20.1381
C01	hfq	B .05	17.9405
C02	hfq	B .05	18.0968
C03	luxR	B .05	16.7834
C04	luxR	B .05	16.8252
C05	metJ	B .05	21.027
C06	metJ	B .05	21.1108
C07	luxS	B .05	19.5611
C08	luxS	B .05	19.533
D01	hfq	B 1.0	18.1272
D02	hfq	B 1.0	18.1829
D03	luxR	B 1.0	15.6862
D04	luxR	B 1.0	15.3327
D05	metJ	B 1.0	21.1024
D06	metJ	B 1.0	21.2242
D07	luxS	B 1.0	19.9815
D08	luxS	B 1.0	20.054
E01	hfq	C .05	19.7859
E02	hfq	C .05	19.9247
E03	luxR	C .05	19.4896
E04	luxR	C .05	18.4777
E05	metJ	C .05	22.4722
E06	metJ	C .05	22.6206
E07	luxS	C .05	21.1057
E08	luxS	C .05	21.1177
F01	hfq	C 1.0	17.746
F02	hfq	C 1.0	17.8029
F03	luxR	C 1.0	15.5337
F04	luxR	C 1.0	14.7712
F05	metJ	C 1.0	20.2255
F06	metJ	C 1.0	20.3016
F07	luxS	C 1.0	19.7257
F08	luxS	C 1.0	19.7232

## Sheet: Fig 5H
Filename	DPDQ Area	Verapamil Area	DPDQ/Verapamil
BB120_1-100	394795	1.62166e+08	0.00243452
BB120_1-50	221364	3.53153e+08	0.000626821
BB120_1-10	218102	1.40537e+09	0.000155192
BB120_1-5	327486	1.87466e+09	0.000174691
BB120_1-2	242802	2.31518e+09	0.000104874
BB120	246859	3.39616e+09	7.26876e-05
BP60-A	332814	1.09075e+09	0.000305124
BP60-B	202854	4.44971e+07	0.0045588
BP60-C	684978	1.59662e+09	0.000429016
CAS107-A	306538	1.7244e+09	0.000177765
CAS107-B	272923	1.42377e+09	0.000191691
CAS107-C	242863	1.7632e+09	0.000137739
CAS603A-redo	147407	9.22509e+08	0.00015979
CAS603B-redo	183111	9.17696e+08	0.000199533
CAS603C-redo	80307.6	9.24905e+08	8.68279e-05
