# Supplementary material for: Quorum sensing in Vibrio controls carbon metabolism to optimize growth in changing environmental conditions
Source: PLoS Biol. 2024 Nov 11;22(11):e3002891. doi: 10.1371/journal.pbio.3002891 (PMC11581408; doi:10.1371/journal.pbio.3002891)
Supplement: S4 Data — Fig 6. Altering flux between the activated methyl cycle and folate cycle affects culture growth. (A–C) Growth curves for V. campbellii DS40M4 strains grown in M9G (A, B) or M9GC (C) medium. The y-axes represent cell density OD600. The data shown are from a single experiment that is representative of at least 3 independent biological experiments for each strain under every condition. Fig 7. The Qrrs regulate growth of V. campbellii in minimal medium. (A, B) Growth curves for V. campbellii DS40M4 strains in M9G medium. The y-axis represents cell density OD600. The data shown are from a single experiment that is representative of at least 3 independent biological experiments for each strain under every condition. (XLSX) [file pbio.3002891.s013.xlsx]

## Sheet: Fig 6A
Software Version	3.11.19													Software Version	3.11.19													Software Version	3.11.19
Experiment File Path:	C:\Users\Public\Documents\Experiments\Chelsea\22.08.09 fig3 and competition and MetJ growth assay.xpt													Experiment File Path:	C:\Users\Public\Documents\Experiments\Chelsea\22.09.13 luxS IPTG qrrs growth assay.xpt													Experiment File Path:	C:\Users\Public\Documents\Experiments\Chelsea\22.08.23 fig3 luxS IPTG and qrr growth.xpt
Protocol File Path:	C:\Users\localadmin\Documents\van Kessel\Chelsea\Synergy OD600 lux ON curve (gain 160).prt													Protocol File Path:	C:\Users\localadmin\Documents\van Kessel\Chelsea\Synergy OD600 lux ON curve (gain 160).prt													Protocol File Path:	C:\Users\localadmin\Documents\van Kessel\Chelsea\Synergy OD600 lux ON curve (gain 160).prt
Plate Number	Plate 1													Plate Number	Plate 1													Plate Number	Plate 1
Date	2022-08-09													Date	2022-09-13													Date	2022-08-23
Time	10:21:31													Time	15:52:35													Time	16:05:31
Reader Type:	Synergy H1													Reader Type:	Synergy H1													Reader Type:	Synergy H1
Reader Serial Number:	21102120													Reader Serial Number:	21102120													Reader Serial Number:	21102120
Reading Type	Reader													Reading Type	Reader													Reading Type	Reader
Procedure Details														Procedure Details														Procedure Details
Plate Type	96 WELL PLATE (Use plate lid)													Plate Type	96 WELL PLATE (Use plate lid)													Plate Type	96 WELL PLATE (Use plate lid)
Well Selection	Runtime													Well Selection	Runtime													Well Selection	Runtime
Eject plate on completion														Eject plate on completion														Eject plate on completion
Set Temperature	Setpoint 30°C													Set Temperature	Setpoint 30°C													Set Temperature	Setpoint 30°C
	Preheat before moving to next step														Preheat before moving to next step														Preheat before moving to next step
Read	OD600													Read	OD600													Read	OD600
	Absorbance Endpoint														Absorbance Endpoint														Absorbance Endpoint
	Full Plate														Full Plate														Full Plate
	Wavelengths: 600														Wavelengths: 600														Wavelengths: 600
	Read Speed: Normal, Delay: 100 msec, Measurements/Data Point: 8														Read Speed: Normal, Delay: 100 msec, Measurements/Data Point: 8														Read Speed: Normal, Delay: 100 msec, Measurements/Data Point: 8
Results														Results														Results
600														600			Replicate graph											600			Replicate graph
			Representative graph														∆qrr1-5 suppressor	∆luxS	WT	∆qrr1-5	∆luxS, ∆qrr1-5	Δqrr1-5, pMMB-Ptac-LuxS	Δqrr1-5, pMMB-Ptac-LuxS +10uM IPTG	Δqrr1-5, pMMB-Ptac-LuxS +100uM IPTG	Δqrr1-5, pMMB-Ptac-LuxS +500uM IPTG						∆qrr1-5 suppressor	∆luxS	WT	∆qrr1-5	∆luxS, ∆qrr1-5	Δqrr1-5, pMMB-Ptac-LuxS	Δqrr1-5, pMMB-Ptac-LuxS +10uM IPTG	Δqrr1-5, pMMB-Ptac-LuxS +100uM IPTG	Δqrr1-5, pMMB-Ptac-LuxS +500uM IPTG
	Time	T° 600	A1	A2	A3	A4	A5	A8	A9	A10	A11				Time	T° 600	A1	A2	A3	A4	A5	A8	A9	A10	A11				Time	T° 600	A1	A2	A3	A4	A5	A8	A9	A10	A11
			∆qrr1-5 suppressor	∆luxS	WT	∆qrr1-5	∆luxS, ∆qrr1-5	Δqrr1-5, pMMB-Ptac-LuxS	Δqrr1-5, pMMB-Ptac-LuxS +10uM IPTG	Δqrr1-5, pMMB-Ptac-LuxS +100uM IPTG	Δqrr1-5, pMMB-Ptac-LuxS +500uM IPTG				00:29:40	30.1	0.085	0.086	0.084	0.084	0.086	0.085	0.085	0.084	0.085				00:29:42	30.1	0.084	0.086	0.084	0.084	0.085	0.086	0.085	0.084	0.086
	00:29:28	30	0.085	0.086	0.084	0.084	0.085	0.085	0.088	0.083	0.085				00:59:40	30	0.084	0.086	0.084	0.084	0.086	0.086	0.084	0.084	0.085				00:59:42	30	0.084	0.086	0.083	0.084	0.085	0.086	0.085	0.084	0.086
	00:59:28	30	0.085	0.086	0.084	0.084	0.085	0.085	0.088	0.083	0.085				01:29:40	30	0.084	0.086	0.084	0.083	0.086	0.086	0.084	0.084	0.085				01:29:42	30	0.084	0.086	0.083	0.084	0.085	0.086	0.085	0.084	0.086
	01:29:28	30	0.085	0.086	0.084	0.083	0.085	0.085	0.088	0.083	0.085				01:59:40	30	0.084	0.086	0.084	0.083	0.086	0.086	0.084	0.084	0.085				01:59:42	30	0.084	0.086	0.083	0.084	0.085	0.086	0.085	0.084	0.086
	01:59:28	30.1	0.085	0.086	0.084	0.083	0.085	0.085	0.088	0.083	0.085				02:29:40	30.1	0.084	0.086	0.084	0.083	0.086	0.086	0.084	0.084	0.085				02:29:42	30.1	0.084	0.086	0.083	0.084	0.085	0.086	0.085	0.084	0.086
	02:29:28	30.1	0.085	0.086	0.084	0.084	0.085	0.085	0.088	0.083	0.085				02:59:40	30.1	0.084	0.086	0.084	0.083	0.086	0.086	0.084	0.084	0.085				02:59:42	30.1	0.084	0.086	0.084	0.084	0.085	0.086	0.085	0.084	0.086
	02:59:28	30.1	0.085	0.086	0.084	0.084	0.086	0.085	0.088	0.083	0.085				03:29:40	30.1	0.084	0.086	0.084	0.084	0.086	0.086	0.084	0.084	0.085				03:29:42	30.1	0.084	0.086	0.083	0.084	0.085	0.086	0.085	0.084	0.086
	03:29:28	30.1	0.085	0.086	0.084	0.084	0.086	0.086	0.088	0.083	0.085				03:59:40	30.1	0.084	0.086	0.084	0.083	0.086	0.085	0.084	0.084	0.085				03:59:42	30.1	0.084	0.086	0.084	0.084	0.085	0.086	0.085	0.084	0.086
	03:59:28	30.1	0.085	0.086	0.084	0.084	0.086	0.085	0.088	0.083	0.085				04:29:40	30	0.084	0.086	0.084	0.083	0.086	0.085	0.084	0.084	0.085				04:29:42	30.1	0.084	0.086	0.084	0.084	0.085	0.086	0.085	0.084	0.086
	04:29:28	30.1	0.086	0.087	0.084	0.084	0.086	0.086	0.088	0.083	0.085				04:59:40	30.1	0.084	0.086	0.084	0.084	0.086	0.086	0.085	0.084	0.085				04:59:42	30.1	0.084	0.086	0.084	0.084	0.085	0.086	0.085	0.084	0.086
	04:59:28	30.1	0.086	0.087	0.084	0.084	0.086	0.086	0.088	0.083	0.086				05:29:40	30.1	0.085	0.086	0.084	0.084	0.086	0.086	0.085	0.084	0.085				05:29:42	30.1	0.084	0.086	0.084	0.084	0.085	0.086	0.085	0.084	0.086
	05:29:28	30.1	0.086	0.087	0.084	0.085	0.086	0.086	0.089	0.084	0.086				05:59:40	30.1	0.085	0.086	0.084	0.084	0.086	0.086	0.085	0.084	0.085				05:59:42	30.1	0.084	0.086	0.084	0.084	0.086	0.086	0.086	0.084	0.086
	05:59:28	30.1	0.086	0.087	0.085	0.085	0.086	0.086	0.089	0.084	0.086				06:29:40	30.1	0.085	0.086	0.084	0.084	0.086	0.086	0.085	0.084	0.085				06:29:42	30.1	0.084	0.086	0.084	0.084	0.086	0.086	0.085	0.084	0.086
	06:29:28	30.1	0.087	0.088	0.085	0.085	0.087	0.086	0.089	0.084	0.086				06:59:40	30.1	0.085	0.086	0.084	0.084	0.086	0.086	0.085	0.084	0.085				06:59:42	30.1	0.084	0.086	0.084	0.084	0.086	0.086	0.086	0.084	0.086
	06:59:28	30.1	0.087	0.089	0.085	0.086	0.087	0.086	0.089	0.084	0.086				07:29:40	30.1	0.085	0.087	0.084	0.084	0.086	0.086	0.085	0.084	0.085				07:29:42	30.1	0.085	0.086	0.084	0.084	0.086	0.086	0.086	0.084	0.087
	07:29:28	30.1	0.088	0.09	0.086	0.086	0.088	0.087	0.09	0.085	0.087				07:59:40	30.1	0.085	0.087	0.085	0.084	0.086	0.086	0.085	0.085	0.086				07:59:42	30	0.085	0.086	0.084	0.084	0.086	0.086	0.086	0.085	0.087
	07:59:28	30.1	0.089	0.091	0.086	0.087	0.088	0.087	0.09	0.085	0.087				08:29:40	30	0.085	0.087	0.085	0.084	0.087	0.086	0.085	0.085	0.086				08:29:42	30.1	0.085	0.087	0.084	0.084	0.086	0.086	0.086	0.085	0.087
	08:29:28	30.1	0.091	0.092	0.087	0.088	0.089	0.088	0.091	0.086	0.088				08:59:40	30.2	0.086	0.088	0.085	0.085	0.087	0.086	0.086	0.085	0.086				08:59:42	30.1	0.086	0.087	0.085	0.085	0.086	0.086	0.086	0.085	0.087
	08:59:28	30.1	0.094	0.094	0.087	0.089	0.09	0.088	0.091	0.086	0.089				09:29:40	30.1	0.086	0.089	0.085	0.085	0.087	0.087	0.086	0.085	0.086				09:29:42	30.1	0.086	0.087	0.085	0.085	0.087	0.087	0.087	0.085	0.087
	09:29:28	30.2	0.097	0.097	0.088	0.09	0.091	0.089	0.092	0.087	0.089				09:59:40	30.1	0.087	0.09	0.086	0.086	0.088	0.087	0.087	0.086	0.087				09:59:42	30.1	0.087	0.088	0.085	0.085	0.087	0.087	0.087	0.086	0.087
	09:59:28	30.1	0.102	0.101	0.09	0.091	0.092	0.09	0.093	0.088	0.09				10:29:40	30.1	0.088	0.091	0.086	0.086	0.088	0.088	0.087	0.086	0.087				10:29:42	30.1	0.088	0.089	0.086	0.086	0.088	0.087	0.088	0.086	0.088
	10:29:28	30	0.108	0.105	0.091	0.093	0.093	0.09	0.094	0.089	0.091				10:59:40	30.1	0.089	0.092	0.087	0.087	0.089	0.088	0.088	0.087	0.088				10:59:42	30.1	0.09	0.09	0.086	0.086	0.088	0.087	0.088	0.087	0.088
	10:59:28	30.1	0.118	0.113	0.093	0.095	0.095	0.091	0.096	0.09	0.092				11:29:40	30.1	0.091	0.094	0.088	0.088	0.09	0.089	0.089	0.088	0.088				11:29:42	30.1	0.092	0.091	0.087	0.087	0.089	0.088	0.089	0.087	0.089
	11:29:28	30.1	0.132	0.122	0.096	0.097	0.097	0.092	0.097	0.091	0.094				11:59:40	30.1	0.093	0.097	0.088	0.089	0.09	0.089	0.09	0.088	0.089				11:59:42	30.1	0.095	0.093	0.087	0.088	0.09	0.088	0.09	0.088	0.089
	11:59:28	30.1	0.148	0.135	0.099	0.099	0.099	0.094	0.099	0.093	0.096				12:29:40	30.1	0.096	0.1	0.09	0.089	0.091	0.09	0.091	0.089	0.09				12:29:42	30.1	0.099	0.095	0.089	0.088	0.091	0.088	0.091	0.088	0.09
	12:29:28	30.1	0.172	0.152	0.102	0.103	0.101	0.095	0.101	0.094	0.097				12:59:40	30.1	0.101	0.105	0.091	0.091	0.093	0.09	0.092	0.09	0.09				12:59:42	30.1	0.105	0.098	0.09	0.089	0.091	0.088	0.092	0.089	0.09
	12:59:28	30.1	0.201	0.174	0.107	0.106	0.103	0.096	0.103	0.097	0.099				13:29:40	30	0.107	0.112	0.093	0.092	0.094	0.091	0.094	0.091	0.091				13:29:42	30.1	0.112	0.102	0.092	0.09	0.092	0.089	0.092	0.09	0.091
	13:29:28	30.1	0.246	0.202	0.114	0.11	0.108	0.098	0.106	0.099	0.101				13:59:40	30.1	0.116	0.121	0.095	0.094	0.096	0.092	0.095	0.092	0.092				13:59:42	30.1	0.122	0.108	0.094	0.091	0.093	0.089	0.094	0.091	0.091
	13:59:28	30.1	0.306	0.235	0.121	0.115	0.112	0.1	0.11	0.101	0.102				14:29:40	30.1	0.129	0.134	0.098	0.095	0.097	0.093	0.097	0.094	0.093				14:29:42	30.1	0.136	0.116	0.097	0.092	0.095	0.089	0.095	0.092	0.092
	14:29:28	30.1	0.367	0.283	0.131	0.121	0.117	0.102	0.113	0.104	0.104				14:59:40	30.1	0.147	0.154	0.102	0.097	0.099	0.094	0.099	0.095	0.094				14:59:42	30	0.155	0.126	0.101	0.094	0.097	0.089	0.097	0.093	0.092
	14:59:28	30.1	0.45	0.342	0.143	0.127	0.122	0.105	0.118	0.108	0.107				15:29:40	30	0.172	0.18	0.106	0.1	0.102	0.095	0.102	0.097	0.096				15:29:42	30.1	0.18	0.137	0.105	0.095	0.098	0.089	0.098	0.094	0.093
	15:29:28	30.1	0.541	0.436	0.158	0.136	0.127	0.107	0.122	0.11	0.108				15:59:40	30.1	0.207	0.217	0.113	0.103	0.105	0.096	0.105	0.099	0.097				15:59:42	30.1	0.211	0.152	0.111	0.097	0.101	0.089	0.1	0.095	0.094
	15:59:28	30.1	0.648	0.55	0.178	0.145	0.134	0.111	0.128	0.114	0.111				16:29:40	30.1	0.25	0.265	0.121	0.107	0.108	0.097	0.108	0.101	0.098				16:29:42	30.1	0.247	0.17	0.119	0.099	0.104	0.089	0.101	0.096	0.094
	16:29:28	30.1	0.763	0.668	0.203	0.151	0.141	0.114	0.132	0.117	0.113				16:59:40	30.1	0.299	0.334	0.131	0.111	0.113	0.099	0.112	0.104	0.1				16:59:42	30.1	0.296	0.195	0.128	0.102	0.107	0.09	0.103	0.098	0.095
	16:59:28	30.1	0.871	0.784	0.232	0.158	0.148	0.117	0.136	0.121	0.114				17:29:40	30.1	0.363	0.429	0.144	0.116	0.118	0.1	0.116	0.106	0.101				17:29:42	30.1	0.356	0.227	0.139	0.105	0.11	0.09	0.105	0.1	0.096
	17:29:28	30.1	1.028	0.952	0.262	0.167	0.155	0.122	0.14	0.123	0.115				17:59:40	30.1	0.442	0.554	0.159	0.12	0.123	0.102	0.119	0.11	0.103				17:59:42	30.1	0.431	0.265	0.152	0.107	0.113	0.09	0.106	0.1	0.096
	17:59:28	30.1	1.257	1.099	0.302	0.179	0.161	0.127	0.145	0.125	0.116				18:29:40	30.1	0.548	0.679	0.178	0.126	0.129	0.106	0.122	0.113	0.105				18:29:42	30.1	0.524	0.328	0.17	0.111	0.117	0.09	0.109	0.102	0.097
	18:29:28	30.1	1.479	1.236	0.351	0.193	0.172	0.134	0.15	0.129	0.117				18:59:40	30.1	0.661	0.748	0.201	0.131	0.135	0.108	0.126	0.114	0.107				18:59:42	30.1	0.621	0.383	0.193	0.115	0.122	0.091	0.112	0.103	0.098
	18:59:28	30.1	1.689	1.364	0.4	0.207	0.182	0.138	0.155	0.132	0.119				19:29:40	30.1	0.777	0.845	0.236	0.138	0.141	0.112	0.132	0.117	0.108				19:29:42	30.1	0.723	0.452	0.217	0.119	0.128	0.091	0.116	0.104	0.098
	19:29:28	30.1	1.74	1.476	0.463	0.226	0.191	0.141	0.163	0.136	0.121				19:59:40	30.1	1.033	0.973	0.276	0.147	0.149	0.115	0.139	0.12	0.109				19:59:42	30.1	0.828	0.535	0.247	0.126	0.134	0.092	0.119	0.105	0.099
	19:59:28	30.2	1.772	1.567	0.543	0.247	0.207	0.147	0.171	0.14	0.123				20:29:40	30.1	1.379	1.071	0.327	0.159	0.159	0.118	0.146	0.126	0.11				20:29:42	30.1	0.938	0.633	0.284	0.133	0.142	0.092	0.124	0.108	0.1
	20:29:28	30.1	1.784	1.635	0.632	0.274	0.224	0.152	0.179	0.144	0.125				20:59:40	30.1	1.634	1.162	0.387	0.168	0.17	0.121	0.15	0.129	0.111				20:59:42	30.1	1.036	0.785	0.33	0.141	0.149	0.093	0.129	0.112	0.101
	20:59:28	30.1	1.763	1.697	0.734	0.343	0.247	0.159	0.191	0.15	0.126				21:29:40	30.1	1.691	1.232	0.467	0.178	0.179	0.125	0.158	0.135	0.114				21:29:42	30.1	1.126	0.977	0.384	0.147	0.16	0.094	0.134	0.115	0.101
	21:29:28	30.1	1.788	1.747	0.842	0.373	0.271	0.167	0.2	0.157	0.13				21:59:40	30.1	1.737	1.299	0.552	0.197	0.192	0.13	0.167	0.151	0.117				21:59:42	30	1.202	1.121	0.443	0.155	0.167	0.095	0.139	0.118	0.102
	21:59:28	30.1	1.758	1.779	0.977	0.414	0.301	0.174	0.213	0.164	0.132				22:29:40	30.1	1.773	1.375	0.655	0.212	0.208	0.136	0.178	0.145	0.118				22:29:42	30.1	1.262	1.225	0.519	0.165	0.179	0.096	0.145	0.122	0.104
	22:29:28	30.1	1.71	1.778	1.125	0.451	0.329	0.186	0.227	0.171	0.136				22:59:40	30.1	1.776	1.446	0.763	0.228	0.229	0.142	0.195	0.15	0.119				22:59:42	30.1	1.308	1.334	0.597	0.175	0.193	0.097	0.152	0.124	0.105
	22:59:28	30.1	1.663	1.772	1.279	0.495	0.362	0.197	0.242	0.179	0.138				23:29:40	30.1	1.713	1.505	0.869	0.249	0.254	0.15	0.208	0.157	0.122				23:29:42	30.1	1.345	1.424	0.691	0.186	0.21	0.099	0.161	0.128	0.106
	23:29:28	30.1	1.618	1.748	1.442	0.562	0.403	0.215	0.261	0.189	0.141				23:59:40	30.1	1.704	1.553	1.025	0.272	0.292	0.157	0.224	0.164	0.124				23:59:42	30.1	1.374	1.501	0.797	0.202	0.225	0.1	0.17	0.132	0.107
	23:59:28	30.1	1.587	1.732	1.573	0.63	0.451	0.238	0.279	0.199	0.146				1 day, 0:29:40	30.1	1.652	1.532	1.172	0.301	0.329	0.167	0.244	0.175	0.126				1 day, 0:29:42	30.1	1.376	1.592	0.908	0.22	0.246	0.101	0.181	0.137	0.109
	1 day, 0:29:28	30.1	1.566	1.722	1.654	0.704	0.508	0.24	0.301	0.21	0.149				1 day, 0:59:40	30.1	1.629	1.527	1.294	0.335	0.351	0.179	0.264	0.183	0.129				1 day, 0:59:42	30.1	1.319	1.646	1.025	0.239	0.27	0.103	0.192	0.143	0.111
	1 day, 0:59:28	30.1	1.525	1.722	1.72	0.805	0.567	0.261	0.323	0.22	0.156				1 day, 1:29:40	30.1	1.63	1.543	1.407	0.378	0.378	0.192	0.285	0.194	0.132				1 day, 1:29:42	30.1	1.273	1.667	1.217	0.26	0.297	0.105	0.204	0.15	0.112
	1 day, 1:29:28	30.1	1.523	1.719	1.758	0.93	0.654	0.274	0.348	0.237	0.158				1 day, 1:59:40	30.1	1.649	1.552	1.507	0.42	0.416	0.206	0.323	0.204	0.135				1 day, 1:59:42	30.1	1.232	1.688	1.375	0.286	0.324	0.108	0.22	0.157	0.115
	1 day, 1:59:28	30.1	1.523	1.715	1.782	1.083	0.796	0.296	0.378	0.248	0.162				1 day, 2:29:40	30	1.655	1.564	1.581	0.482	0.485	0.223	0.353	0.22	0.139				1 day, 2:29:42	30.1	1.195	1.678	1.504	0.315	0.359	0.111	0.236	0.165	0.116
	1 day, 2:29:28	30.1	1.492	1.712	1.798	1.262	0.889	0.315	0.41	0.268	0.166				1 day, 2:59:40	30.1	1.657	1.578	1.637	0.544	0.532	0.241	0.373	0.234	0.141				1 day, 2:59:42	30	1.161	1.656	1.603	0.344	0.389	0.112	0.255	0.174	0.118
	1 day, 2:59:28	30.1	1.446	1.702	1.751	1.421	1.073	0.348	0.444	0.292	0.172				1 day, 3:29:40	30	1.643	1.595	1.677	0.674	0.669	0.261	0.414	0.25	0.146				1 day, 3:29:42	30.1	1.129	1.661	1.682	0.385	0.432	0.116	0.275	0.184	0.12
	1 day, 3:29:28	30.1	1.322	1.696	1.743	1.552	1.229	0.369	0.483	0.312	0.178				1 day, 3:59:40	30.1	1.643	1.614	1.675	0.79	0.752	0.283	0.449	0.266	0.148				1 day, 3:59:42	30.1	1.102	1.655	1.736	0.417	0.477	0.12	0.298	0.195	0.123
	1 day, 3:59:28	30	1.313	1.704	1.752	1.629	1.363	0.403	0.521	0.328	0.182				1 day, 4:29:40	30.1	1.622	1.625	1.679	0.86	0.884	0.309	0.496	0.289	0.154				1 day, 4:29:42	30.1	1.075	1.644	1.772	0.455	0.527	0.123	0.323	0.208	0.125
	1 day, 4:29:28	30.1	1.259	1.712	1.744	1.683	1.48	0.431	0.568	0.347	0.187				1 day, 4:59:40	30.1	1.622	1.641	1.709	1.01	1.061	0.34	0.551	0.312	0.159				1 day, 4:59:42	30	1.049	1.633	1.793	0.5	0.585	0.128	0.349	0.22	0.127
	1 day, 4:59:28	30.1	1.208	1.707	1.742	1.728	1.576	0.46	0.613	0.361	0.191				1 day, 5:29:40	30.1	1.611	1.652	1.683	1.173	1.207	0.373	0.61	0.334	0.164				1 day, 5:29:42	30.1	1.022	1.629	1.802	0.557	0.647	0.132	0.385	0.235	0.13
	1 day, 5:29:28	30.1	1.114	1.719	1.734	1.76	1.631	0.494	0.665	0.386	0.197				1 day, 5:59:40	30	1.604	1.66	1.664	1.28	1.309	0.408	0.682	0.363	0.17				1 day, 5:59:42	30.1	0.997	1.604	1.76	0.613	0.727	0.138	0.417	0.251	0.133
	1 day, 5:59:28	30.1	0.996	1.714	1.732	1.788	1.678	0.526	0.717	0.415	0.204				1 day, 6:29:40	30.1	1.586	1.672	1.68	1.358	1.384	0.452	0.777	0.394	0.175				1 day, 6:29:42	30.1	0.97	1.577	1.773	0.682	0.802	0.142	0.457	0.268	0.136
	1 day, 6:29:28	30.1	0.988	1.707	1.732	1.802	1.714	0.565	0.769	0.444	0.211

## Sheet: Fig 6B
Software Version	3.11.19									Software Version	3.11.19
Experiment File Path:	C:\Users\Public\Documents\Experiments\Chelsea\24.04.30 DS4 AceA MetEH M9 Growth assay.xpt									Experiment File Path:	C:\Users\Public\Documents\Experiments\Chelsea\24.07.02 metEH growth assay.xpt
Protocol File Path:	C:\Users\localadmin\Documents\van Kessel\Chelsea\OD600 lux ON curve (auto gain).prt									Protocol File Path:	C:\Users\localadmin\Documents\van Kessel\Chelsea\Synergy OD600 on curve.prt
Plate Number	Plate 1									Plate Number	Plate 1
Date	2024-04-30									Date	2024-07-02
Time	14:43:09									Time	00:46:16
Reader Type:	Cytation3									Reader Type:	Synergy H1
Reader Serial Number:	1403079									Reader Serial Number:	21102120
Reading Type	Reader									Reading Type	Reader
Procedure Details										Procedure Details
Plate Type	96 WELL PLATE (Use plate lid)									Plate Type	96 WELL PLATE (Use plate lid)
Well Selection	Runtime									Well Selection	Runtime
Eject plate on completion										Eject plate on completion
Set Temperature	Setpoint 30°C, Gradient 1 °C									Set Temperature	Setpoint 30°C
	Preheat before moving to next step										Preheat before moving to next step
Read	OD600									Read	OD600
	Absorbance Endpoint										Absorbance Endpoint
	Full Plate										Full Plate
	Wavelengths: 600										Wavelengths: 600
	Read Speed: Normal, Delay: 100 msec, Measurements/Data Point: 8										Read Speed: Normal, Delay: 100 msec, Measurements/Data Point: 8
Results										Results
600										600
			Representative graph										Replicate graph
	Time	T° 600	A1	A2	A3	A5					Time	T° 600	A1	A2	A3	A4	A5
			WT	luxO D61E	Δqrr1-5	ΔmetEH							WT	luxO D61E	Δqrr1-5	ΔmetEH	ΔmetEH
	00:29:49	30	0.085	0.085	0.084	0.086					00:29:54	30	0.085	0.085	0.085	0.089	0.092
	00:59:49	30	0.085	0.085	0.084	0.086					00:59:54	30	0.085	0.085	0.084	0.089	0.092
	01:29:49	30	0.085	0.085	0.084	0.086					01:29:54	30.1	0.086	0.085	0.084	0.089	0.091
	01:59:49	30	0.085	0.085	0.084	0.086					01:59:54	30.1	0.086	0.086	0.084	0.089	0.092
	02:29:49	30	0.085	0.085	0.084	0.086					02:29:54	30.1	0.086	0.086	0.085	0.089	0.092
	02:59:49	30.1	0.085	0.085	0.084	0.086					02:59:54	30.1	0.086	0.085	0.085	0.089	0.092
	03:29:49	30.1	0.085	0.086	0.084	0.086					03:29:54	30.1	0.086	0.085	0.085	0.089	0.092
	03:59:49	30.1	0.086	0.086	0.085	0.087					03:59:54	30.1	0.086	0.085	0.085	0.089	0.092
	04:29:49	30.1	0.086	0.086	0.085	0.088					04:29:54	30.1	0.086	0.086	0.085	0.089	0.092
	04:59:49	30	0.086	0.086	0.085	0.087					04:59:54	30.1	0.086	0.086	0.085	0.089	0.092
	05:29:49	30	0.087	0.086	0.086	0.087					05:29:54	30	0.085	0.085	0.085	0.089	0.092
	05:59:49	30	0.087	0.087	0.086	0.087					05:59:54	30	0.085	0.086	0.085	0.089	0.092
	06:29:49	30	0.087	0.087	0.087	0.087					06:29:54	30.1	0.085	0.086	0.085	0.089	0.092
	06:59:49	30.1	0.088	0.087	0.087	0.087					06:59:54	30	0.085	0.086	0.085	0.089	0.092
	07:29:49	30.1	0.088	0.087	0.088	0.087					07:29:54	30	0.085	0.086	0.085	0.089	0.092
	07:59:49	30.1	0.088	0.088	0.088	0.087					07:59:54	30.1	0.085	0.087	0.085	0.089	0.092
	08:29:49	30.1	0.089	0.088	0.088	0.087					08:29:54	30.1	0.085	0.087	0.085	0.089	0.092
	08:59:49	30	0.089	0.089	0.088	0.087					08:59:54	30	0.085	0.087	0.085	0.089	0.092
	09:29:49	30	0.089	0.09	0.088	0.087					09:29:54	30	0.085	0.087	0.085	0.089	0.092
	09:59:49	30	0.09	0.091	0.088	0.087					09:59:54	30.1	0.085	0.088	0.085	0.089	0.092
	10:29:49	30	0.09	0.092	0.088	0.087					10:29:54	30.1	0.085	0.088	0.085	0.089	0.092
	10:59:49	30	0.092	0.095	0.088	0.087					10:59:54	30.1	0.085	0.089	0.085	0.089	0.092
	11:29:49	30	0.093	0.097	0.088	0.087					11:29:54	30	0.085	0.089	0.085	0.089	0.092
	11:59:49	30	0.095	0.101	0.088	0.087					11:59:54	30.1	0.085	0.089	0.085	0.089	0.092
	12:29:49	30.1	0.097	0.106	0.088	0.087					12:29:54	30	0.086	0.09	0.085	0.089	0.092
	12:59:49	30	0.1	0.113	0.088	0.087					12:59:54	30	0.086	0.091	0.085	0.089	0.092
	13:29:49	30.1	0.104	0.122	0.088	0.088					13:29:54	30.1	0.086	0.091	0.086	0.089	0.092
	13:59:49	30	0.109	0.134	0.088	0.087					13:59:54	30.1	0.086	0.091	0.086	0.089	0.092
	14:29:49	30	0.117	0.15	0.088	0.088					14:29:54	30	0.086	0.092	0.086	0.089	0.092
	14:59:49	30	0.126	0.171	0.089	0.087					14:59:54	30	0.086	0.093	0.086	0.089	0.092
	15:29:49	30.1	0.136	0.198	0.089	0.087					15:29:54	30.1	0.086	0.095	0.087	0.089	0.092
	15:59:49	30	0.15	0.235	0.089	0.087					15:59:54	30.1	0.087	0.097	0.087	0.089	0.092
	16:29:49	30.1	0.165	0.283	0.09	0.087					16:29:54	30	0.087	0.1	0.087	0.089	0.092
	16:59:49	30	0.186	0.343	0.091	0.088					16:59:54	30.1	0.087	0.102	0.088	0.089	0.092
	17:29:49	30.1	0.212	0.418	0.092	0.087					17:29:54	30.1	0.088	0.105	0.088	0.089	0.092
	17:59:49	30	0.242	0.506	0.093	0.087					17:59:54	30.1	0.088	0.11	0.089	0.089	0.092
	18:29:49	30	0.278	0.588	0.095	0.087					18:29:54	30	0.088	0.115	0.089	0.089	0.092
	18:59:49	30.1	0.319	0.673	0.097	0.086					18:59:54	30.1	0.089	0.122	0.09	0.089	0.092
	19:29:49	30.1	0.366	0.756	0.099	0.087					19:29:54	30.1	0.089	0.13	0.091	0.089	0.092
	19:59:49	30.1	0.423	1.047	0.103	0.087					19:59:54	30	0.09	0.14	0.091	0.089	0.092
	20:29:49	30.1	0.494	1.449	0.107	0.087					20:29:54	30	0.09	0.152	0.092	0.089	0.092
	20:59:49	30.1	0.584	1.535	0.112	0.088					20:59:54	30.1	0.09	0.166	0.093	0.089	0.092
	21:29:49	30.1	0.684	1.549	0.118	0.087					21:29:54	30.1	0.091	0.184	0.093	0.089	0.092
	21:59:49	30.1	0.81	1.559	0.126	0.087					21:59:54	30.1	0.092	0.206	0.094	0.089	0.092
	22:29:49	30.1	0.909	1.558	0.136	0.087					22:29:54	30.1	0.093	0.233	0.096	0.089	0.092
	22:59:49	30.1	1.036	1.578	0.147	0.087					22:59:54	30.1	0.094	0.264	0.096	0.089	0.092
	23:29:49	30	1.178	1.597	0.161	0.087					23:29:54	30.1	0.096	0.302	0.097	0.089	0.092
	23:59:49	30.1	1.333	1.587	0.177	0.087					23:59:54	30.1	0.097	0.344	0.098	0.089	0.092
	1 day, 0:29:49	30.1	1.542	1.563	0.2	0.087					1 day, 0:29:54	30	0.099	0.394	0.099	0.089	0.092
	1 day, 0:59:49	30	1.678	1.434	0.225	0.087					1 day, 0:59:54	30.1	0.1	0.451	0.1	0.089	0.092
	1 day, 1:29:49	30.1	1.751	1.341	0.256	0.087					1 day, 1:29:54	30.1	0.102	0.516	0.102	0.089	0.093
	1 day, 1:59:49	30	1.798	1.355	0.294	0.087					1 day, 1:59:54	30.1	0.105	0.573	0.102	0.089	0.093
	1 day, 2:29:49	30.1	1.827	1.335	0.339	0.087					1 day, 2:29:54	30.1	0.107	0.625	0.104	0.089	0.093
	1 day, 2:59:49	30	1.846	1.33	0.399	0.087					1 day, 2:59:54	30.1	0.109	0.679	0.105	0.089	0.093
	1 day, 3:29:49	30	1.857	1.305	0.468	0.087					1 day, 3:29:54	30.1	0.112	0.732	0.107	0.089	0.093
	1 day, 3:59:49	30	1.867	1.273	0.545	0.087					1 day, 3:59:54	30	0.115	0.782	0.109	0.089	0.093
	1 day, 4:29:49	30	1.873	1.28	0.63	0.088					1 day, 4:29:54	30.1	0.118	0.83	0.111	0.089	0.093
	1 day, 4:59:49	30	1.858	1.264	0.724	0.087					1 day, 4:59:54	30	0.121	0.872	0.112	0.089	0.094
	1 day, 5:29:49	30	1.82	1.261	0.83	0.088					1 day, 5:29:54	30	0.125	0.91	0.114	0.089	0.094
	1 day, 5:59:49	30	1.833	1.272	1.03	0.087					1 day, 5:59:54	30.1	0.129	0.945	0.116	0.089	0.094
	1 day, 6:29:49	30	1.823	1.273	1.201	0.086					1 day, 6:29:54	30.1	0.133	0.974	0.118	0.089	0.094

## Sheet: Fig 6C
Software Version	3.11.19									Software Version	3.11.19
Experiment File Path:	C:\Users\Public\Documents\Experiments\Chelsea\24.04.30 DS4 AceA MetEH M9 Growth assay.xpt									Experiment File Path:	C:\Users\Public\Documents\Experiments\Chelsea\24.07.02 metEH growth assay.xpt
Protocol File Path:	C:\Users\localadmin\Documents\van Kessel\Chelsea\OD600 lux ON curve (auto gain).prt									Protocol File Path:	C:\Users\localadmin\Documents\van Kessel\Chelsea\Synergy OD600 on curve.prt
Plate Number	Plate 1									Plate Number	Plate 1
Date	2024-04-30									Date	2024-07-02
Time	14:43:09									Time	00:46:16
Reader Type:	Cytation3									Reader Type:	Synergy H1
Reader Serial Number:	1403079									Reader Serial Number:	21102120
Reading Type	Reader									Reading Type	Reader
Procedure Details										Procedure Details
Plate Type	96 WELL PLATE (Use plate lid)									Plate Type	96 WELL PLATE (Use plate lid)
Well Selection	Runtime									Well Selection	Runtime
Eject plate on completion										Eject plate on completion
Set Temperature	Setpoint 30°C, Gradient 1 °C									Set Temperature	Setpoint 30°C
	Preheat before moving to next step										Preheat before moving to next step
Read	OD600									Read	OD600
	Absorbance Endpoint										Absorbance Endpoint
	Full Plate										Full Plate
	Wavelengths: 600										Wavelengths: 600
	Read Speed: Normal, Delay: 100 msec, Measurements/Data Point: 8										Read Speed: Normal, Delay: 100 msec, Measurements/Data Point: 8
Results										Results
600										600
			Representative graph										Replicate graph
	Time	T° 600	B1	B2	B3	B5					Time	T° 600	A6	A7	A8	A9	A10
			WT	luxO D61E	Δqrr1-5	ΔmetEH				Time (hours)			WT	luxO D61E	Δqrr1-5	ΔmetEH	ΔmetEH
	00:29:49	30	0.085	0.085	0.087	0.086				0.5	00:29:54	30	0.085	0.085	0.085	0.085	0.085
	00:59:49	30	0.085	0.085	0.087	0.086				1	00:59:54	30	0.085	0.085	0.085	0.085	0.085
	01:29:49	30	0.085	0.085	0.087	0.086				1.5	01:29:54	30.1	0.085	0.085	0.085	0.085	0.085
	01:59:49	30	0.085	0.085	0.087	0.086				2	01:59:54	30.1	0.085	0.085	0.085	0.085	0.085
	02:29:49	30	0.085	0.085	0.087	0.086				2.5	02:29:54	30.1	0.085	0.085	0.085	0.085	0.085
	02:59:49	30.1	0.085	0.085	0.087	0.086				3	02:59:54	30.1	0.085	0.085	0.085	0.085	0.085
	03:29:49	30.1	0.086	0.086	0.088	0.086				3.5	03:29:54	30.1	0.085	0.086	0.085	0.086	0.085
	03:59:49	30.1	0.086	0.086	0.088	0.086				4	03:59:54	30.1	0.085	0.086	0.086	0.086	0.086
	04:29:49	30.1	0.086	0.086	0.088	0.087				4.5	04:29:54	30.1	0.086	0.086	0.086	0.086	0.086
	04:59:49	30	0.087	0.086	0.089	0.087				5	04:59:54	30.1	0.086	0.087	0.086	0.087	0.087
	05:29:49	30	0.088	0.087	0.089	0.088				5.5	05:29:54	30	0.087	0.087	0.087	0.087	0.088
	05:59:49	30	0.089	0.088	0.09	0.089				6	05:59:54	30	0.088	0.088	0.088	0.089	0.09
	06:29:49	30	0.09	0.091	0.09	0.091				6.5	06:29:54	30.1	0.09	0.09	0.089	0.092	0.093
	06:59:49	30.1	0.094	0.097	0.09	0.094				7	06:59:54	30	0.095	0.094	0.092	0.099	0.099
	07:29:49	30.1	0.101	0.111	0.091	0.102				7.5	07:29:54	30	0.103	0.103	0.095	0.111	0.112
	07:59:49	30.1	0.117	0.141	0.091	0.119				8	07:59:54	30.1	0.121	0.121	0.099	0.135	0.137
	08:29:49	30.1	0.151	0.205	0.092	0.151				8.5	08:29:54	30.1	0.156	0.158	0.106	0.183	0.183
	08:59:49	30	0.219	0.318	0.093	0.216				9	08:59:54	30	0.227	0.233	0.113	0.273	0.269
	09:29:49	30	0.341	0.442	0.095	0.328				9.5	09:29:54	30	0.354	0.361	0.122	0.413	0.406
	09:59:49	30	0.492	0.593	0.099	0.47				10	09:59:54	30.1	0.511	0.492	0.133	0.57	0.554
	10:29:49	30	0.634	0.7	0.105	0.663				10.5	10:29:54	30.1	0.669	0.651	0.146	0.721	0.716
	10:59:49	30	0.787	0.784	0.114	0.789				11	10:59:54	30.1	0.812	0.744	0.167	0.877	0.88
	11:29:49	30	0.889	0.851	0.127	0.919				11.5	11:29:54	30	0.935	0.799	0.195	1	0.972
	11:59:49	30	1.094	0.959	0.152	1.05				12	11:59:54	30.1	1.029	0.833	0.237	1.084	1.062
	12:29:49	30.1	1.229	1.029	0.193	1.18				12.5	12:29:54	30	1.18	0.914	0.291	1.208	1.16
	12:59:49	30	1.331	1.09	0.253	1.305				13	12:59:54	30	1.276	0.984	0.361	1.294	1.242
	13:29:49	30.1	1.437	1.134	0.344	1.443				13.5	13:29:54	30.1	1.367	1.031	0.455	1.343	1.323
	13:59:49	30	1.526	1.172	0.479	1.527				14	13:59:54	30.1	1.453	1.069	0.554	1.402	1.391
	14:29:49	30	1.585	1.193	0.624	1.581				14.5	14:29:54	30	1.531	1.096	0.665	1.461	1.447
	14:59:49	30	1.64	1.226	0.799	1.617				15	14:59:54	30	1.619	1.119	0.787	1.516	1.49
	15:29:49	30.1	1.686	1.254	0.921	1.641				15.5	15:29:54	30.1	1.669	1.143	0.951	1.583	1.528
	15:59:49	30	1.725	1.292	1.123	1.669				16	15:59:54	30.1	1.713	1.159	1.125	1.633	1.552
	16:29:49	30.1	1.761	1.337	1.29	1.699				16.5	16:29:54	30	1.754	1.159	1.287	1.675	1.577
	16:59:49	30	1.791	1.374	1.422	1.733				17	16:59:54	30.1	1.788	1.171	1.452	1.721	1.599
	17:29:49	30.1	1.817	1.404	1.52	1.756				17.5	17:29:54	30.1	1.815	1.172	1.625	1.751	1.62
	17:59:49	30	1.837	1.424	1.599	1.778				18	17:59:54	30.1	1.817	1.206	1.754	1.731	1.603
	18:29:49	30	1.852	1.431	1.664	1.791				18.5	18:29:54	30	1.798	1.199	1.835	1.73	1.588
	18:59:49	30.1	1.849	1.454	1.718	1.791				19	18:59:54	30.1	1.789	1.203	1.887	1.726	1.572
	19:29:49	30.1	1.833	1.456	1.762	1.786				19.5	19:29:54	30.1	1.786	1.21	1.927	1.72	1.556
	19:59:49	30.1	1.815	1.462	1.797	1.778				20	19:59:54	30	1.778	1.217	1.962	1.722	1.539
	20:29:49	30.1	1.796	1.469	1.824	1.782				20.5	20:29:54	30	1.772	1.224	1.983	1.688	1.524
	20:59:49	30.1	1.779	1.474	1.847	1.769				21	20:59:54	30.1	1.766	1.221	1.999	1.677	1.507
	21:29:49	30.1	1.764	1.475	1.867	1.77				21.5	21:29:54	30.1	1.765	1.214	2.005	1.661	1.491
	21:59:49	30.1	1.755	1.468	1.881	1.758				22	21:59:54	30.1	1.762	1.197	2.004	1.659	1.475
	22:29:49	30.1	1.746	1.439	1.889	1.743				22.5	22:29:54	30.1	1.763	1.163	2.001	1.634	1.459
	22:59:49	30.1	1.737	1.376	1.892	1.74				23	22:59:54	30.1	1.763	1.132	1.996	1.622	1.445
	23:29:49	30	1.739	1.232	1.883	1.716				23.5	23:29:54	30.1	1.762	1.101	1.992	1.62	1.43
	23:59:49	30.1	1.74	1.05	1.866	1.697				24	23:59:54	30.1	1.758	1.055	1.986	1.607	1.417
	1 day, 0:29:49	30.1	1.736	0.857	1.857	1.678				24.5	1 day, 0:29:54	30	1.754	0.995	1.982	1.58	1.404
	1 day, 0:59:49	30	1.733	0.822	1.843	1.661				25	1 day, 0:59:54	30.1	1.746	0.935	1.987	1.564	1.393
	1 day, 1:29:49	30.1	1.736	0.796	1.831	1.635				25.5	1 day, 1:29:54	30.1	1.725	0.886	1.988	1.542	1.382
	1 day, 1:59:49	30	1.727	0.782	1.821	1.606				26	1 day, 1:59:54	30.1	1.705	0.842	1.991	1.484	1.371
	1 day, 2:29:49	30.1	1.724	0.77	1.811	1.583				26.5	1 day, 2:29:54	30.1	1.7	0.803	1.995	1.391	1.362
	1 day, 2:59:49	30	1.731	0.761	1.801	1.563				27	1 day, 2:59:54	30.1	1.69	0.769	1.997	1.385	1.352
	1 day, 3:29:49	30	1.737	0.754	1.797	1.526				27.5	1 day, 3:29:54	30.1	1.678	0.745	2.001	1.38	1.344
	1 day, 3:59:49	30	1.742	0.749	1.794	1.498				28	1 day, 3:59:54	30	1.671	0.728	2.009	1.376	1.336
	1 day, 4:29:49	30	1.746	0.745	1.794	1.48				28.5	1 day, 4:29:54	30.1	1.656	0.716	2.013	1.373	1.33
	1 day, 4:59:49	30	1.749	0.741	1.794	1.461				29	1 day, 4:59:54	30	1.647	0.707	2.014	1.37	1.323
	1 day, 5:29:49	30	1.753	0.736	1.796	1.424				29.5	1 day, 5:29:54	30	1.633	0.7	2.011	1.366	1.316
	1 day, 5:59:49	30	1.752	0.732	1.8	1.285				30	1 day, 5:59:54	30.1	1.624	0.693	2.002	1.363	1.311
	1 day, 6:29:49	30	1.753	0.728	1.804	1.279				30.5	1 day, 6:29:54	30.1	1.613	0.688	1.994	1.361	1.305

## Sheet: Fig 7A
Software Version	3.11.19									Software Version	3.11.19										Software Version	3.11.19
Experiment File Path:	C:\Users\Public\Documents\Experiments\Chelsea\22.07.12 ds4 fig 2 and 3 and MetJ growth assays.xpt									Experiment File Path:	C:\Users\Public\Documents\Experiments\Chelsea\22.07.19 fig2 supp and metJ growth.xpt										Experiment File Path:	C:\Users\Public\Documents\Experiments\Chelsea\22.08.09 fig3 and competition and MetJ growth assay.xpt
Protocol File Path:	C:\Users\localadmin\Documents\van Kessel\Chelsea\Synergy OD600 lux ON curve (gain 160).prt									Protocol File Path:	C:\Users\localadmin\Documents\van Kessel\Chelsea\Synergy OD600 lux ON curve (gain 160).prt										Protocol File Path:	C:\Users\localadmin\Documents\van Kessel\Chelsea\Synergy OD600 lux ON curve (gain 160).prt
Plate Number	Plate 1									Plate Number	Plate 1										Plate Number	Plate 1
Date	2022-07-12									Date	2022-07-19										Date	2022-08-09
Time	16:02:51									Time	16:14:34										Time	10:21:31
Reader Type:	Synergy H1									Reader Type:	Synergy H1										Reader Type:	Synergy H1
Reader Serial Number:	21102120									Reader Serial Number:	21102120										Reader Serial Number:	21102120
Reading Type	Reader									Reading Type	Reader										Reading Type	Reader
Procedure Details										Procedure Details											Procedure Details
Plate Type	96 WELL PLATE (Use plate lid)									Plate Type	96 WELL PLATE (Use plate lid)										Plate Type	96 WELL PLATE (Use plate lid)
Well Selection	Runtime									Well Selection	Runtime										Well Selection	Runtime
Eject plate on completion										Eject plate on completion											Eject plate on completion
Set Temperature	Setpoint 30°C									Set Temperature	Setpoint 30°C										Set Temperature	Setpoint 30°C
	Preheat before moving to next step										Preheat before moving to next step											Preheat before moving to next step
Read	OD600									Read	OD600										Read	OD600
	Absorbance Endpoint										Absorbance Endpoint											Absorbance Endpoint
	Full Plate										Full Plate											Full Plate
	Wavelengths: 600										Wavelengths: 600											Wavelengths: 600
	Read Speed: Normal, Delay: 100 msec, Measurements/Data Point: 8										Read Speed: Normal, Delay: 100 msec, Measurements/Data Point: 8											Read Speed: Normal, Delay: 100 msec, Measurements/Data Point: 8
Results										Results											Results
600										600			Replicate graph								600			Replicate graph
			Representative graph										WT	∆qrr1-5	∆metJ	∆metJ, luxO D61E	∆metJ, ∆qrr1-5	∆metJ, ∆luxR						WT	∆qrr1-5	∆metJ	∆metJ, luxO D61E	∆metJ, ∆qrr1-5	∆metJ, ∆luxR
	Time	T° 600	A3	A4	B4	B5	B6	B9			Time	T° 600	A2	A3	B2	B3	B4	B7				Time	T° 600	A3	A4	C1	C2	C3	C6
			WT	∆qrr1-5	∆metJ	∆metJ, luxO D47E	∆metJ, ∆qrr1-5	∆metJ, ∆luxR			00:29:22	30.1	0.086	0.084	0.087	0.086	0.085	0.086				00:29:28	30	0.084	0.084	0.085	0.084	0.085	0.085
	00:29:22	30	0.085	0.088	0.086	0.087	0.088	0.086			00:59:22	30.1	0.086	0.084	0.087	0.086	0.085	0.086				00:59:28	30	0.084	0.084	0.085	0.084	0.085	0.085
	00:59:22	30.1	0.085	0.088	0.086	0.087	0.088	0.086			01:29:22	30.1	0.086	0.084	0.087	0.086	0.085	0.086				01:29:28	30	0.084	0.083	0.085	0.084	0.085	0.085
	01:29:22	30	0.085	0.088	0.086	0.087	0.088	0.086			01:59:22	30.1	0.086	0.084	0.087	0.086	0.085	0.086				01:59:28	30.1	0.084	0.083	0.085	0.084	0.085	0.085
	01:59:22	30	0.085	0.088	0.086	0.087	0.088	0.086			02:29:22	30.1	0.086	0.084	0.087	0.086	0.085	0.086				02:29:28	30.1	0.084	0.084	0.085	0.084	0.085	0.085
	02:29:22	30.1	0.085	0.088	0.086	0.087	0.088	0.086			02:59:22	30.1	0.086	0.084	0.087	0.086	0.085	0.086				02:59:28	30.1	0.084	0.084	0.085	0.084	0.085	0.085
	02:59:22	30.1	0.085	0.088	0.086	0.087	0.088	0.086			03:29:22	30.1	0.086	0.084	0.087	0.086	0.085	0.086				03:29:28	30.1	0.084	0.084	0.085	0.084	0.085	0.085
	03:29:22	30.1	0.085	0.088	0.086	0.087	0.088	0.086			03:59:22	30.1	0.086	0.084	0.087	0.086	0.085	0.086				03:59:28	30.1	0.084	0.084	0.085	0.084	0.085	0.085
	03:59:22	30.1	0.085	0.088	0.086	0.087	0.088	0.086			04:29:22	30.1	0.086	0.084	0.087	0.086	0.085	0.086				04:29:28	30.1	0.084	0.084	0.085	0.084	0.085	0.085
	04:29:22	30	0.085	0.088	0.086	0.087	0.088	0.086			04:59:22	30.1	0.086	0.084	0.087	0.086	0.085	0.086				04:59:28	30.1	0.084	0.084	0.085	0.084	0.085	0.085
	04:59:22	30.1	0.085	0.088	0.086	0.087	0.088	0.086			05:29:22	30.1	0.086	0.084	0.087	0.086	0.085	0.086				05:29:28	30.1	0.084	0.085	0.085	0.084	0.085	0.085
	05:29:22	30.1	0.085	0.088	0.086	0.087	0.088	0.086			05:59:22	30.1	0.086	0.085	0.087	0.086	0.085	0.086				05:59:28	30.1	0.085	0.085	0.085	0.084	0.085	0.085
	05:59:22	30.1	0.085	0.088	0.086	0.087	0.088	0.086			06:29:22	30.1	0.086	0.085	0.087	0.086	0.085	0.086				06:29:28	30.1	0.085	0.085	0.085	0.084	0.085	0.086
	06:29:22	30.1	0.085	0.088	0.087	0.087	0.088	0.086			06:59:22	30.1	0.087	0.085	0.087	0.086	0.085	0.086				06:59:28	30.1	0.085	0.086	0.085	0.084	0.085	0.086
	06:59:22	30.1	0.085	0.088	0.087	0.087	0.088	0.086			07:29:22	30.1	0.087	0.085	0.088	0.086	0.085	0.086				07:29:28	30.1	0.086	0.086	0.085	0.085	0.086	0.086
	07:29:22	30.1	0.085	0.088	0.087	0.087	0.088	0.087			07:59:22	30.1	0.087	0.085	0.088	0.086	0.085	0.086				07:59:28	30.1	0.086	0.087	0.086	0.085	0.086	0.086
	07:59:22	30.1	0.086	0.089	0.087	0.087	0.088	0.087			08:29:22	30.1	0.087	0.086	0.088	0.086	0.085	0.087				08:29:28	30.1	0.087	0.088	0.086	0.085	0.086	0.086
	08:29:22	30.1	0.086	0.089	0.087	0.087	0.089	0.087			08:59:22	30.1	0.087	0.086	0.088	0.087	0.086	0.087				08:59:28	30.1	0.087	0.089	0.086	0.086	0.086	0.087
	08:59:22	30.2	0.086	0.089	0.087	0.088	0.089	0.087			09:29:22	30.1	0.088	0.087	0.088	0.087	0.086	0.087				09:29:28	30.2	0.088	0.09	0.086	0.086	0.087	0.087
	09:29:22	30.1	0.087	0.09	0.087	0.088	0.089	0.087			09:59:22	30.1	0.088	0.087	0.089	0.088	0.086	0.088				09:59:28	30.1	0.09	0.091	0.087	0.087	0.087	0.088
	09:59:22	30.1	0.087	0.091	0.088	0.088	0.09	0.088			10:29:22	30	0.089	0.088	0.089	0.088	0.087	0.088				10:29:28	30	0.091	0.093	0.088	0.088	0.087	0.089
	10:29:22	30.1	0.088	0.091	0.088	0.089	0.09	0.088			10:59:22	30.1	0.09	0.089	0.09	0.089	0.087	0.089				10:59:28	30.1	0.093	0.095	0.088	0.089	0.088	0.089
	10:59:22	30.1	0.089	0.092	0.089	0.089	0.091	0.089			11:29:22	30	0.091	0.09	0.091	0.09	0.088	0.09				11:29:28	30.1	0.096	0.097	0.089	0.091	0.089	0.091
	11:29:22	30.1	0.09	0.093	0.089	0.09	0.092	0.09			11:59:22	30.1	0.092	0.091	0.092	0.091	0.088	0.09				11:59:28	30.1	0.099	0.099	0.09	0.093	0.09	0.092
	11:59:22	30.1	0.092	0.094	0.09	0.091	0.092	0.091			12:29:22	30.1	0.094	0.092	0.093	0.093	0.089	0.092				12:29:28	30.1	0.102	0.103	0.091	0.096	0.091	0.095
	12:29:22	30.1	0.094	0.095	0.091	0.093	0.094	0.092			12:59:22	30.1	0.096	0.094	0.095	0.096	0.09	0.094				12:59:28	30.1	0.107	0.106	0.093	0.1	0.092	0.097
	12:59:22	30	0.097	0.097	0.093	0.095	0.095	0.094			13:29:22	30.1	0.099	0.096	0.096	0.099	0.091	0.096				13:29:28	30.1	0.114	0.11	0.095	0.105	0.093	0.101
	13:29:22	30.1	0.1	0.098	0.094	0.097	0.096	0.096			13:59:22	30.1	0.103	0.098	0.099	0.104	0.092	0.098				13:59:28	30.1	0.121	0.115	0.097	0.113	0.095	0.105
	13:59:22	30.1	0.105	0.1	0.097	0.101	0.097	0.099			14:29:22	30.1	0.108	0.101	0.102	0.11	0.093	0.102				14:29:28	30.1	0.131	0.121	0.1	0.122	0.096	0.11
	14:29:22	30.1	0.111	0.102	0.1	0.105	0.098	0.103			14:59:22	30.1	0.114	0.104	0.105	0.118	0.094	0.107				14:59:28	30.1	0.143	0.127	0.104	0.135	0.099	0.117
	14:59:22	30.1	0.118	0.104	0.103	0.111	0.1	0.107			15:29:22	30.1	0.122	0.108	0.11	0.129	0.096	0.113				15:29:28	30.1	0.158	0.136	0.108	0.152	0.101	0.125
	15:29:22	30.1	0.127	0.107	0.108	0.119	0.102	0.113			15:59:22	30.1	0.132	0.113	0.116	0.144	0.097	0.12				15:59:28	30.1	0.178	0.145	0.113	0.174	0.104	0.136
	15:59:22	30.1	0.14	0.111	0.114	0.13	0.104	0.12			16:29:22	30.1	0.144	0.118	0.123	0.163	0.1	0.13				16:29:28	30.1	0.203	0.151	0.12	0.204	0.107	0.15
	16:29:22	30.1	0.153	0.114	0.121	0.143	0.105	0.13			16:59:22	30.1	0.159	0.125	0.133	0.19	0.102	0.142				16:59:28	30.1	0.232	0.158	0.128	0.244	0.112	0.171
	16:59:22	30.1	0.171	0.118	0.13	0.163	0.107	0.14			17:29:22	30	0.177	0.132	0.145	0.224	0.105	0.158				17:29:28	30.1	0.262	0.167	0.137	0.296	0.115	0.197
	17:29:22	30.1	0.192	0.122	0.142	0.189	0.109	0.154			17:59:22	30.1	0.201	0.14	0.161	0.268	0.109	0.178				17:59:28	30.1	0.302	0.179	0.148	0.37	0.117	0.232
	17:59:22	30.1	0.219	0.128	0.157	0.224	0.111	0.172			18:29:22	30.1	0.226	0.147	0.179	0.326	0.112	0.2				18:29:28	30.1	0.351	0.193	0.165	0.44	0.123	0.278
	18:29:22	30.1	0.252	0.134	0.174	0.269	0.112	0.194			18:59:22	30	0.258	0.158	0.198	0.392	0.116	0.228				18:59:28	30.1	0.4	0.207	0.186	0.788	0.126	0.327
	18:59:22	30.1	0.29	0.141	0.195	0.323	0.116	0.221			19:29:22	30.1	0.297	0.167	0.223	0.455	0.124	0.265				19:29:28	30.1	0.463	0.226	0.212	0.983	0.131	0.386
	19:29:22	30.1	0.338	0.148	0.221	0.388	0.117	0.254			19:59:22	30.1	0.343	0.177	0.252	0.682	0.128	0.309				19:59:28	30.2	0.543	0.247	0.236	1.107	0.136	0.469
	19:59:22	30.1	0.391	0.156	0.252	0.462	0.119	0.297			20:29:22	30.1	0.401	0.194	0.288	1.071	0.13	0.365				20:29:28	30.1	0.632	0.274	0.27	1.187	0.141	0.503
	20:29:22	30.1	0.46	0.166	0.289	0.541	0.122	0.351			20:59:22	30.1	0.471	0.211	0.33	1.212	0.132	0.436				20:59:28	30.1	0.734	0.343	0.309	1.236	0.145	0.834
	20:59:22	30.1	0.546	0.177	0.332	0.609	0.124	0.413			21:29:22	30.1	0.553	0.229	0.381	1.306	0.134	0.52				21:29:28	30.1	0.842	0.373	0.353	1.254	0.152	1.17
	21:29:22	30.1	0.651	0.191	0.389	0.919	0.127	0.488			21:59:22	30.2	0.642	0.254	0.448	1.343	0.137	0.615				21:59:28	30.1	0.977	0.414	0.408	1.271	0.158	1.261
	21:59:22	30.1	0.755	0.207	0.47	1.247	0.129	0.568			22:29:22	30.2	0.739	0.283	0.541	1.359	0.14	1.244				22:29:28	30.1	1.125	0.451	0.469	1.282	0.17	1.277
	22:29:22	30.1	0.887	0.228	0.581	1.34	0.132	0.755			22:59:22	30.2	0.85	0.31	0.643	1.37	0.143	1.39				22:59:28	30.1	1.279	0.495	0.549	1.286	0.182	1.282
	22:59:22	30.1	1.072	0.255	0.697	1.385	0.136	1.377			23:29:22	30.2	1.01	0.347	0.772	1.372	0.148	1.412				23:29:28	30.1	1.442	0.562	0.622	1.278	0.206	1.287
	23:29:22	30.1	1.238	0.283	0.822	1.411	0.139	1.447			23:59:22	30.2	1.169	0.386	0.899	1.372	0.154	1.412				23:59:28	30.1	1.573	0.63	0.683	1.259	0.23	1.304
	23:59:22	30.1	1.388	0.314	0.954	1.425	0.142	1.452			1 day, 0:29:22	30.3	1.318	0.427	1.027	1.354	0.161	1.41				1 day, 0:29:28	30.1	1.654	0.704	0.754	1.218	0.258	1.322
	1 day, 0:29:22	30.1	1.52	0.346	1.099	1.411	0.146	1.454			1 day, 0:59:22	30.3	1.476	0.482	1.159	1.317	0.166	1.417				1 day, 0:59:28	30.1	1.72	0.805	0.832	1.117	0.294	1.349
	1 day, 0:59:22	30.1	1.628	0.386	1.245	1.386	0.152	1.46			1 day, 1:29:22	30.4	1.596	0.54	1.283	1.196	0.174	1.428				1 day, 1:29:28	30.1	1.758	0.93	1.032	1.001	0.341	1.364
	1 day, 1:29:22	30.1	1.7	0.424	1.391	1.307	0.159	1.472			1 day, 1:59:22	30.4	1.673	0.613	1.398	1.047	0.179	1.435				1 day, 1:59:28	30.1	1.782	1.083	1.407	1.071	0.402	1.367
	1 day, 1:59:22	30.1	1.735	0.469	1.495	1.109	0.166	1.48			1 day, 2:29:22	30.4	1.734	0.76	1.479	1.169	0.189	1.437				1 day, 2:29:28	30.1	1.798	1.262	1.535	1.211	0.467	1.356
	1 day, 2:29:22	30.1	1.767	0.52	1.584	1.2	0.176	1.487			1 day, 2:59:22	30.4	1.776	0.913	1.547	1.31	0.198	1.437				1 day, 2:59:28	30.1	1.751	1.421	1.565	1.279	0.824	1.324
	1 day, 2:59:22	30.1	1.784	0.581	1.645	1.194	0.183	1.485			1 day, 3:29:22	30.4	1.798	1.054	1.59	1.335	0.207	1.425				1 day, 3:29:28	30.1	1.743	1.552	1.591	1.302	0.982	1.236
	1 day, 3:29:22	30.1	1.789	0.642	1.673	1.087	0.194	1.47			1 day, 3:59:22	30.3	1.81	1.197	1.611	1.332	0.221	1.396				1 day, 3:59:28	30	1.752	1.629	1.617	1.34	1.113	1.147
	1 day, 3:59:22	30.1	1.753	0.718	1.699	0.935	0.204	1.413			1 day, 4:29:22	30.3	1.795	1.343	1.637	1.329	0.233	1.308				1 day, 4:29:28	30.1	1.744	1.683	1.573	1.369	1.182	1.22
	1 day, 4:29:22	30.1	1.763	0.791	1.712	0.9	0.215	1.299			1 day, 4:59:22	30.3	1.784	1.44	1.639	1.329	0.246	1.198				1 day, 4:59:28	30.1	1.742	1.728	1.323	1.386	1.236	1.264
	1 day, 4:59:22	30.1	1.749	0.91	1.68	0.905	0.228	1.288			1 day, 5:29:22	30.2	1.783	1.516	1.619	1.333	0.261	1.244				1 day, 5:29:28	30.1	1.734	1.76	1.445	1.354	1.255	1.224
	1 day, 5:29:22	30.1	1.733	1.091	1.626	0.918	0.241	1.339			1 day, 5:59:22	30.2	1.77	1.575	1.561	1.324	0.278	1.225				1 day, 5:59:28	30.1	1.732	1.788	1.487	1.336	1.266	1.209
	1 day, 5:59:22	30.1	1.719	1.289	1.668	0.929	0.256	1.383			1 day, 6:29:22	30.2	1.759	1.628	1.635	1.315	0.295	1.157				1 day, 6:29:28	30.1	1.732	1.802	1.488	1.37	1.277	1.227
	1 day, 6:29:22	30.1	1.706	1.465	1.65	0.945	0.274	1.379

## Sheet: Fig 7B
Software Version	3.11.19											Software Version	3.11.19											Software Version	3.11.19
Experiment File Path:	C:\Users\Public\Documents\Experiments\Chelsea\23.08.01 Ptac qrr4 and vc assay.xpt											Experiment File Path:	C:\Users\localadmin\Documents\van Kessel\Chelsea\23.07.26 ptac qrr4 growth assay.xpt											Experiment File Path:	C:\Users\Public\Documents\Experiments\Chelsea\23.08.09 Ptac qrr4 growth assay.xpt
Protocol File Path:	C:\Users\localadmin\Documents\van Kessel\Chelsea\OD600 lux ON curve (LID, 110 gain) RC.prt											Protocol File Path:	C:\Users\localadmin\Documents\van Kessel\Chelsea\Synergy OD600 on curve.prt											Protocol File Path:	C:\Users\localadmin\Documents\van Kessel\Chelsea\Synergy OD600 on curve.prt
Plate Number	Plate 1											Plate Number	Plate 1											Plate Number	Plate 1
Date	2023-08-01											Date	2023-07-26											Date	2023-08-09
Time	16:27:24											Time	16:41:32											Time	16:20:46
Reader Type:	Cytation3											Reader Type:	Synergy H1											Reader Type:	Synergy H1
Reader Serial Number:	1403079											Reader Serial Number:	21102120											Reader Serial Number:	21102120
Reading Type	Reader											Reading Type	Reader											Reading Type	Reader
Procedure Details												Procedure Details												Procedure Details
Plate Type	96 WELL PLATE (Use plate lid)											Plate Type	96 WELL PLATE (Use plate lid)											Plate Type	96 WELL PLATE (Use plate lid)
Well Selection	Runtime											Well Selection	Runtime											Well Selection	Runtime
Eject plate on completion												Eject plate on completion												Eject plate on completion
Set Temperature	Setpoint 30°C, Gradient 1 °C											Set Temperature	Setpoint 30°C											Set Temperature	Setpoint 30°C
	Preheat before moving to next step												Preheat before moving to next step												Preheat before moving to next step
Read	OD600											Read	OD600											Read	OD600
	Absorbance Endpoint												Absorbance Endpoint												Absorbance Endpoint
	Full Plate												Full Plate												Full Plate
	Wavelengths: 600												Wavelengths: 600												Wavelengths: 600
	Read Speed: Normal, Delay: 100 msec, Measurements/Data Point: 8												Read Speed: Normal, Delay: 100 msec, Measurements/Data Point: 8												Read Speed: Normal, Delay: 100 msec, Measurements/Data Point: 8
Results												Results												Results
600												600												600
			Representative graph												Replicate graph												Replicate graph
	Time	T° 600	A1	A2	A3	A4	A5	A7	A9	A11			Time	T° 600	A4	B1	B2	B3	B4	B7	B8	B9			Time	T° 600	F1	F2	F3	F4	F5	F7	F9	F11
			Δqrr1-5, ΔluxB::Ptac-qrr4	Δqrr1-5	∆luxR, ∆qrr1-5, ∆luxB::Ptac-qrr4	∆luxR, ∆qrr1-5	Δqrr1-5, ΔluxB::Ptac-qrr4 +1uM IPTG	∆luxR, ∆qrr1-5, ∆luxB::Ptac-qrr4+ 1uM IPTG	Δqrr1-5, ΔluxB::Ptac-qrr4 +10uM IPTG	∆luxR, ∆qrr1-5, ∆luxB::Ptac-qrr4+ 10uM IPTG					Δqrr1-5	Δqrr1-5, ΔluxB::Ptac-qrr4	Δqrr1-5, ΔluxB::Ptac-qrr4 +1uM IPTG	Δqrr1-5, ΔluxB::Ptac-qrr4 +10uM IPTG	∆luxR, ∆qrr1-5	∆luxR, ∆qrr1-5, ∆luxB::Ptac-qrr4	∆luxR, ∆qrr1-5, ∆luxB::Ptac-qrr4+ 1uM IPTG	∆luxR, ∆qrr1-5, ∆luxB::Ptac-qrr4+ 10uM IPTG					Δqrr1-5, ΔluxB::Ptac-qrr4	Δqrr1-5	∆luxR, ∆qrr1-5, ∆luxB::Ptac-qrr4	∆luxR, ∆qrr1-5	Δqrr1-5, ΔluxB::Ptac-qrr4 +1uM IPTG	∆luxR, ∆qrr1-5, ∆luxB::Ptac-qrr4+ 1uM IPTG	Δqrr1-5, ΔluxB::Ptac-qrr4 +10uM IPTG	∆luxR, ∆qrr1-5, ∆luxB::Ptac-qrr4+ 10uM IPTG
	00:29:35	30.1	0.085	0.084	0.086	0.086	0.086	0.086	0.083	0.088			00:29:22	30	0.084	0.084	0.085	0.085	0.084	0.085	0.084	0.084			00:29:40	30	0.084	0.086	0.085	0.089	0.084	0.086	0.084	0.084
	00:59:35	30	0.085	0.084	0.086	0.086	0.086	0.086	0.083	0.088			00:59:22	30	0.084	0.084	0.085	0.085	0.083	0.085	0.084	0.084			00:59:40	30	0.084	0.086	0.085	0.09	0.085	0.086	0.084	0.085
	01:29:35	30	0.085	0.084	0.086	0.086	0.086	0.086	0.083	0.088			01:29:22	30.1	0.084	0.084	0.085	0.085	0.083	0.085	0.084	0.084			01:29:40	30	0.084	0.086	0.085	0.09	0.084	0.086	0.084	0.084
	01:59:35	30	0.085	0.084	0.086	0.086	0.086	0.086	0.083	0.088			01:59:22	30.1	0.084	0.084	0.085	0.086	0.083	0.085	0.084	0.084			01:59:40	30.1	0.084	0.086	0.085	0.09	0.084	0.086	0.084	0.085
	02:29:35	30.1	0.085	0.084	0.085	0.086	0.086	0.086	0.083	0.088			02:29:22	30.1	0.084	0.084	0.085	0.086	0.084	0.085	0.084	0.084			02:29:40	30.1	0.084	0.086	0.085	0.09	0.084	0.086	0.084	0.085
	02:59:35	30.1	0.085	0.084	0.086	0.086	0.086	0.086	0.083	0.088			02:59:22	30.1	0.084	0.084	0.085	0.086	0.084	0.085	0.084	0.084			02:59:40	30	0.084	0.086	0.088	0.09	0.085	0.086	0.084	0.085
	03:29:35	30.1	0.085	0.084	0.086	0.086	0.086	0.086	0.083	0.088			03:29:22	30.1	0.084	0.084	0.085	0.086	0.084	0.085	0.084	0.084			03:29:40	30	0.085	0.086	0.085	0.09	0.085	0.087	0.084	0.085
	03:59:35	30.1	0.085	0.084	0.086	0.087	0.087	0.086	0.083	0.089			03:59:22	30	0.084	0.085	0.085	0.086	0.084	0.085	0.084	0.084			03:59:40	30	0.085	0.086	0.085	0.09	0.086	0.086	0.084	0.085
	04:29:35	30.1	0.085	0.085	0.086	0.087	0.087	0.086	0.083	0.089			04:29:22	30	0.085	0.085	0.085	0.086	0.084	0.085	0.084	0.084			04:29:40	30.1	0.085	0.087	0.085	0.09	0.085	0.087	0.085	0.086
	04:59:35	30.1	0.085	0.085	0.086	0.087	0.087	0.086	0.084	0.089			04:59:22	30.1	0.085	0.085	0.085	0.086	0.084	0.085	0.085	0.085			04:59:40	30.1	0.085	0.087	0.086	0.091	0.085	0.087	0.085	0.086
	05:29:35	30.1	0.085	0.085	0.086	0.087	0.087	0.087	0.084	0.09			05:29:22	30	0.085	0.085	0.086	0.087	0.084	0.085	0.085	0.085			05:29:40	30	0.086	0.087	0.086	0.091	0.085	0.087	0.085	0.086
	05:59:35	30.1	0.086	0.085	0.086	0.087	0.087	0.087	0.084	0.09			05:59:22	30.1	0.085	0.085	0.086	0.087	0.084	0.085	0.085	0.086			05:59:40	30	0.086	0.088	0.086	0.091	0.086	0.087	0.086	0.087
	06:29:35	30.1	0.086	0.085	0.086	0.087	0.088	0.087	0.085	0.091			06:29:22	30.1	0.086	0.086	0.086	0.088	0.085	0.086	0.085	0.086			06:29:40	30.1	0.086	0.088	0.086	0.091	0.086	0.088	0.087	0.088
	06:59:35	30.1	0.086	0.086	0.087	0.088	0.088	0.087	0.085	0.092			06:59:22	30.1	0.086	0.086	0.086	0.088	0.085	0.086	0.085	0.087			06:59:40	30.1	0.086	0.089	0.087	0.092	0.087	0.088	0.087	0.089
	07:29:35	30	0.086	0.086	0.087	0.088	0.088	0.088	0.086	0.093			07:29:22	30.1	0.086	0.086	0.087	0.089	0.085	0.086	0.085	0.089			07:29:40	30	0.087	0.09	0.087	0.092	0.087	0.089	0.088	0.09
	07:59:35	30.1	0.087	0.086	0.087	0.088	0.089	0.088	0.087	0.095			07:59:22	30.1	0.087	0.086	0.089	0.09	0.085	0.086	0.086	0.091			07:59:40	30.1	0.087	0.09	0.088	0.092	0.088	0.09	0.089	0.092
	08:29:35	30.1	0.087	0.087	0.088	0.089	0.09	0.089	0.089	0.097			08:29:22	30.1	0.087	0.087	0.088	0.092	0.086	0.086	0.086	0.094			08:29:40	30	0.088	0.091	0.088	0.093	0.089	0.091	0.091	0.095
	08:59:35	30	0.088	0.088	0.088	0.09	0.091	0.09	0.09	0.101			08:59:22	30.1	0.088	0.087	0.089	0.093	0.086	0.087	0.086	0.098			08:59:40	30.1	0.089	0.092	0.089	0.094	0.09	0.092	0.093	0.099
	09:29:35	30.1	0.088	0.088	0.089	0.09	0.092	0.091	0.093	0.105			09:29:22	30.1	0.088	0.087	0.089	0.096	0.087	0.087	0.087	0.103			09:29:40	30.1	0.09	0.093	0.09	0.095	0.092	0.094	0.096	0.104
	09:59:35	30	0.089	0.089	0.09	0.091	0.093	0.092	0.095	0.111			09:59:22	30	0.089	0.088	0.091	0.099	0.088	0.088	0.088	0.11			09:59:40	30	0.091	0.094	0.092	0.096	0.094	0.097	0.099	0.11
	10:29:35	30.1	0.09	0.089	0.091	0.092	0.095	0.095	0.099	0.12			10:29:22	30.1	0.09	0.089	0.092	0.103	0.089	0.088	0.089	0.12			10:29:40	30	0.093	0.096	0.093	0.098	0.096	0.101	0.103	0.119
	10:59:35	30.1	0.091	0.09	0.092	0.094	0.097	0.098	0.103	0.129			10:59:22	30.1	0.091	0.089	0.095	0.109	0.09	0.089	0.09	0.132			10:59:40	30.1	0.094	0.097	0.096	0.1	0.1	0.106	0.108	0.131
	11:29:35	30.1	0.092	0.091	0.094	0.096	0.099	0.101	0.11	0.142			11:29:22	30.1	0.092	0.09	0.097	0.115	0.092	0.09	0.092	0.15			11:29:40	30.1	0.097	0.099	0.1	0.103	0.103	0.113	0.115	0.146
	11:59:35	30.1	0.093	0.093	0.096	0.098	0.103	0.106	0.117	0.159			11:59:22	30.1	0.092	0.09	0.099	0.122	0.094	0.091	0.094	0.174			11:59:40	30	0.1	0.102	0.104	0.107	0.11	0.123	0.124	0.168
	12:29:35	30.1	0.095	0.094	0.099	0.101	0.107	0.114	0.127	0.183			12:29:22	30.1	0.094	0.091	0.103	0.135	0.097	0.093	0.098	0.207			12:29:40	30.1	0.103	0.105	0.11	0.112	0.116	0.136	0.135	0.201
	12:59:35	30.1	0.097	0.097	0.103	0.105	0.113	0.123	0.14	0.211			12:59:22	30	0.095	0.092	0.108	0.156	0.101	0.096	0.102	0.25			12:59:40	30.1	0.107	0.108	0.118	0.118	0.124	0.153	0.15	0.238
	13:29:35	30	0.1	0.099	0.109	0.111	0.12	0.135	0.16	0.248			13:29:22	30.1	0.097	0.093	0.113	0.184	0.107	0.1	0.109	0.309			13:29:40	30.1	0.113	0.112	0.129	0.127	0.136	0.18	0.175	0.288
	13:59:35	30.1	0.103	0.102	0.116	0.118	0.129	0.152	0.188	0.297			13:59:22	30.1	0.099	0.095	0.122	0.212	0.115	0.104	0.118	0.387			13:59:40	30	0.119	0.118	0.145	0.139	0.152	0.219	0.21	0.353
	14:29:35	30	0.108	0.106	0.125	0.127	0.141	0.176	0.219	0.358			14:29:22	30.1	0.102	0.097	0.133	0.242	0.126	0.111	0.129	0.488			14:29:40	30	0.128	0.125	0.172	0.159	0.179	0.263	0.251	0.44
	14:59:35	30.1	0.113	0.112	0.137	0.14	0.158	0.208	0.262	0.45			14:59:22	30.1	0.105	0.099	0.149	0.281	0.142	0.12	0.146	0.596			14:59:40	30.1	0.137	0.134	0.207	0.189	0.217	0.321	0.294	0.544
	15:29:35	30	0.119	0.119	0.155	0.157	0.18	0.253	0.315	0.561			15:29:22	30.1	0.109	0.102	0.173	0.331	0.164	0.133	0.17	0.75			15:29:40	30.1	0.147	0.147	0.244	0.223	0.259	0.399	0.341	0.639
	15:59:35	30.1	0.127	0.128	0.179	0.178	0.206	0.302	0.374	0.636			15:59:22	30.1	0.115	0.105	0.197	0.387	0.187	0.149	0.201	1.218			15:59:40	30	0.162	0.164	0.29	0.268	0.309	0.498	0.4	1.058
	16:29:35	30	0.136	0.14	0.208	0.206	0.239	0.363	0.437	1.069			16:29:22	30.1	0.12	0.109	0.223	0.474	0.217	0.174	0.24	1.397			16:29:40	30	0.185	0.182	0.35	0.321	0.372	0.599	0.476	1.403
	16:59:35	30	0.147	0.153	0.246	0.241	0.278	0.45	0.526	1.32			16:59:22	30.1	0.128	0.114	0.256	0.602	0.254	0.203	0.294	1.477			16:59:40	30.1	0.211	0.202	0.435	0.388	0.441	1.13	0.571	1.532
	17:29:35	30	0.16	0.165	0.288	0.281	0.323	0.547	0.634	1.468			17:29:22	30.1	0.136	0.119	0.298	0.722	0.305	0.244	0.369	1.512			17:29:40	30.1	0.243	0.229	0.594	0.504	0.553	1.36	0.693	1.57
	17:59:35	30	0.174	0.181	0.342	0.327	0.381	0.866	0.762	1.53			17:59:22	30.1	0.147	0.126	0.359	0.88	0.361	0.298	0.466	1.54			17:59:40	30	0.275	0.254	0.992	0.756	0.67	1.465	0.878	1.588
	18:29:35	30	0.19	0.198	0.417	0.394	0.458	1.201	0.919	1.553			18:29:22	30.1	0.157	0.133	0.427	1.004	0.456	0.37	0.56	1.588			18:29:40	30	0.317	0.275	1.2	1.018	0.793	1.5	1.068	1.614
	18:59:35	30	0.208	0.212	0.506	0.485	0.54	1.358	1.057	1.569			18:59:22	30.1	0.168	0.14	0.52	1.155	0.518	0.469	0.835	1.606			18:59:40	30.1	0.367	0.316	1.291	1.169	0.928	1.519	1.228	1.676
	19:29:35	30	0.23	0.228	0.616	0.561	0.643	1.435	1.181	1.613			19:29:22	30.1	0.18	0.15	0.639	1.321	0.676	0.568	1.254	1.562			19:29:40	30.1	0.432	0.372	1.335	1.24	1.09	1.563	1.398	1.662
	19:59:35	30.1	0.256	0.25	1.129	0.71	0.764	1.459	1.328	1.636			19:59:22	30.1	0.195	0.16	0.753	1.449	1.096	0.933	1.405	1.54			19:59:40	30	0.51	0.437	1.348	1.268	1.278	1.586	1.512	1.613
	20:29:35	30.1	0.288	0.277	1.287	1.113	0.919	1.473	1.436	1.598			20:29:22	30.1	0.218	0.172	0.892	1.542	1.296	1.261	1.466	1.519			20:29:40	30	0.609	0.527	1.363	1.286	1.412	1.547	1.6	1.568
	20:59:35	30	0.327	0.322	1.38	1.292	1.079	1.49	1.51	1.53			20:59:22	30.1	0.241	0.186	1.049	1.609	1.376	1.393	1.49	1.484			20:59:40	30	0.76	0.634	1.37	1.291	1.491	1.453	1.665	1.431
	21:29:35	30.1	0.37	0.373	1.436	1.383	1.26	1.538	1.571	1.464			21:29:22	30.1	0.271	0.202	1.243	1.668	1.42	1.456	1.528	1.377			21:29:40	30.1	0.967	0.727	1.37	1.29	1.552	1.383	1.701	1.366
	21:59:35	30	0.422	0.434	1.453	1.425	1.412	1.56	1.62	1.37			21:59:22	30.1	0.311	0.221	1.39	1.68	1.438	1.487	1.575	1.351			21:59:40	30.1	1.163	0.816	1.372	1.299	1.61	1.359	1.688	1.433
	22:29:35	30.1	0.481	0.49	1.465	1.44	1.511	1.549	1.644	1.362			22:29:22	30.1	0.354	0.244	1.495	1.654	1.454	1.512	1.589	1.338			22:29:40	30	1.299	0.922	1.373	1.308	1.646	1.343	1.655	1.415
	22:59:35	30	0.55	0.597	1.478	1.446	1.583	1.508	1.642	1.408			22:59:22	30.1	0.409	0.272	1.573	1.636	1.46	1.548	1.544	1.334			22:59:40	30	1.387	1.052	1.365	1.318	1.621	1.297	1.638	1.435
	23:29:35	30.1	0.624	0.728	1.496	1.45	1.635	1.464	1.641	1.467			23:29:22	30.1	0.474	0.303	1.635	1.637	1.473	1.561	1.515	1.33			23:29:40	30	1.472	1.153	1.352	1.325	1.577	1.195	1.642	1.435
	23:59:35	30.1	0.71	0.865	1.504	1.455	1.676	1.419	1.65	1.433			23:59:22	30.1	0.553	0.335	1.677	1.649	1.49	1.525	1.482	1.31			23:59:40	30.1	1.534	1.23	1.334	1.327	1.565	1.185	1.629	1.427
	1 day, 0:29:35	30.1	0.798	0.989	1.493	1.461	1.701	1.323	1.658	1.416			1 day, 0:29:22	30.1	0.674	0.376	1.702	1.634	1.499	1.491	1.45	1.283			1 day, 0:29:40	30.1	1.573	1.306	1.32	1.335	1.576	1.215	1.621	1.446
	1 day, 0:59:35	30.1	0.896	1.11	1.474	1.462	1.694	1.261	1.643	1.405			1 day, 0:59:22	30.1	0.824	0.423	1.673	1.629	1.48	1.452	1.385	1.262			1 day, 0:59:40	30	1.595	1.39	1.298	1.343	1.579	1.228	1.625	1.463
	1 day, 1:29:35	30.1	0.993	1.185	1.445	1.462	1.682	1.318	1.63	1.383			1 day, 1:29:22	30.1	0.958	0.475	1.654	1.618	1.455	1.42	1.275	1.247			1 day, 1:29:40	30	1.6	1.452	1.23	1.334	1.553	1.244	1.615	1.456
	1 day, 1:59:35	30.1	1.229	1.281	1.374	1.456	1.687	1.317	1.639	1.369			1 day, 1:59:22	30.1	1.119	0.537	1.665	1.597	1.433	1.343	1.29	1.236			1 day, 1:59:40	30.1	1.613	1.513	1.201	1.326	1.549	1.275	1.601	1.439
	1 day, 2:29:35	30.1	1.467	1.366	1.284	1.448	1.688	1.298	1.641	1.366			1 day, 2:29:22	30.1	1.294	0.606	1.682	1.578	1.387	1.277	1.269	1.224			1 day, 2:29:40	30.1	1.626	1.568	1.253	1.311	1.556	1.276	1.579	1.421
	1 day, 2:59:35	30.1	1.615	1.44	1.327	1.43	1.637	1.273	1.531	1.358			1 day, 2:59:22	30.1	1.415	0.676	1.659	1.571	1.329	1.314	1.25	1.224			1 day, 2:59:40	30.1	1.638	1.617	1.236	1.286	1.546	1.286	1.537	1.395
	1 day, 3:29:35	30.1	1.694	1.512	1.338	1.375	1.643	1.261	1.509	1.36			1 day, 3:29:22	30.1	1.505	0.755	1.639	1.554	1.373	1.297	1.236	1.229			1 day, 3:29:40	30	1.638	1.661	1.195	1.319	1.534	1.288	1.526	1.405
	1 day, 3:59:35	30.1	1.726	1.578	1.321	1.434	1.649	1.244	1.511	1.369			1 day, 3:59:22	30.1	1.576	0.838	1.629	1.533	1.356	1.282	1.222	1.233			1 day, 3:59:40	30	1.634	1.698	1.189	1.329	1.523	1.291	1.514	1.358
	1 day, 4:29:35	30.1	1.74	1.629	1.303	1.409	1.667	1.246	1.522	1.373			1 day, 4:29:22	30.1	1.636	0.956	1.615	1.526	1.323	1.262	1.207	1.224			1 day, 4:29:40	30.1	1.629	1.726	1.187	1.305	1.519	1.292	1.501	1.444
	1 day, 4:59:35	30.1	1.762	1.676	1.293	1.391	1.637	1.255	1.533	1.372			1 day, 4:59:22	30.1	1.681	1.116	1.603	1.517	1.3	1.25	1.194	1.213			1 day, 4:59:40	30.1	1.619	1.748	1.189	1.277	1.508	1.28	1.501	1.443
	1 day, 5:29:35	30.1	1.763	1.709	1.286	1.366	1.609	1.262	1.521	1.372			1 day, 5:29:22	30.1	1.714	1.264	1.604	1.522	1.284	1.244	1.193	1.203			1 day, 5:29:40	30	1.613	1.771	1.193	1.27	1.49	1.295	1.511	1.425
	1 day, 5:59:35	30.1	1.751	1.739	1.282	1.348	1.593	1.269	1.511	1.361			1 day, 5:59:22	30.1	1.747	1.384	1.578	1.521	1.271	1.245	1.185	1.192			1 day, 5:59:40	30	1.585	1.767	1.192	1.26	1.478	1.304	1.509	1.422
	1 day, 6:29:35	30.1	1.68	1.768	1.281	1.332	1.582	1.268	1.508	1.358			1 day, 6:29:22	30.1	1.779	1.485	1.545	1.524	1.258	1.248	1.175	1.187			1 day, 6:29:40	30.1	1.503	1.756	1.199	1.24	1.461	1.304	1.515	1.384
