# Supplementary material for: Quorum sensing in Vibrio controls carbon metabolism to optimize growth in changing environmental conditions
Source: PLoS Biol. 2024 Nov 11;22(11):e3002891. doi: 10.1371/journal.pbio.3002891 (PMC11581408; doi:10.1371/journal.pbio.3002891)
Supplement: S5 Data — Fig 8. Wild-type cells outcompete locked-LCD cells in co-culture in minimal medium. (A) Wild-type (marked with Tm) and luxO D61E (marked with Spec) strains of DS40M4 were inoculated at initial frequencies from 1%–99% wild-type (WT) in M9G medium and allowed to grow for 48 h. (B, C) Wild-type (marked with Tm) and luxO D61E (marked with Spec, panel B) or Δqrr1-5 (marked with Spec, panel C) strains of DS40M4 were inoculated at initial frequencies of 80%, 50%, or 20% wild-type (WT) in (B) M9G medium or (C) M9 Casein medium and grown to near stationary phase at t = 16 h, and then diluted to maintain growth in log-phase. Colony forming units (cfu/mL) were measured at each time point using selective antibiotics for each strain. The total population number was calculated, and the data are represented as the percent of WT cells in the total population of WT and luxO D61E or WT and Δqrr1-5. The data are representative of 3 biological experiments. (XLSX) [file pbio.3002891.s014.xlsx]

## Sheet: Fig 8A Representative
		Dribble plating calculation
strain	media	#colonies	dilution	CFU/10ul	CFU/mL			WT (TmR) %	luxO D47E (SpecR) %	Ratio label
				0	0			99	1	1
								80	20	2
								50	50	3
								20	80	4
								1	99	5
2023-08-01
WT t0	1 to 5				CFU/mL
1	LM+TmR	35	1	175	17500
2	LM+TmR	31	1	155	15500		t0			total population	fraction WT	fraction luxO D47E
3	LM+TmR	14	1	70	7000		%WT	WT	luxO D47E
4	LM+TmR	39	0	39	3900		99	17500	200	17700	0.988701	0.0112994
5	LM+TmR	1	0	1	100		80	15500	2000	17500	0.885714	0.114286
2023-08-02							50	7000	5000	12000	0.583333	0.416667
WT t24	1 to 10				CFU/mL		20	3900	13000	16900	0.230769	0.769231
1	LM+TmR	77	6	77000000	7700000000		1	100	16000	16100	0.00621118	0.993789
2	LM+TmR	53	6	53000000	5300000000
3	LM+TmR	41	6	41000000	4100000000		t24			total population	fraction WT
4	LM+TmR	12	6	12000000	1200000000		%WT	WT	luxO D47E
5	LM+TmR	5	5	500000	50000000		99	7700000000	28000000	7730000000	0.996377	0.00362319
2023-08-03							80	5300000000	610000000	5910000000	0.896785	0.103215
WT t48	1 to 10				CFU/mL		50	4100000000	1100000000	5200000000	0.788462	0.211538
1	LM+TmR	82	6	82000000	8200000000		20	1200000000	2900000000	4100000000	0.292683	0.707317
2	LM+TmR	6	7	60000000	6000000000		1	50000000	2600000000	2650000000	0.0188679	0.981132
3	LM+TmR	47	6	47000000	4700000000
4	LM+TmR	8	6	8000000	800000000		t48			total population	fraction WT
5	LM+TmR	24	5	2400000	240000000		%WT	WT	luxO D47E
							99	8200000000	31000000	8230000000	0.996234	0.00376625
							80	6000000000	900000000	6900000000	0.869565	0.130435
							50	4700000000	1000000000	5700000000	0.824561	0.175439
2023-08-01							20	800000000	50000000	850000000	0.941176	0.0588235
luxO D47E t0	1 to 5				CFU/mL		1	240000000	170000000	410000000	0.585366	0.414634
1	LM+TmR	2	0	2	200
2	LM+TmR	20	0	20	2000
3	LM+TmR	10	1	50	5000
4	LM+TmR	26	1	130	13000
5	LM+TmR	32	1	160	16000
2023-08-02
luxO D47E t24	1 to 10				CFU/mL
1	LM+TmR	28	4	280000	28000000
2	LM+TmR	61	5	6100000	610000000
3	LM+TmR	11	6	11000000	1100000000
4	LM+TmR	29	6	29000000	2900000000
5	LM+TmR	26	6	26000000	2600000000
2023-08-03
luxO D47E t48	1 to 10				CFU/mL
1	LM+TmR	31	4	310000	31000000
2	LM+TmR	9	6	9000000	900000000
3	LM+TmR	1	7	10000000	1000000000
4	LM+TmR	5	5	500000	50000000
5	LM+TmR	17	5	1700000	170000000

## Sheet: Fig 8A Replicate
		Dribble plating calculation
strain	media	#colonies	dilution	CFU/10ul	CFU/mL			WT (TmR) %	luxO D47E (SpecR) %	Ratio label
				0	0			99	1	1
								80	20	2
								50	50	3
								20	80	4
								1	99	5
2023-08-15
WT t0	1 to 5				CFU/mL
1	LM+TmR	11	2	275	27500
2	LM+TmR	66	1	330	33000		t0			total population	fraction WT	fraction luxO D47E
3	LM+TmR	66	0	66	6600		%WT	WT	luxO D47E
4	LM+TmR	13	0	13	1300		99	27500	300	27800	0.989209	0.0107914
5	LM+TmR	5	0	5	500		80	33000	3300	36300	0.909091	0.0909091
2023-08-16							50	6600	7500	14100	0.468085	0.531915
WT t24	1 to 10				CFU/mL		20	1300	12500	13800	0.0942029	0.905797
1	LM+TmR	61	6	61000000	6100000000		1	500	30000	30500	0.0163934	0.983607
2	LM+TmR	76	6	76000000	7600000000
3	LM+TmR	47	6	47000000	4700000000		t24			total population	fraction WT	fraction luxO D47E
4	LM+TmR	34	6	34000000	3400000000		%WT	WT	luxO D47E
5	LM+TmR	43	5	4300000	430000000		99	6100000000	110000000	6210000000	0.982287	0.0177134
2023-08-17							80	7600000000	1400000000	9000000000	0.844444	0.155556
WT t48	1 to 10				CFU/mL		50	4700000000	1900000000	6600000000	0.712121	0.287879
1	LM+TmR	44	6	44000000	4400000000		20	3400000000	5000000000	8400000000	0.404762	0.595238
2	LM+TmR	8	7	80000000	8000000000		1	430000000	4000000000	4430000000	0.0970655	0.902935
3	LM+TmR	52	6	52000000	5200000000
4	LM+TmR	43	6	43000000	4300000000		t48			total population	fraction WT	fraction luxO D47E
5	LM+TmR	61	5	6100000	610000000		%WT	WT	luxO D47E
							99	4400000000	3800000	4400000000	0.999137	0.000862891
							80	8000000000	1700000000	9700000000	0.824742	0.175258
							50	5200000000	1800000000	7000000000	0.742857	0.257143
2023-08-15							20	4300000000	5100000000	9400000000	0.457447	0.542553
luxO D47E t0	1 to 5				CFU/mL		1	610000000	4700000000	5310000000	0.114878	0.885122
1	LM+TmR	3	0	3	300
2	LM+TmR	33	0	33	3300
3	LM+TmR	3	2	75	7500
4	LM+TmR	25	1	125	12500
5	LM+TmR	12	2	300	30000
2023-08-16
luxO D47E t24	1 to 10				CFU/mL
1	LM+TmR	11	5	1100000	110000000
2	LM+TmR	14	6	14000000	1400000000
3	LM+TmR	19	6	19000000	1900000000
4	LM+TmR	5	7	50000000	5000000000
5	LM+TmR	4	7	40000000	4000000000
2023-08-17
luxO D47E t48	1 to 10				CFU/mL
1	LM+TmR	38	3	38000	3800000
2	LM+TmR	17	6	17000000	1700000000
3	LM+TmR	18	6	18000000	1800000000
4	LM+TmR	51	6	51000000	5100000000
5	LM+TmR	47	6	47000000	4700000000

## Sheet: Fig 8A Replicate2
		Dribble plating calculation
strain	media	#colonies	dilution	CFU/10ul	CFU/mL			WT (TmR) %	luxO D47E (SpecR) %	Ratio label
				0	0			99	1	1
								80	20	2
								50	50	3
								20	80	4
								1	99	5
2023-07-25
WT t0	1 to 5				CFU/mL
1	LM+TmR	70	1	350	35000
2	LM+TmR	39	1	195	19500		t0			total population	fraction WT	fraction luxO D47E
3	LM+TmR	20	1	100	10000		%WT	WT	luxO D47E
4	LM+TmR	44	0	44	4400		99	35000	300	35300	0.991501	0.00849858
5	LM+TmR	11	0	11	1100		80	19500	2300	21800	0.894495	0.105505
2023-07-26							50	10000	4000	14000	0.714286	0.285714
WT t24	1 to 10				CFU/mL		20	4400	23000	27400	0.160584	0.839416
1	LM+TmR	9	7	90000000	9000000000		1	1100	38500	39600	0.0277778	0.972222
2	LM+TmR	60	6	60000000	6000000000
3	LM+TmR	61	6	61000000	6100000000		t24			total population	fraction WT
4	LM+TmR	23	6	23000000	2300000000		%WT	WT	luxO D47E
5	LM+TmR	53	5	5300000	530000000		99	9000000000	45000000	9050000000	0.995025	0.00497512
							80	6000000000	720000000	6720000000	0.892857	0.107143
WT t48	1 to 10				CFU/mL		50	6100000000	2800000000	8900000000	0.685393	0.314607
1	LM+TmR	56	6	56000000	5600000000		20	2300000000	4800000000	7100000000	0.323944	0.676056
2	LM+TmR	46	6	46000000	4600000000		1	530000000	7100000000	7630000000	0.0694626	0.930537
3	LM+TmR	7	7	70000000	7000000000
4	LM+TmR	9	6	9000000	900000000		t48			total population	fraction WT
5	LM+TmR	3	6	3000000	300000000		%WT	WT	luxO D47E
							99	5600000000	40000000	5640000000	0.992908	0.0070922
							80	4600000000	41000000	4640000000	0.991166	0.0088343
							50	7000000000	1000000000	8000000000	0.875	0.125
2023-07-25							20	900000000	0	900000000	1	0
luxO D47E t0	1 to 5				CFU/mL		1	300000000	630000000	930000000	0.322581	0.677419
1	LM+TmR	3	0	3	300
2	LM+TmR	23	0	23	2300
3	LM+TmR	40	0	40	4000
4	LM+TmR	46	1	230	23000
5	LM+TmR	77	1	385	38500
2023-07-26
luxO D47E t24	1 to 10				CFU/mL
1	LM+TmR	45	4	450000	45000000
2	LM+TmR	72	5	7200000	720000000
3	LM+TmR	28	6	28000000	2800000000
4	LM+TmR	48	6	48000000	4800000000
5	LM+TmR	71	6	71000000	7100000000
luxO D47E t48	1 to 10				CFU/mL
1	LM+TmR	4	5	400000	40000000
2	LM+TmR	41	4	410000	41000000
3	LM+TmR	1	7	10000000	1000000000
4	LM+TmR			0	0	can't count
5	LM+TmR	63	5	6300000	630000000

## Sheet: Fig 8B
		Dribble plating calculation							Dribble Plating:
strain	media	#colonies	dilution	CFU/10ul	CFU/mL				serial dilutions, 40ul into 160ul LM,
				0	0				spot 10ul on a LM plate and tilt so that the dilution dribbles down the plate in lines, then grow at 30C o/n and count colonies the next day
									WT (TmR) %	D47E (SpecR) %	Ratio label
									100	0	1
									80	20	2
									50	50	3
									20	80	4
									0	100	5
WT t0
1	LM+TmR	28	1	140	14000									Other replicates in S6C, S9_Data.xlsx
2	LM+TmR	22	1	110	11000		t0
3	LM+TmR	58	0	58	5800		%WT	WT	D47E	Total population	fraction WT
4	LM+TmR	26	0	26	2600		100	14000		14000	1
							80	11000	2000	13000	0.846154
WT t1	counting timepoints in hours from backdilution						50	5800	5300	11100	0.522523
1	LM+TmR	37	6	578000	57800000		20	2600	16000	18600	0.139785
2	LM+TmR	34	6	531000	53100000		0		15500	15500	0
3	LM+TmR	26	6	406000	40600000
4	LM+TmR	20	6	313000	31300000		t1
							%WT	WT	D47E	Total population	fraction WT
WT t2.5							100	57800000		57800000	1
1	LM+TmR	7	7	547000	54700000		80	53100000	2880000	55980000	0.948553
2	LM+TmR	54	6	844000	84400000		50	40600000	4690000	45290000	0.896445
3	LM+TmR	41	6	641000	64100000		20	31300000	23400000	54700000	0.572212
4	LM+TmR	39	6	609000	60900000		0		54700000	54700000	0
WT t4							t2.5
1	LM+TmR	34	7	2660000	266000000		%WT	WT	D47E	Total population	fraction WT
2	LM+TmR	33	7	2580000	258000000		100	54700000		54700000	1
3	LM+TmR	20	7	1560000	156000000		80	84400000	6560000	90960000	0.92788
4	LM+TmR	78	6	1220000	122000000		50	64100000	20300000	84400000	0.759479
							20	60900000	102000000	162900000	0.373849
WT t6							0		156000000	156000000	0
1	LM+TmR	61	7	4770000	477000000
2	LM+TmR	82	7	6410000	641000000		t4
3	LM+TmR	50	7	3910000	391000000		%WT	WT	D47E	Total population	fraction WT
4	LM+TmR	45	7	3520000	352000000		100	266000000		266000000	1
							80	258000000	25000000	283000000	0.911661
WT t30							50	156000000	78100000	234100000	0.666382
1	LM+TmR	59	6	59000000	5900000000		20	122000000	219000000	341000000	0.357771
2	LM+TmR	56	6	56000000	5600000000		0		422000000	422000000	0
3	LM+TmR	31	6	31000000	3100000000
4	LM+TmR	22	6	22000000	2200000000		t6
							%WT	WT	D47E	Total population	fraction WT
D47E t0							100	477000000		477000000	1
2	LM+SpecR	20	0	20	2000		80	641000000	89100000	730100000	0.877962
3	LM+SpecR	53	0	53	5300		50	391000000	289000000	680000000	0.575
4	LM+SpecR	32	1	160	16000		20	352000000	586000000	938000000	0.375267
5	LM+SpecR	31	1	155	15500		0		1170000000	1170000000	0
D47E t1							t30
2	LM+SpecR	46	4	28800	2880000		%WT	WT	D47E	Total population	fraction WT
3	LM+SpecR	3	6	46900	4690000		100	5900000000		5900000000	1
4	LM+SpecR	3	7	234000	23400000		80	5600000000	420000000	6020000000	0.930233
5	LM+SpecR	7	7	547000	54700000		50	3100000000	520000000	3620000000	0.856354
							20	2200000000	1700000000	3900000000	0.564103
D47E t2.5							0		5200000000	5200000000	0
2	LM+SpecR	21	5	65600	6560000
3	LM+SpecR	13	6	203000	20300000
4	LM+SpecR	13	7	1020000	102000000
5	LM+SpecR	20	7	1560000	156000000
D47E t4
2	LM+SpecR	16	6	250000	25000000
3	LM+SpecR	50	6	781000	78100000
4	LM+SpecR	28	7	2190000	219000000
5	LM+SpecR	54	7	4220000	422000000
D47E t6
2	LM+SpecR	57	6	891000	89100000
3	LM+SpecR	37	7	2890000	289000000
4	LM+SpecR	75	7	5860000	586000000
5	LM+SpecR	150	7	11700000	1170000000
		Really hard to count, really needed another dilution
D47E t30
2	LM+SpecR	42	5	4200000	420000000
3	LM+SpecR	52	5	5200000	520000000
4	LM+SpecR	17	6	17000000	1700000000
5	LM+SpecR	52	6	52000000	5200000000

## Sheet: Fig 8C Representative
		Dribble plating calculation								Dribble Plating:
strain	media	#colonies	dilution	CFU/10ul	CFU/mL					serial dilutions, 40ul into 160ul LM,
				0	0					spot 10ul on a LM plate and tilt so that the dilution dribbles down the plate in lines, then grow at 30C o/n and count colonies the next day
										WT (TmR) %	delta qrr1-5 (SpecR) %	Ratio label
										100	0	1
										80	20	2
										50	50	3
										20	80	4
2023-05-16										0	100	5
WT t0	1 to 5
1	LM+TmR	43	1	215	21500
2	LM+TmR	35	1	175	17500		t0			total population	fraction WT	fraction delta qrr1-5
3	LM+TmR	26	0	26	2600		%WT	WT	delta qrr1-5
4	LM+TmR	10	0	10	1000		80	17500	1300	18800	0.93	0.07
2023-05-17							50	2600	3700	6300	0.41	0.59
WT t17	1 to 5						20	1000	10000	11000	0.09	0.91
1	LM+TmR	72	7	5630000	563000000
2	LM+TmR	50	7	3910000	391000000		t17			total population	fraction WT	fraction delta qrr1-5
3	LM+TmR	43	7	3360000	336000000		%WT	WT	delta qrr1-5
4	LM+TmR	46	7	3590000	359000000		80	391000000	3000000	394000000	0.99	0.01
							50	336000000	17200000	353000000	0.95	0.05
WT t19	1 to 5						20	359000000	46900000	406000000	0.88	0.12
1	LM+TmR	40	7	3130000	313000000
2	LM+TmR	37	7	2890000	289000000		t19			total population	fraction WT	fraction delta qrr1-5
3	LM+TmR	36	7	2810000	281000000		%WT	WT	delta qrr1-5
4	LM+TmR	27	7	2110000	211000000		80	289000000	1250000	290000000	1	0
							50	281000000	3750000	285000000	0.99	0.01
WT t21	1 to 5						20	211000000	7810000	219000000	0.96	0.04
1	LM+TmR	61	7	4770000	477000000
2	LM+TmR	65	7	5080000	508000000		t21			total population	fraction WT	fraction delta qrr1-5
3	LM+TmR	42	7	3280000	328000000		%WT	WT	delta qrr1-5
4	LM+TmR	49	7	3830000	383000000		80	508000000	2250000	510000000	1	0
							50	328000000	8130000	336000000	0.98	0.02
WT t23	1 to 10						20	383000000	17500000	400000000	0.96	0.04
1	LM+TmR	19	6	19000000	1900000000
2	LM+TmR	17	6	17000000	1700000000		t23			total population	fraction WT	fraction delta qrr1-5
3	LM+TmR	22	6	22000000	2200000000		%WT	WT	delta qrr1-5
4	LM+TmR	20	6	20000000	2000000000		80	1700000000	41000000	1740000000	0.98	0.02
2024-05-18							50	2200000000	60000000	2260000000	0.97	0.03
WT t39	1 to 10						20	2000000000	58000000	2060000000	0.97	0.03
1	LM+TmR	46	6	46000000	4600000000
2	LM+TmR	62	6	62000000	6200000000		t39			total population	fraction WT	fraction delta qrr1-5
3	LM+TmR	59	6	59000000	5900000000		%WT	WT	delta qrr1-5
4	LM+TmR	63	6	63000000	6300000000		80	6200000000	22000000	6220000000	1	0
							50	5900000000	60000000	5960000000	0.99	0.01
							20	6300000000	300000000	6600000000	0.95	0.05

## Sheet: Fig 8C Replicate
		Dribble plating calculation								Dribble Plating:
strain	media	#colonies	dilution	CFU/10ul	CFU/mL					serial dilutions, 40ul into 160ul LM,
				0	0					spot 10ul on a LM plate and tilt so that the dilution dribbles down the plate in lines, then grow at 30C o/n and count colonies the next day
										WT (TmR) %	delta qrr1-5 (SpecR) %	Ratio label
										80	20	2
										50	50	3
										20	80	4
2023-06-27
WT t0	1 to 5
2	LM+TmR	59	1	295	29500		t0			total population	fraction WT	fraction delta qrr1-5
3	LM+TmR	31	1	155	15500		%WT	WT	delta qrr1-5
4	LM+TmR	8	1	40	4000		80	29500	1000	30500	0.97	0.03
2023-06-28							50	15500	7500	23000	0.67	0.33
WT t17	1 to 5						20	4000	12500	16500	0.24	0.76
2	LM+TmR	39	7	3050000	305000000		t17			total population	fraction WT	fraction delta qrr1-5
3	LM+TmR	31	7	2420000	242000000		%WT	WT	delta qrr1-5
4	LM+TmR	32	7	2500000	250000000		80	305000000	23400000	328000000	0.93	0.07
							50	242000000	37500000	280000000	0.87	0.13
WT t19	1 to 5	backdiluted after taking this time point					20	250000000	117000000	367000000	0.68	0.32
2	LM+TmR	100	7	7810000	781000000		t19			total population	fraction WT	fraction delta qrr1-5
3	LM+TmR	100	7	7810000	781000000		%WT	WT	delta qrr1-5
4	LM+TmR	58	7	4530000	453000000		80	781000000	11900000	793000000	0.99	0.01
	hard to count, should've done 1:10 dilution for plating						50	781000000	85900000	867000000	0.9	0.1
WT t21	1 to 5						20	453000000	93800000	547000000	0.83	0.17
2	LM+TmR	47	7	3670000	367000000		t21			total population	fraction WT	fraction delta qrr1-5
3	LM+TmR	40	7	3130000	313000000		%WT	WT	delta qrr1-5
4	LM+TmR	44	7	3440000	344000000		80	367000000	3750000	371000000	0.99	0.01
							50	313000000	23400000	336000000	0.93	0.07
WT t23	1 to 10						20	344000000	87500000	431000000	0.8	0.2
2	LM+TmR	30	7	300000000	30000000000		t23			total population	fraction WT	fraction delta qrr1-5
3	LM+TmR	44	7	440000000	44000000000		%WT	WT	delta qrr1-5
4	LM+TmR	51	7	510000000	51000000000		80	30000000000	320000000	30300000000	0.99	0.01
							50	44000000000	3000000000	47000000000	0.94	0.06
							20	51000000000	7000000000	58000000000	0.88	0.12
