# Supplementary material for: Quorum sensing in Vibrio controls carbon metabolism to optimize growth in changing environmental conditions
Source: PLoS Biol. 2024 Nov 11;22(11):e3002891. doi: 10.1371/journal.pbio.3002891 (PMC11581408; doi:10.1371/journal.pbio.3002891)
Supplement: S6 Data — S2 Fig. (A–C) Growth curves for V. campbellii BB120 strains in LM (A), M9G (B), or M9GC (C) media. (D) Variability in lag phase of HCD-locked DS40M4 mutants grown in M9G medium. Three additional biological replicates of experiments in Fig 1C are shown. (E, F) The difference in cfus/ml between time points 1 and 2 (F) of wild-type and luxO D47E DS40M4 strains grown in M9G (F). Error bars show the mean and standard deviation of 5 biological replicates. (G) Growth curves for V. campbellii DS40M4 strains in M9 medium supplemented with maltose (10 mM). (H–K) Growth curves shown for V. coralliilyticus (H, J) or V. cholerae (I, K) grown in M9G (H, I) or M9GC (J, K). (A–E, G–K) The y-axis represents cell density OD600. For all panels, the data are from a single experiment that is representative of at least 3 independent biological experiments for each strain under every condition. (XLSX) [file pbio.3002891.s015.xlsx]

## Sheet: Fig S2A
Software Version	3.11.19									Software Version	3.11.19										Software Version	3.11.19
Experiment File Path:	C:\Users\Public\Documents\Experiments\Chelsea\21.12.07 bb ds4 lm m9g m9gc assay repeat.xpt									Experiment File Path:	C:\Users\Public\Documents\Experiments\Chelsea\21.12.01 bb ds4 lm m9g m9gc growth lux assay 2.xpt										Experiment File Path:	C:\Users\Public\Documents\Experiments\Chelsea\22.01.06 bb120 lm m9g growth assay.xpt
Protocol File Path:	C:\Users\localadmin\Documents\van Kessel\Chelsea\Synergy OD600 lux ON curve (gain 160).prt									Protocol File Path:	C:\Users\localadmin\Documents\van Kessel\Chelsea\Synergy OD600 lux ON curve (gain 160).prt										Protocol File Path:	C:\Users\localadmin\Documents\van Kessel\Chelsea\Synergy OD600 lux ON curve (gain 160).prt
Plate Number	Plate 1									Plate Number	Plate 1										Plate Number	Plate 1
Date	2021-12-07									Date	2021-12-01										Date	2022-01-06
Time	14:40:12									Time	17:01:09										Time	14:41:46
Reader Type:	Synergy H1									Reader Type:	Synergy H1										Reader Type:	Synergy H1
Reader Serial Number:	21102120									Reader Serial Number:	21102120										Reader Serial Number:	21102120
Reading Type	Reader									Reading Type	Reader										Reading Type	Reader
Procedure Details										Procedure Details											Procedure Details
Plate Type	96 WELL PLATE (Use plate lid)									Plate Type	96 WELL PLATE (Use plate lid)										Plate Type	96 WELL PLATE (Use plate lid)
Well Selection	Runtime									Well Selection	Runtime										Well Selection	Runtime
Eject plate on completion										Eject plate on completion											Eject plate on completion
Set Temperature	Setpoint 30°C									Set Temperature	Setpoint 30°C										Set Temperature	Setpoint 30°C
	Preheat before moving to next step										Preheat before moving to next step											Preheat before moving to next step
Read	OD600									Read	OD600										Read	OD600
	Absorbance Endpoint										Absorbance Endpoint											Absorbance Endpoint
	Full Plate										Full Plate											Full Plate
	Wavelengths: 600										Wavelengths: 600											Wavelengths: 600
	Read Speed: Normal, Delay: 100 msec, Measurements/Data Point: 8										Read Speed: Normal, Delay: 100 msec, Measurements/Data Point: 8											Read Speed: Normal, Delay: 100 msec, Measurements/Data Point: 8
Results										Results											Results
Read 3:600										Read 3:600											Read 3:600
			Representative Graph										Replicate Graph											Replicate Graph
	Time	T° Read 3:600	A1	A3	A5	A7					Time	T° Read 3:600	A1	A3	A5	A7						Time	T° Read 3:600	A1	A3	A5	A7
			WT	Δqrr1-5	ΔluxO	luxO D61E							Δqrr1-5	ΔluxO	luxO D61E	WT								WT	Δqrr1-5	ΔluxO	luxO D61E
	00:22:32	30	0.092	0.092	0.093	0.093					00:22:32	30	0.094	0.1	0.097	0.104						00:26:35	30	0.094	0.094	0.092	0.093
	00:52:32	30	0.092	0.092	0.093	0.093					00:52:32	30	0.094	0.1	0.097	0.104						00:56:35	30	0.093	0.094	0.093	0.093
	01:22:32	30	0.093	0.092	0.093	0.093					01:22:32	30	0.095	0.1	0.097	0.104						01:26:35	30	0.093	0.095	0.093	0.093
	01:52:32	30	0.093	0.092	0.093	0.093					01:52:32	30	0.095	0.1	0.098	0.104						01:56:35	30	0.094	0.095	0.093	0.093
	02:22:32	30.1	0.093	0.092	0.094	0.093					02:22:32	30	0.095	0.1	0.098	0.104						02:26:35	30	0.094	0.095	0.093	0.094
	02:52:32	30	0.094	0.093	0.095	0.094					02:52:32	30	0.095	0.101	0.098	0.105						02:56:35	30	0.095	0.096	0.095	0.094
	03:22:32	30.1	0.095	0.094	0.096	0.095					03:22:32	30.1	0.096	0.102	0.099	0.105						03:26:35	30	0.096	0.098	0.096	0.095
	03:52:32	30.1	0.098	0.096	0.099	0.097					03:52:32	30.1	0.097	0.104	0.1	0.106						03:56:35	30.1	0.098	0.1	0.099	0.097
	04:22:32	30.1	0.101	0.099	0.102	0.099					04:22:32	30.1	0.098	0.107	0.101	0.108						04:26:35	30	0.101	0.103	0.103	0.099
	04:52:32	30.1	0.106	0.104	0.107	0.102					04:52:32	30.1	0.101	0.109	0.104	0.11						04:56:35	30	0.105	0.108	0.11	0.102
	05:22:32	30	0.115	0.111	0.117	0.109					05:22:32	30.1	0.105	0.117	0.11	0.116						05:26:35	30.1	0.114	0.118	0.121	0.109
	05:52:32	30.1	0.132	0.124	0.135	0.12					05:52:32	30.1	0.114	0.131	0.119	0.123						05:56:35	30.1	0.13	0.134	0.142	0.122
	06:22:32	30.1	0.155	0.144	0.164	0.141					06:22:32	30	0.127	0.153	0.135	0.137						06:26:35	30.1	0.159	0.164	0.172	0.145
	06:52:32	30.1	0.19	0.18	0.204	0.178					06:52:32	30.1	0.149	0.184	0.16	0.16						06:56:35	30.1	0.201	0.205	0.22	0.18
	07:22:32	30.1	0.253	0.234	0.275	0.233					07:22:32	30.1	0.185	0.234	0.2	0.193						07:26:35	30.1	0.268	0.274	0.297	0.236
	07:52:32	30.1	0.345	0.306	0.364	0.301					07:52:32	30.1	0.238	0.314	0.266	0.248						07:56:35	30.1	0.361	0.366	0.414	0.329
	08:22:32	30	0.441	0.402	0.487	0.409					08:22:32	30.1	0.319	0.425	0.366	0.334						08:26:35	30	0.485	0.5	0.551	0.448
	08:52:32	30	0.554	0.525	0.594	0.521					08:52:32	30.1	0.423	0.556	0.483	0.453						08:56:35	30.1	0.628	0.61	0.669	0.569
	09:22:32	30.1	0.647	0.617	0.68	0.6					09:22:32	30.1	0.553	0.667	0.577	0.56						09:26:35	30	0.708	0.694	0.76	0.678
	09:52:32	30.1	0.709	0.691	0.729	0.683					09:52:32	30.1	0.667	0.735	0.662	0.64						09:56:35	30.1	0.784	0.777	0.851	0.736
	10:22:32	30	0.79	0.766	0.817	0.723					10:22:32	30	0.741	0.809	0.74	0.693						10:26:35	30.1	0.874	0.865	0.938	0.736
	10:52:32	30	0.866	0.843	0.887	0.756					10:52:32	30.1	0.818	0.885	0.815	0.767						10:56:35	30.1	0.961	0.948	1.02	0.93
	11:22:32	30.1	0.944	0.919	0.959	0.872					11:22:32	30.1	0.903	0.968	0.896	0.834						11:26:35	30.1	1.049	1.015	1.095	1.082
	11:52:32	30.1	1.006	0.987	1.032	1.09					11:52:32	30.1	0.985	1.035	0.972	0.895						11:56:35	30.1	1.125	1.095	1.152	1.192
	12:22:32	30.1	1.072	1.054	1.083	1.218					12:22:32	30.1	1.064	1.096	1.041	0.962						12:26:35	30	1.194	1.153	1.208	1.252
	12:52:32	30.1	1.131	1.099	1.131	1.29					12:52:32	30.1	1.134	1.153	1.104	1.024						12:56:35	30	1.257	1.199	1.259	1.3
	13:22:32	30	1.185	1.147	1.175	1.341					13:22:32	30.1	1.196	1.208	1.162	1.081						13:26:35	30.1	1.313	1.243	1.306	1.33
	13:52:32	30	1.232	1.189	1.218	1.394					13:52:32	30.1	1.251	1.256	1.215	1.136						13:56:35	30.1	1.362	1.286	1.349	1.361
	14:22:32	30.1	1.279	1.228	1.261	1.424					14:22:32	30.1	1.3	1.3	1.266	1.183						14:26:35	30.1	1.405	1.323	1.386	1.381
	14:52:32	30.1	1.319	1.256	1.305	1.456					14:52:32	30	1.344	1.339	1.301	1.23						14:56:35	30.1	1.445	1.36	1.419	1.379
	15:22:32	30.1	1.356	1.287	1.335	1.482					15:22:32	30.2	1.382	1.374	1.332	1.27						15:26:35	30.1	1.482	1.393	1.453	1.404
	15:52:32	30.1	1.385	1.32	1.363	1.51					15:52:32	30.1	1.418	1.403	1.36	1.308						15:56:35	30	1.513	1.419	1.482	1.43
	16:22:32	30	1.421	1.342	1.391	1.521					16:22:32	30.1	1.452	1.438	1.384	1.339						16:26:35	30.1	1.541	1.446	1.506	1.454
	16:52:32	30	1.449	1.365	1.415	1.53					16:52:32	30.1	1.483	1.464	1.407	1.369						16:56:35	30.1	1.566	1.474	1.534	1.483
	17:22:32	30.1	1.478	1.389	1.44	1.53					17:22:32	30.2	1.501	1.493	1.442	1.4						17:26:35	30.1	1.586	1.49	1.551	1.493
	17:52:32	30.1	1.505	1.415	1.463	1.539					17:52:32	30.1	1.515	1.512	1.458	1.427						17:56:35	30	1.6	1.503	1.566	1.502
	18:22:32	30.1	1.519	1.43	1.484	1.543					18:22:32	30.1	1.526	1.528	1.469	1.45						18:26:35	30	1.609	1.516	1.578	1.508
	18:52:32	30.1	1.529	1.439	1.497	1.555					18:52:32	30.1	1.536	1.547	1.476	1.482						18:56:35	30.1	1.617	1.528	1.595	1.515
	19:22:32	30.1	1.537	1.449	1.508	1.558					19:22:32	30	1.544	1.561	1.483	1.497						19:26:35	30.1	1.625	1.538	1.607	1.521
	19:52:32	30.1	1.544	1.457	1.527	1.564					19:52:32	30.1	1.551	1.571	1.489	1.508						19:56:35	30	1.633	1.546	1.615	1.527
	20:22:32	30.1	1.551	1.465	1.534	1.565					20:22:32	30.1	1.557	1.576	1.494	1.521						20:26:35	30	1.64	1.553	1.621	1.533
	20:52:32	30	1.557	1.471	1.543	1.57					20:52:32	30	1.563	1.581	1.498	1.529						20:56:35	30.1	1.648	1.561	1.628	1.539
	21:22:32	30.1	1.565	1.474	1.547	1.57					21:22:32	30.1	1.572	1.586	1.503	1.537						21:26:35	30.1	1.655	1.57	1.635	1.544
	21:52:32	30.1	1.573	1.482	1.551	1.569					21:52:32	30.1	1.579	1.592	1.506	1.543						21:56:35	30.1	1.666	1.581	1.641	1.553
	22:22:32	30.1	1.579	1.494	1.556	1.564					22:22:32	30.1	1.583	1.596	1.511	1.551						22:26:35	30.1	1.682	1.588	1.646	1.558
	22:52:32	30.1	1.585	1.497	1.563	1.572					22:52:32	30.1	1.586	1.601	1.515	1.558						22:56:35	30.1	1.697	1.593	1.651	1.562
	23:22:32	30.1	1.592	1.502	1.567	1.562					23:22:32	30.1	1.59	1.606	1.523	1.565						23:26:35	30.1	1.709	1.598	1.657	1.565
	23:52:32	30.1	1.598	1.506	1.572	1.552
	1 day, 0:22:32	30.1	1.604	1.508	1.577	1.541

## Sheet: Fig S2B
Software Version	3.11.19												Software Version	3.11.19										Software Version	3.11.19
Experiment File Path:	C:\Users\Public\Documents\Experiments\Chelsea\22.05.26 fig1 bb ds4 m9g m9gc 100 wash and G37V growth lux.xpt												Experiment File Path:	C:\Users\Public\Documents\Experiments\Chelsea\21.12.01 bb ds4 lm m9g m9gc growth lux assay 2.xpt										Experiment File Path:	C:\Users\Public\Documents\Experiments\Chelsea\22.01.06 bb120 lm m9g growth assay.xpt
Protocol File Path:	C:\Users\localadmin\Documents\van Kessel\Chelsea\Synergy OD600 lux ON curve (gain 160).prt												Protocol File Path:	C:\Users\localadmin\Documents\van Kessel\Chelsea\Synergy OD600 lux ON curve (gain 160).prt										Protocol File Path:	C:\Users\localadmin\Documents\van Kessel\Chelsea\Synergy OD600 lux ON curve (gain 160).prt
Plate Number	Plate 2												Plate Number	Plate 1										Plate Number	Plate 1
Date	2022-05-26												Date	2021-12-01										Date	2022-01-06
Time	14:57:28												Time	17:01:09										Time	14:41:46
Reader Type:	Synergy H1												Reader Type:	Synergy H1										Reader Type:	Synergy H1
Reader Serial Number:	21102120												Reader Serial Number:	21102120										Reader Serial Number:	21102120
Reading Type	Reader												Reading Type	Reader										Reading Type	Reader
Procedure Details													Procedure Details											Procedure Details
Plate Type	96 WELL PLATE (Use plate lid)												Plate Type	96 WELL PLATE (Use plate lid)										Plate Type	96 WELL PLATE (Use plate lid)
Well Selection	Runtime												Well Selection	Runtime										Well Selection	Runtime
Eject plate on completion													Eject plate on completion											Eject plate on completion
Set Temperature	Setpoint 30°C												Set Temperature	Setpoint 30°C										Set Temperature	Setpoint 30°C
	Preheat before moving to next step													Preheat before moving to next step											Preheat before moving to next step
Start Kinetic	Runtime 34:00:00 (HH:MM:SS), Interval 0:30:00, 69 Reads												Read	OD600										Read	OD600
Shake	Double Orbital: Continuous													Absorbance Endpoint											Absorbance Endpoint
	Frequency: 548 cpm (2 mm)													Full Plate											Full Plate
Read	Absorbance Endpoint													Wavelengths: 600											Wavelengths: 600
	Full Plate													Read Speed: Normal, Delay: 100 msec, Measurements/Data Point: 8											Read Speed: Normal, Delay: 100 msec, Measurements/Data Point: 8
	Wavelengths: 600
	Read Speed: Normal, Delay: 100 msec, Measurements/Data Point: 8												Results											Results
Results
																								Read 3:600
																											Replicate Graph
																									Time	T° Read 3:600	C1	C3	C5	C7
Read 3:600			Representative Graph										Read 3:600														WT	Δqrr1-5	ΔluxO	luxO D61E
	Time	T° Read 3:600	A1	A3	A5	A7										Replicate Graph									00:26:35	30	0.087	0.086	0.085	0.085
			Δqrr1-5	ΔluxO	luxO D61E	WT								Time	T° Read 3:600	A9	A11	C1	C3						00:56:35	30	0.087	0.086	0.085	0.085
	00:22:32	30.1	0.099	0.09	0.092	0.09										Δqrr1-5	ΔluxO	luxO D61E	WT						01:26:35	30	0.087	0.086	0.085	0.085
	00:52:32	30.1	0.099	0.09	0.091	0.091								00:22:32	30	0.088	0.085	0.093	0.087						01:56:35	30	0.087	0.086	0.086	0.085
	01:22:32	30.1	0.099	0.09	0.091	0.091								00:52:32	30	0.088	0.085	0.094	0.087						02:26:35	30	0.087	0.086	0.086	0.085
	01:52:32	30.1	0.1	0.09	0.092	0.091								01:22:32	30	0.088	0.085	0.092	0.087						02:56:35	30	0.087	0.086	0.086	0.086
	02:22:32	30.1	0.101	0.09	0.092	0.091								01:52:32	30	0.088	0.085	0.092	0.087						03:26:35	30	0.087	0.086	0.086	0.086
	02:52:32	30.1	0.099	0.09	0.092	0.096								02:22:32	30	0.088	0.085	0.093	0.087						03:56:35	30.1	0.087	0.086	0.086	0.086
	03:22:32	30.1	0.101	0.091	0.092	0.091								02:52:32	30	0.088	0.085	0.095	0.087						04:26:35	30	0.088	0.086	0.086	0.086
	03:52:32	30.1	0.102	0.091	0.092	0.091								03:22:32	30.1	0.088	0.085	0.095	0.087						04:56:35	30	0.088	0.086	0.086	0.086
	04:22:32	30.1	0.101	0.091	0.092	0.091								03:52:32	30.1	0.088	0.085	0.094	0.087						05:26:35	30.1	0.088	0.087	0.086	0.086
	04:52:32	30.1	0.102	0.091	0.092	0.091								04:22:32	30.1	0.088	0.085	0.095	0.087						05:56:35	30.1	0.088	0.087	0.086	0.086
	05:22:32	30.1	0.1	0.092	0.093	0.091								04:52:32	30.1	0.088	0.085	0.094	0.087						06:26:35	30.1	0.088	0.087	0.087	0.086
	05:52:32	30.1	0.1	0.092	0.093	0.092								05:22:32	30.1	0.088	0.085	0.094	0.087						06:56:35	30.1	0.088	0.087	0.087	0.086
	06:22:32	30.2	0.1	0.093	0.093	0.092								05:52:32	30.1	0.088	0.085	0.095	0.087						07:26:35	30.1	0.088	0.088	0.088	0.086
	06:52:32	30.1	0.101	0.094	0.094	0.093								06:22:32	30	0.089	0.085	0.097	0.087						07:56:35	30.1	0.089	0.089	0.088	0.086
	07:22:32	30.1	0.102	0.095	0.095	0.093								06:52:32	30.1	0.089	0.085	0.096	0.088						08:26:35	30	0.089	0.089	0.089	0.087
	07:52:32	30.1	0.103	0.097	0.096	0.095								07:22:32	30.1	0.089	0.085	0.093	0.088						08:56:35	30.1	0.09	0.09	0.09	0.087
	08:22:32	30.1	0.103	0.099	0.097	0.096								07:52:32	30.1	0.089	0.085	0.093	0.088						09:26:35	30	0.09	0.091	0.091	0.087
	08:52:32	30.1	0.103	0.101	0.099	0.1								08:22:32	30.1	0.09	0.085	0.094	0.089						09:56:35	30.1	0.091	0.092	0.092	0.088
	09:22:32	30	0.106	0.104	0.102	0.103								08:52:32	30.1	0.09	0.085	0.093	0.09						10:26:35	30.1	0.092	0.093	0.094	0.088
	09:52:32	30.1	0.107	0.108	0.106	0.107								09:22:32	30.1	0.091	0.085	0.095	0.091						10:56:35	30.1	0.096	0.095	0.097	0.089
	10:22:32	30.1	0.109	0.112	0.111	0.112								09:52:32	30.1	0.092	0.085	0.095	0.092						11:26:35	30.1	0.097	0.097	0.1	0.09
	10:52:32	30.1	0.111	0.119	0.119	0.115								10:22:32	30	0.093	0.085	0.093	0.094						11:56:35	30.1	0.1	0.1	0.104	0.091
	11:22:32	30.1	0.113	0.127	0.131	0.125								10:52:32	30.1	0.094	0.085	0.093	0.097						12:26:35	30	0.101	0.103	0.108	0.093
	11:52:32	30.1	0.116	0.139	0.145	0.138								11:22:32	30.1	0.095	0.085	0.094	0.1						12:56:35	30	0.103	0.107	0.114	0.095
	12:22:32	30.1	0.119	0.157	0.163	0.158								11:52:32	30.1	0.097	0.085	0.096	0.104						13:26:35	30.1	0.107	0.112	0.122	0.097
	12:52:32	30.1	0.123	0.189	0.194	0.185								12:22:32	30.1	0.099	0.085	0.099	0.11						13:56:35	30.1	0.11	0.118	0.132	0.101
	13:22:32	30.1	0.128	0.22	0.233	0.221								12:52:32	30.1	0.102	0.085	0.1	0.117						14:26:35	30.1	0.115	0.125	0.145	0.105
	13:52:32	30.1	0.134	0.257	0.28	0.267								13:22:32	30.1	0.106	0.085	0.105	0.127						14:56:35	30.1	0.12	0.135	0.163	0.111
	14:22:32	30.1	0.142	0.402	0.328	0.329								13:52:32	30.1	0.11	0.085	0.108	0.139						15:26:35	30.1	0.127	0.148	0.185	0.116
	14:52:32	30	0.153	0.505	0.364	0.39								14:22:32	30.1	0.116	0.085	0.113	0.158						15:56:35	30	0.136	0.165	0.216	0.124
	15:22:32	30.1	0.169	0.648	0.403	0.459								14:52:32	30	0.123	0.085	0.12	0.188						16:26:35	30.1	0.15	0.185	0.256	0.134
	15:52:32	30.1	0.191	0.801	0.441	0.528								15:22:32	30.2	0.132	0.085	0.125	0.232						16:56:35	30.1	0.17	0.215	0.312	0.147
	16:22:32	30.1	0.22	0.898	0.468	0.59								15:52:32	30.1	0.144	0.085	0.133	0.28						17:26:35	30.1	0.195	0.252	0.388	0.165
	16:52:32	30	0.25	1.023	0.498	0.654								16:22:32	30.1	0.159	0.085	0.14	0.33						17:56:35	30	0.23	0.3	0.485	0.188
	17:22:32	30.1	0.301	1.148	0.525	0.721								16:52:32	30.1	0.179	0.085	0.152	0.396						18:26:35	30	0.273	0.361	0.59	0.215
	17:52:32	30.1	0.37	1.235	0.548	0.773								17:22:32	30.2	0.208	0.085	0.168	0.464						18:56:35	30.1	0.332	0.44	0.701	0.252
	18:22:32	30.1	0.448	1.321	0.568	0.832								17:52:32	30.1	0.243	0.085	0.188	0.53						19:26:35	30.1	0.4	0.539	0.807	0.301
	18:52:32	30.1	0.538	1.392	0.583	0.859								18:22:32	30.1	0.29	0.085	0.218	0.602						19:56:35	30	0.477	0.651	0.905	0.354
	19:22:32	30	0.628	1.426	0.603	0.929								18:52:32	30.1	0.35	0.085	0.252	0.659						20:26:35	30	0.551	0.747	0.991	0.404
	19:52:32	30.1	0.714	1.466	0.617	0.967								19:22:32	30	0.422	0.085	0.292	0.713						20:56:35	30.1	0.633	0.853	1.07	0.454
	20:22:32	30.1	0.8	1.508	0.631	1.001								19:52:32	30.1	0.506	0.085	0.34	0.758						21:26:35	30.1	0.708	0.941	1.132	0.498
	20:52:32	30.1	0.876	1.54	0.65	1.036								20:22:32	30.1	0.604	0.085	0.383	0.804						21:56:35	30.1	0.777	1.023	1.191	0.54
	21:22:32	30.1	0.962	1.587	0.658	1.057								20:52:32	30	0.701	0.085	0.406	0.842						22:26:35	30.1	0.842	1.096	1.228	0.577
	21:52:32	30.1	1.023	1.618	0.669	1.075								21:22:32	30.1	0.792	0.085	0.435	0.881						22:56:35	30.1	0.902	1.162	1.263	0.611
	22:22:32	30.1	1.082	1.635	0.684	1.105								21:52:32	30.1	0.893	0.085	0.468	0.912						23:26:35	30.1	0.957	1.221	1.297	0.639
	22:52:32	30.1	1.183	1.658	0.697	1.126								22:22:32	30.1	0.987	0.085	0.497	0.945
	23:22:32	30.1	1.273	1.673	0.711	1.15								22:52:32	30.1	1.074	0.085	0.529	0.974
	23:52:32	30.2	1.343	1.688	0.719	1.171								23:22:32	30.1	1.156	0.085	0.55	1.001
	1 day, 0:22:32	30.1	1.404	1.704	0.728	1.191
	1 day, 0:52:32	30.1	1.455	1.716	0.735	1.208
	1 day, 1:22:32	30	1.498	1.72	0.732	1.224
	1 day, 1:52:32	30.1	1.531	1.721	0.731	1.237
	1 day, 2:22:32	30.1	1.555	1.734	0.731	1.244
	1 day, 2:52:32	30.1	1.566	1.738	0.731	1.25
	1 day, 3:22:32	30	1.582	1.748	0.731	1.246

## Sheet: Fig S2C
Software Version	3.11.19												Software Version	3.11.19										Software Version	3.11.19
Experiment File Path:	C:\Users\Public\Documents\Experiments\Chelsea\22.05.26 fig1 bb ds4 m9g m9gc 100 wash and G37V growth lux.xpt												Experiment File Path:	C:\Users\Public\Documents\Experiments\Chelsea\21.12.01 bb ds4 lm m9g m9gc growth lux assay 2.xpt										Experiment File Path:	C:\Users\Public\Documents\Experiments\Chelsea\22.01.06 bb120 lm m9g growth assay.xpt
Protocol File Path:	C:\Users\localadmin\Documents\van Kessel\Chelsea\Synergy OD600 lux ON curve (gain 160).prt												Protocol File Path:	C:\Users\localadmin\Documents\van Kessel\Chelsea\Synergy OD600 lux ON curve (gain 160).prt										Protocol File Path:	C:\Users\localadmin\Documents\van Kessel\Chelsea\Synergy OD600 lux ON curve (gain 160).prt
Plate Number	Plate 2												Plate Number	Plate 1										Plate Number	Plate 1
Date	2022-05-26												Date	2021-12-01										Date	2022-01-06
Time	14:57:28												Time	17:01:09										Time	14:41:46
Reader Type:	Synergy H1												Reader Type:	Synergy H1										Reader Type:	Synergy H1
Reader Serial Number:	21102120												Reader Serial Number:	21102120										Reader Serial Number:	21102120
Reading Type	Reader												Reading Type	Reader										Reading Type	Reader
Procedure Details													Procedure Details											Procedure Details
Plate Type	96 WELL PLATE (Use plate lid)												Plate Type	96 WELL PLATE (Use plate lid)										Plate Type	96 WELL PLATE (Use plate lid)
Well Selection	Runtime												Well Selection	Runtime										Well Selection	Runtime
Eject plate on completion													Eject plate on completion											Eject plate on completion
Set Temperature	Setpoint 30°C												Set Temperature	Setpoint 30°C										Set Temperature	Setpoint 30°C
	Preheat before moving to next step													Preheat before moving to next step											Preheat before moving to next step
Start Kinetic	Runtime 34:00:00 (HH:MM:SS), Interval 0:30:00, 69 Reads												Read	OD600										Read	OD600
Shake	Double Orbital: Continuous													Absorbance Endpoint											Absorbance Endpoint
	Frequency: 548 cpm (2 mm)													Full Plate											Full Plate
Read	Absorbance Endpoint													Wavelengths: 600											Wavelengths: 600
	Full Plate													Read Speed: Normal, Delay: 100 msec, Measurements/Data Point: 8											Read Speed: Normal, Delay: 100 msec, Measurements/Data Point: 8
	Wavelengths: 600
	Read Speed: Normal, Delay: 100 msec, Measurements/Data Point: 8												Results											Results
Results
																								Read 3:600
																											Replicate Graph
													Read 3:600												Time	T° Read 3:600	E1	E3	E5	E7
Read 3:600			Representative Graph													Replicate Graph											WT	Δqrr1-5	ΔluxO	luxO D61E
	Time	T° Read 3:600	C9	C11	E1	E3								Time	T° Read 3:600	C5	C7	C9	C11						00:26:35	30	0.091	0.086	0.089	0.089
			Δqrr1-5	ΔluxO	luxO D61E	WT										Δqrr1-5	ΔluxO	luxO D61E	WT						00:56:35	30	0.091	0.086	0.089	0.089
	00:22:32	30.1	0.09	0.089	0.089	0.093								00:22:32	30	0.086	0.086	0.086	0.089						01:26:35	30	0.091	0.086	0.089	0.089
	00:52:32	30.1	0.09	0.09	0.089	0.093								00:52:32	30	0.086	0.086	0.086	0.089						01:56:35	30	0.091	0.086	0.089	0.089
	01:22:32	30.1	0.091	0.09	0.089	0.094								01:22:32	30	0.086	0.086	0.086	0.089						02:26:35	30	0.092	0.087	0.089	0.089
	01:52:32	30.1	0.092	0.09	0.089	0.094								01:52:32	30	0.087	0.086	0.087	0.089						02:56:35	30	0.092	0.087	0.09	0.089
	02:22:32	30.1	0.092	0.091	0.089	0.095								02:22:32	30	0.087	0.086	0.087	0.089						03:26:35	30	0.093	0.088	0.09	0.09
	02:52:32	30.1	0.094	0.092	0.09	0.096								02:52:32	30	0.087	0.086	0.087	0.09						03:56:35	30.1	0.094	0.089	0.092	0.091
	03:22:32	30.1	0.095	0.094	0.092	0.098								03:22:32	30.1	0.088	0.087	0.087	0.09						04:26:35	30	0.096	0.09	0.093	0.092
	03:52:32	30.1	0.097	0.097	0.094	0.101								03:52:32	30.1	0.089	0.088	0.088	0.091						04:56:35	30	0.098	0.093	0.095	0.093
	04:22:32	30.1	0.104	0.102	0.098	0.107								04:22:32	30.1	0.09	0.09	0.09	0.092						05:26:35	30.1	0.101	0.097	0.099	0.096
	04:52:32	30.1	0.11	0.11	0.105	0.115								04:52:32	30.1	0.091	0.091	0.092	0.094						05:56:35	30.1	0.107	0.104	0.106	0.1
	05:22:32	30.1	0.119	0.121	0.113	0.129								05:22:32	30.1	0.093	0.094	0.095	0.096						06:26:35	30.1	0.115	0.116	0.118	0.106
	05:52:32	30.1	0.135	0.14	0.128	0.15								05:52:32	30.1	0.098	0.099	0.1	0.1						06:56:35	30.1	0.128	0.135	0.136	0.117
	06:22:32	30.2	0.156	0.17	0.152	0.184								06:22:32	30	0.106	0.108	0.108	0.106						07:26:35	30.1	0.147	0.165	0.162	0.131
	06:52:32	30.1	0.199	0.213	0.186	0.237								06:52:32	30.1	0.118	0.122	0.12	0.117						07:56:35	30.1	0.174	0.204	0.201	0.151
	07:22:32	30.1	0.254	0.261	0.237	0.307								07:22:32	30.1	0.139	0.144	0.139	0.132						08:26:35	30	0.215	0.261	0.256	0.181
	07:52:32	30.1	0.318	0.337	0.307	0.39								07:52:32	30.1	0.172	0.18	0.168	0.156						08:56:35	30.1	0.273	0.33	0.32	0.226
	08:22:32	30.1	0.401	0.447	0.386	0.515								08:22:32	30.1	0.221	0.236	0.214	0.196						09:26:35	30	0.35	0.423	0.415	0.286
	08:52:32	30.1	0.501	0.509	0.533	0.596								08:52:32	30.1	0.289	0.314	0.28	0.253						09:56:35	30.1	0.422	0.532	0.527	0.339
	09:22:32	30	0.571	0.602	0.55	0.679								09:22:32	30.1	0.381	0.403	0.369	0.334						10:26:35	30.1	0.53	0.645	0.641	0.411
	09:52:32	30.1	0.743	0.673	0.673	0.8								09:52:32	30.1	0.462	0.519	0.427	0.394						10:56:35	30.1	0.642	0.72	0.712	0.513
	10:22:32	30.1	0.844	0.734	0.72	0.884								10:22:32	30	0.57	0.641	0.52	0.497						11:26:35	30.1	0.752	0.814	0.802	0.619
	10:52:32	30.1	0.894	0.784	0.761	0.937								10:52:32	30.1	0.656	0.756	0.613	0.602						11:56:35	30.1	0.861	0.883	0.875	0.689
	11:22:32	30.1	0.939	0.838	0.772	0.997								11:22:32	30.1	0.71	0.816	0.7	0.656						12:26:35	30	0.907	0.929	0.947	0.733
	11:52:32	30.1	0.971	0.882	0.781	1.056								11:52:32	30.1	0.833	0.807	0.791	0.75						12:56:35	30	0.98	0.976	1.017	0.775
	12:22:32	30.1	1.01	0.928	0.806	1.113								12:22:32	30.1	0.953	0.966	0.835	0.802						13:26:35	30.1	1.038	1.015	1.081	0.821
	12:52:32	30.1	1.065	0.97	0.827	1.17								12:52:32	30.1	1.06	1.072	0.884	0.865						13:56:35	30.1	1.098	1.05	1.134	0.868
	13:22:32	30.1	1.092	1	0.833	1.21								13:22:32	30.1	1.104	1.15	0.932	0.921						14:26:35	30.1	1.15	1.079	1.173	0.911
	13:52:32	30.1	1.139	1.034	0.84	1.244								13:52:32	30.1	1.138	1.19	0.965	0.965						14:56:35	30.1	1.192	1.108	1.202	0.951
	14:22:32	30.1	1.181	1.068	0.851	1.278								14:22:32	30.1	1.183	1.225	0.954	0.99						15:26:35	30.1	1.221	1.133	1.226	0.982
	14:52:32	30	1.224	1.089	0.84	1.319								14:52:32	30	1.221	1.257	0.956	1.012						15:56:35	30	1.242	1.158	1.245	1.022
	15:22:32	30.1	1.243	1.118	0.856	1.343								15:22:32	30.2	1.263	1.287	0.961	1.034						16:26:35	30.1	1.261	1.18	1.259	1.054
	15:52:32	30.1	1.286	1.142	0.863	1.382								15:52:32	30.1	1.293	1.313	0.97	1.053						16:56:35	30.1	1.28	1.201	1.268	1.08
	16:22:32	30.1	1.32	1.163	0.847	1.417								16:22:32	30.1	1.328	1.341	0.977	1.07						17:26:35	30.1	1.296	1.219	1.279	1.101
	16:52:32	30	1.342	1.181	0.839	1.441								16:52:32	30.1	1.362	1.365	0.986	1.087						17:56:35	30	1.313	1.236	1.29	1.116
	17:22:32	30.1	1.374	1.198	0.844	1.46								17:22:32	30.2	1.395	1.39	0.979	1.105						18:26:35	30	1.317	1.249	1.303	1.132
	17:52:32	30.1	1.401	1.211	0.84	1.488								17:52:32	30.1	1.43	1.413	0.975	1.121						18:56:35	30.1	1.327	1.266	1.319	1.146
	18:22:32	30.1	1.448	1.222	0.843	1.512								18:22:32	30.1	1.455	1.429	0.97	1.126						19:26:35	30.1	1.337	1.267	1.331	1.159
	18:52:32	30.1	1.494	1.232	0.82	1.533								18:52:32	30.1	1.47	1.446	0.965	1.129						19:56:35	30	1.346	1.27	1.344	1.168
	19:22:32	30	1.516	1.242	0.827	1.545								19:22:32	30	1.475	1.462	0.965	1.135						20:26:35	30	1.349	1.273	1.362	1.177
	19:52:32	30.1	1.525	1.251	0.822	1.559								19:52:32	30.1	1.474	1.462	0.963	1.142						20:56:35	30.1	1.354	1.276	1.378	1.176
	20:22:32	30.1	1.534	1.26	0.809	1.577								20:22:32	30.1	1.48	1.471	0.964	1.144						21:26:35	30.1	1.358	1.279	1.391	1.181
	20:52:32	30.1	1.542	1.276	0.797	1.586								20:52:32	30	1.488	1.477	0.959	1.153						21:56:35	30.1	1.363	1.281	1.397	1.192
	21:22:32	30.1	1.547	1.281	0.771	1.616								21:22:32	30.1	1.484	1.476	0.961	1.164						22:26:35	30.1	1.368	1.283	1.399	1.205
	21:52:32	30.1	1.546	1.28	0.762	1.627								21:52:32	30.1	1.494	1.493	0.969	1.173						22:56:35	30.1	1.373	1.286	1.397	1.211
	22:22:32	30.1	1.552	1.279	0.766	1.635								22:22:32	30.1	1.498	1.499	0.967	1.181						23:26:35	30.1	1.377	1.286	1.395	1.216
	22:52:32	30.1	1.561	1.278	0.767	1.643								22:52:32	30.1	1.503	1.505	0.971	1.189
	23:22:32	30.1	1.565	1.276	0.762	1.649								23:22:32	30.1	1.508	1.511	0.973	1.195
	23:52:32	30.2	1.568	1.277	0.776	1.651
	1 day, 0:22:32	30.1	1.576	1.277	0.777	1.653
	1 day, 0:52:32	30.1	1.585	1.277	0.778	1.656
	1 day, 1:22:32	30	1.584	1.275	0.779	1.655
	1 day, 1:52:32	30.1	1.584	1.274	0.778	1.654
	1 day, 2:22:32	30.1	1.584	1.272	0.77	1.653
	1 day, 2:52:32	30.1	1.584	1.269	0.763	1.654
	1 day, 3:22:32	30	1.587	1.266	0.758	1.655

## Sheet: Fig S2D
Software Version	3.11.19										Software Version	3.11.19										Software Version	3.11.19
Experiment File Path:	C:\Users\Public\Documents\Experiments\Chelsea\22.06.07 fig1 m9g m9gc repeat growth curve.xpt										Experiment File Path:	C:\Users\Public\Documents\Experiments\Chelsea\22.06.14 fig1 bb ds4 wash 10 100 growth assay.xpt										Experiment File Path:	C:\Users\Public\Documents\Experiments\Chelsea\21.12.07 bb ds4 lm m9g m9gc assay repeat.xpt
Protocol File Path:	C:\Users\localadmin\Documents\van Kessel\Chelsea\Synergy OD600 lux ON curve (gain 160).prt										Protocol File Path:	C:\Users\localadmin\Documents\van Kessel\Chelsea\Synergy OD600 lux ON curve (gain 160).prt										Protocol File Path:	C:\Users\localadmin\Documents\van Kessel\Chelsea\Synergy OD600 lux ON curve (gain 160).prt
Plate Number	Plate 1										Plate Number	Plate 1										Plate Number	Plate 1
Date	2022-06-07										Date	2022-06-14										Date	2021-12-07
Time	17:13:27										Time	15:21:07										Time	14:40:12
Reader Type:	Synergy H1										Reader Type:	Synergy H1										Reader Type:	Synergy H1
Reader Serial Number:	21102120										Reader Serial Number:	21102120										Reader Serial Number:	21102120
Reading Type	Reader										Reading Type	Reader										Reading Type	Reader
Procedure Details											Procedure Details											Procedure Details
Plate Type	96 WELL PLATE (Use plate lid)										Plate Type	96 WELL PLATE (Use plate lid)										Plate Type	96 WELL PLATE (Use plate lid)
Well Selection	Runtime										Well Selection	Runtime										Well Selection	Runtime
Eject plate on completion											Eject plate on completion											Eject plate on completion
Set Temperature	Setpoint 30°C										Set Temperature	Setpoint 30°C										Set Temperature	Setpoint 30°C
	Preheat before moving to next step											Preheat before moving to next step											Preheat before moving to next step
Read	OD600										Read	OD600										Read	OD600
	Absorbance Endpoint											Absorbance Endpoint											Absorbance Endpoint
	Full Plate											Full Plate											Full Plate
	Wavelengths: 600											Wavelengths: 600											Wavelengths: 600
	Read Speed: Normal, Delay: 100 msec, Measurements/Data Point: 8											Read Speed: Normal, Delay: 100 msec, Measurements/Data Point: 8											Read Speed: Normal, Delay: 100 msec, Measurements/Data Point: 8
Results											Results											Results
600											600											Read 3:600
			Graph 1											Graph 2											Graph 3
	Time	T° 600	A5	A6	A7	A8						Time	T° 600	D5	D6	D7	D8						Time	T° Read 3:600	E9	E11	G1	G3
			WT	Δqrr1-5	ΔluxO	luxO D61E								WT	Δqrr1-5	ΔluxO	luxO D61E								WT	Δqrr1-5	ΔluxO	luxO D61E
	00:29:47	30	0.088	0.086	0.085	0.086						00:29:47	30.1	0.087	0.089	0.087	0.084						00:22:32	30	0.085	0.084	0.086	0.086
	00:59:47	30	0.088	0.086	0.085	0.086						00:59:47	30	0.087	0.089	0.087	0.084						00:52:32	30	0.085	0.084	0.086	0.086
	01:29:47	30	0.088	0.086	0.085	0.086						01:29:47	30.1	0.087	0.089	0.087	0.084						01:22:32	30	0.085	0.084	0.086	0.086
	01:59:47	30	0.088	0.086	0.085	0.086						01:59:47	30.2	0.087	0.089	0.087	0.084						01:52:32	30	0.085	0.084	0.086	0.086
	02:29:47	30.1	0.088	0.086	0.085	0.086						02:29:47	30.2	0.087	0.089	0.087	0.084						02:22:32	30.1	0.085	0.084	0.086	0.086
	02:59:47	30.1	0.088	0.086	0.085	0.086						02:59:47	30.2	0.087	0.089	0.087	0.084						02:52:32	30	0.085	0.084	0.086	0.086
	03:29:47	30.1	0.088	0.087	0.085	0.086						03:29:47	30.2	0.087	0.089	0.087	0.084						03:22:32	30.1	0.085	0.084	0.086	0.086
	03:59:47	30.1	0.088	0.086	0.085	0.086						03:59:47	30.2	0.088	0.089	0.087	0.084						03:52:32	30.1	0.085	0.085	0.086	0.086
	04:29:47	30	0.088	0.086	0.085	0.086						04:29:47	30.2	0.088	0.089	0.087	0.084						04:22:32	30.1	0.086	0.085	0.086	0.087
	04:59:47	30.1	0.088	0.087	0.085	0.086						04:59:47	30.2	0.088	0.089	0.087	0.085						04:52:32	30.1	0.086	0.085	0.086	0.087
	05:29:47	30.1	0.088	0.087	0.085	0.086						05:29:47	30.2	0.088	0.09	0.088	0.085						05:22:32	30	0.086	0.085	0.086	0.087
	05:59:47	30	0.088	0.087	0.085	0.086						05:59:47	30.2	0.088	0.09	0.088	0.085						05:52:32	30.1	0.087	0.086	0.086	0.088
	06:29:47	30	0.088	0.087	0.085	0.086						06:29:47	30.2	0.089	0.09	0.088	0.085						06:22:32	30.1	0.087	0.086	0.086	0.089
	06:59:47	30.1	0.088	0.087	0.086	0.087						06:59:47	30.1	0.089	0.09	0.089	0.086						06:52:32	30.1	0.088	0.086	0.087	0.089
	07:29:47	30.1	0.088	0.087	0.086	0.087						07:29:47	30.1	0.09	0.091	0.09	0.086						07:22:32	30.1	0.09	0.087	0.087	0.091
	07:59:47	30.1	0.089	0.088	0.086	0.087						07:59:47	30.2	0.09	0.091	0.09	0.086						07:52:32	30.1	0.091	0.087	0.087	0.092
	08:29:47	30.1	0.089	0.088	0.086	0.087						08:29:47	30.2	0.091	0.092	0.091	0.087						08:22:32	30	0.093	0.088	0.087	0.094
	08:59:47	30.1	0.089	0.088	0.087	0.088						08:59:47	30.2	0.092	0.093	0.092	0.088						08:52:32	30	0.096	0.089	0.088	0.096
	09:29:47	30.1	0.09	0.089	0.087	0.088						09:29:47	30.2	0.094	0.094	0.094	0.089						09:22:32	30.1	0.099	0.089	0.088	0.098
	09:59:47	30.1	0.09	0.09	0.088	0.088						09:59:47	30.2	0.096	0.095	0.096	0.09						09:52:32	30.1	0.103	0.09	0.089	0.102
	10:29:47	30.1	0.091	0.09	0.088	0.089						10:29:47	30.2	0.099	0.096	0.098	0.092						10:22:32	30	0.108	0.091	0.089	0.106
	10:59:47	30	0.091	0.091	0.089	0.09						10:59:47	30.2	0.103	0.097	0.101	0.094						10:52:32	30	0.114	0.091	0.089	0.111
	11:29:47	30.1	0.092	0.092	0.09	0.091						11:29:47	30.2	0.107	0.099	0.103	0.098						11:22:32	30.1	0.122	0.092	0.09	0.118
	11:59:47	30.1	0.094	0.093	0.091	0.092						11:59:47	30.2	0.113	0.102	0.107	0.102						11:52:32	30.1	0.132	0.093	0.091	0.126
	12:29:47	30.1	0.095	0.094	0.092	0.094						12:29:47	30.2	0.121	0.104	0.112	0.108						12:22:32	30.1	0.145	0.094	0.091	0.136
	12:59:47	30.1	0.097	0.097	0.094	0.097						12:59:47	30.2	0.131	0.108	0.118	0.116						12:52:32	30.1	0.16	0.094	0.091	0.148
	13:29:47	30.1	0.1	0.098	0.096	0.1						13:29:47	30.2	0.145	0.111	0.125	0.128						13:22:32	30	0.178	0.095	0.092	0.163
	13:59:47	30.1	0.103	0.1	0.099	0.104						13:59:47	30.2	0.163	0.117	0.136	0.142						13:52:32	30	0.201	0.096	0.092	0.181
	14:29:47	30.1	0.108	0.103	0.102	0.109						14:29:47	30.2	0.185	0.123	0.15	0.16						14:22:32	30.1	0.228	0.097	0.093	0.204
	14:59:47	30.1	0.113	0.106	0.106	0.117						14:59:47	30.1	0.225	0.131	0.171	0.187						14:52:32	30.1	0.26	0.098	0.094	0.232
	15:29:47	30.1	0.121	0.11	0.11	0.126						15:29:47	30.1	0.281	0.149	0.202	0.227						15:22:32	30.1	0.297	0.098	0.094	0.264
	15:59:47	30.1	0.13	0.114	0.116	0.138						15:59:47	30.1	0.344	0.164	0.216	0.274						15:52:32	30.1	0.34	0.099	0.095	0.302
	16:29:47	30.1	0.14	0.119	0.121	0.154						16:29:47	30.1	0.422	0.184	0.245	0.339						16:22:32	30	0.388	0.1	0.096	0.343
	16:59:47	30.1	0.153	0.125	0.129	0.175						16:59:47	30.1	0.506	0.205	0.275	0.417						16:52:32	30	0.446	0.101	0.096	0.381
	17:29:47	30.1	0.171	0.132	0.14	0.202						17:29:47	30.1	0.611	0.225	0.324	0.497						17:22:32	30.1	0.506	0.101	0.097	0.422
	17:59:47	30.1	0.195	0.141	0.152	0.239						17:59:47	30.1	0.707	0.25	0.391	0.654						17:52:32	30.1	0.57	0.102	0.098	0.464
	18:29:47	30.1	0.223	0.153	0.166	0.285						18:29:47	30.2	0.846	0.281	0.484	1.153						18:22:32	30.1	0.648	0.103	0.099	0.508
	18:59:47	30.1	0.253	0.162	0.181	0.344						18:59:47	30.2	1.039	0.316	0.577	1.311						18:52:32	30.1	0.717	0.104	0.099	0.55
	19:29:47	30.1	0.29	0.171	0.199	0.418						19:29:47	30.2	1.189	0.369	0.694	1.379						19:22:32	30.1	0.802	0.104	0.1	0.59
	19:59:47	30.1	0.333	0.184	0.219	0.503						19:59:47	30.2	1.321	0.438	0.784	1.413						19:52:32	30.1	0.944	0.105	0.101	0.627
	20:29:47	30.1	0.387	0.197	0.243	0.575						20:29:47	30.2	1.429	0.536	0.898	1.406						20:22:32	30.1	1.043	0.107	0.101	0.661
	20:59:47	30.1	0.452	0.216	0.273	0.848						20:59:47	30.2	1.522	0.656	1.061	1.416						20:52:32	30	1.125	0.108	0.102	0.692
	21:29:47	30.1	0.525	0.238	0.312	1.297						21:29:47	30.2	1.58	0.708	1.239	1.418						21:22:32	30.1	1.182	0.108	0.102	0.722
	21:59:47	30.1	0.611	0.263	0.357	1.385						21:59:47	30.2	1.634	0.806	1.392	1.423						21:52:32	30.1	1.227	0.11	0.103	0.748
	22:29:47	30.1	0.704	0.292	0.409	1.416						22:29:47	30.2	1.667	0.956	1.487	1.415						22:22:32	30.1	1.269	0.111	0.104	0.772
	22:59:47	30.1	0.813	0.327	0.47	1.443						22:59:47	30.2	1.695	1.099	1.564	1.402						22:52:32	30.1	1.316	0.112	0.104	0.794
	23:29:47	30.1	0.917	0.359	0.536	1.46						23:29:47	30.2	1.688	1.208	1.599	1.329						23:22:32	30.1	1.403	0.112	0.105	0.813
	23:59:47	30.1	1.088	0.399	0.612	1.456						23:59:47	30.2	1.683	1.312	1.63	1.165						23:52:32	30.1	1.451	0.113	0.106	0.83
	1 day, 0:29:47	30.1	1.257	0.451	0.72	1.468						1 day, 0:29:47	30.2	1.678	1.398	1.653	1.118						1 day, 0:22:32	30.1	1.481	0.115	0.106	0.845
	1 day, 0:59:47	30.1	1.406	0.5	0.8	1.417						1 day, 0:59:47	30.2	1.666	1.488	1.682	1.279
	1 day, 1:29:47	30.1	1.543	0.554	0.881	1.26						1 day, 1:29:47	30.2	1.673	1.566	1.706	1.347
	1 day, 1:59:47	30.1	1.638	0.615	1.045	1.229						1 day, 1:59:47	30.2	1.682	1.608	1.713	1.344
	1 day, 2:29:47	30.1	1.699	0.693	1.297	1.302						1 day, 2:29:47	30.2	1.689	1.646	1.715	1.351
	1 day, 2:59:47	30.1	1.74	0.813	1.477	1.27						1 day, 2:59:47	30.2	1.695	1.685	1.707	1.354
	1 day, 3:29:47	30.1	1.772	0.96	1.586	1.095						1 day, 3:29:47	30.2	1.681	1.693	1.707	1.331
	1 day, 3:59:47	30.1	1.776	1.107	1.652	0.923						1 day, 3:59:47	30.2	1.673	1.709	1.731	1.305
	1 day, 4:29:47	30.1	1.767	1.3	1.703	0.92						1 day, 4:29:47	30.2	1.664	1.718	1.725	1.252
	1 day, 4:59:47	30.1	1.757	1.428	1.737	0.921						1 day, 4:59:47	30.2	1.634	1.703	1.699	1.206
	1 day, 5:29:47	30.1	1.744	1.53	1.764	0.922						1 day, 5:29:47	30.2	1.622	1.711	1.684	1.177
	1 day, 5:59:47	30.1	1.748	1.597	1.746	0.923						1 day, 5:59:47	30.2	1.623	1.768	1.673	1.113
	1 day, 6:29:47	30.1	1.742	1.659	1.74	0.924						1 day, 6:29:47	30.2	1.615	1.76	1.658	1.05
	1 day, 6:59:47	30.1	1.732	1.708	1.729	0.925						1 day, 6:59:47	30.2	1.614	1.734	1.649	1.029
	1 day, 7:29:47	30.1	1.724	1.755	1.718	0.927						1 day, 7:29:47	30.2	1.622	1.714	1.649	0.989
	1 day, 7:59:47	30.1	1.714	1.79	1.707	0.929
	1 day, 8:29:47	30.1	1.709	1.818	1.702	0.931
	1 day, 8:59:47	30.1	1.694	1.801	1.7	0.932
	1 day, 9:29:47	30.1	1.696	1.812	1.697	0.931
	1 day, 9:59:47	30.1	1.688	1.818	1.697	0.929
	1 day, 10:29:47	30.1	1.67	1.794	1.685	0.926

## Sheet: Fig S2E
Software Version	3.11.19									Software Version	3.11.19								Software Version	3.11.19
Experiment File Path:	C:\Users\Public\Documents\Experiments\Chelsea\23.04.20 4 main growth m9gm plate and pic.xpt									Experiment File Path:	C:\Users\Public\Documents\Experiments\Chelsea\23.06.05 m9g d47e wt cfu pic.xpt								Experiment File Path:	C:\Users\Public\Documents\Experiments\Chelsea\23.05.31 wt d47e CFU pic.xpt
Protocol File Path:	C:\Users\Public\Documents\Experiments\Chelsea\Synergy OD on assay.prt									Protocol File Path:	C:\Users\Public\Documents\Experiments\Chelsea\Synergy OD on assay.prt								Protocol File Path:	C:\Users\Public\Documents\Experiments\Chelsea\Synergy OD on assay.prt
Plate Number	Plate 1									Plate Number	Plate 1								Plate Number	Plate 1
Date	2023-04-20									Date	2023-06-05								Date	2023-05-31
Time	10:36:41									Time	10:35:43								Time	10:27:35
Reader Type:	Synergy H1									Reader Type:	Synergy H1								Reader Type:	Synergy H1
Reader Serial Number:	21102120									Reader Serial Number:	21102120								Reader Serial Number:	21102120
Reading Type	Reader									Reading Type	Reader								Reading Type	Reader
Procedure Details										Procedure Details									Procedure Details
Plate Type	96 WELL PLATE (Use plate lid)									Plate Type	96 WELL PLATE (Use plate lid)								Plate Type	96 WELL PLATE (Use plate lid)
Well Selection	Runtime									Well Selection	Runtime								Well Selection	Runtime
Eject plate on completion										Eject plate on completion									Eject plate on completion
Set Temperature	Setpoint 30°C									Set Temperature	Setpoint 30°C								Set Temperature	Setpoint 30°C
	Preheat before moving to next step										Preheat before moving to next step									Preheat before moving to next step
Read	OD600									Read	OD600								Read	OD600
	Absorbance Endpoint										Absorbance Endpoint									Absorbance Endpoint
	Full Plate										Full Plate									Full Plate
	Wavelengths: 600										Wavelengths: 600									Wavelengths: 600
	Read Speed: Normal, Delay: 100 msec, Measurements/Data Point: 8										Read Speed: Normal, Delay: 100 msec, Measurements/Data Point: 8									Read Speed: Normal, Delay: 100 msec, Measurements/Data Point: 8
Results										Results									Results
600										600									600
			Representative Graph										Replicate Graph									Replicate Graph
	Time	T° 600	A1	A7							Time	T° 600	G2	H3						Time	T° 600	C10	D10
			WT	luxO D61E									WT	luxO D61E								WT	luxO D61E
	00:29:47	30.1	0.085	0.085							00:29:54	30	0.089	0.088						00:29:56	30	0.088	0.086
	00:59:47	30	0.085	0.085							00:59:54	30.1	0.09	0.088						00:59:56	30	0.089	0.087
	01:29:47	30	0.085	0.085							01:29:54	30	0.091	0.088						01:29:56	30	0.09	0.087
	01:59:47	30	0.085	0.085							01:59:54	30	0.092	0.088						01:59:56	30	0.091	0.088
	02:29:47	30.1	0.085	0.085							02:29:54	30.1	0.094	0.089						02:29:56	30.1	0.092	0.088
	02:59:47	30.1	0.085	0.085							02:59:54	30.1	0.096	0.089						02:59:56	30.1	0.093	0.089
	03:29:47	30.1	0.085	0.085							03:29:54	30	0.098	0.09						03:29:56	30	0.095	0.09
	03:59:47	30.1	0.085	0.085							03:59:54	30.1	0.101	0.09						03:59:56	30.1	0.096	0.091
	04:29:47	30.1	0.085	0.086							04:29:54	30.1	0.104	0.091						04:29:56	30.1	0.098	0.093
	04:59:47	30	0.085	0.086							04:59:54	30.1	0.106	0.092						04:59:56	30	0.099	0.094
	05:29:47	30.1	0.085	0.086							05:29:54	30.1	0.11	0.093						05:29:56	30.1	0.101	0.096
	05:59:47	30.1	0.086	0.086							05:59:54	30.1	0.114	0.094						05:59:56	30.1	0.104	0.098
	06:29:47	30	0.086	0.086							06:29:54	30.1	0.118	0.095						06:29:56	30.1	0.107	0.101
	06:59:47	30.1	0.086	0.086							06:59:54	30	0.122	0.097						06:59:56	30.1	0.109	0.104
	07:29:47	30.1	0.086	0.086							07:29:54	30.1	0.128	0.099						07:29:56	30.1	0.112	0.107
	07:59:47	30.1	0.087	0.087							07:59:54	30	0.133	0.102						07:59:56	30.1	0.115	0.112
	08:29:47	30	0.087	0.087							08:29:54	30.1	0.138	0.105						08:29:56	30.1	0.12	0.116
	08:59:47	30.1	0.088	0.088							08:59:54	30.1	0.145	0.108						08:59:56	30.1	0.124	0.122
	09:29:47	30.1	0.088	0.088							09:29:54	30.1	0.152	0.113						09:29:56	30.1	0.129	0.129
	09:59:47	30.1	0.089	0.089							09:59:54	30	0.162	0.119						09:59:56	30.1	0.134	0.137
	10:29:47	30.1	0.09	0.09							10:29:54	30.1	0.172	0.125						10:29:56	30.1	0.139	0.145
	10:59:47	30.1	0.092	0.091							10:59:54	30.1	0.184	0.133						10:59:56	30.1	0.146	0.156
	11:29:47	30.1	0.094	0.092							11:29:54	30	0.197	0.142						11:29:56	30.1	0.153	0.168
	11:59:47	30.1	0.096	0.095							11:59:54	30.1	0.213	0.153						11:59:56	30.1	0.162	0.181
	12:29:47	30.1	0.099	0.097							12:29:54	30.1	0.226	0.166						12:29:56	30.1	0.171	0.197
	12:59:47	30	0.102	0.1							12:59:54	30.1	0.244	0.18						12:59:56	30.1	0.182	0.215
	13:29:47	30.1	0.107	0.105							13:29:54	30.1	0.264	0.197						13:29:56	30.1	0.193	0.235
	13:59:47	30.1	0.113	0.111							13:59:54	30.1	0.285	0.217						13:59:56	30	0.205	0.257
	14:29:47	30.1	0.12	0.118							14:29:54	30	0.311	0.238						14:29:56	30.1	0.219	0.281
	14:59:47	30.1	0.13	0.128							14:59:54	30.1	0.332	0.264						14:59:56	30.1	0.234	0.309
	15:29:47	30.1	0.141	0.14							15:29:54	30.1	0.363	0.291						15:29:56	30.1	0.248	0.338
	15:59:47	30.1	0.155	0.156							15:59:54	30.1	0.395	0.322						15:59:56	30.1	0.265	0.37
	16:29:47	30.1	0.172	0.177							16:29:54	30.1	0.435	0.355						16:29:56	30.1	0.282	0.406
	16:59:47	30	0.192	0.202							16:59:54	30.1	0.49	0.392						16:59:56	30	0.305	0.443
	17:29:47	30.1	0.215	0.234							17:29:54	30.1	0.536	0.432						17:29:56	30.1	0.323	0.484
	17:59:47	30.1	0.241	0.275							17:59:54	30.1	0.582	0.476						17:59:56	30.1	0.346	0.525
	18:29:47	30.1	0.27	0.325							18:29:54	30.1	0.629	0.521						18:29:56	30.1	0.372	0.568
	18:59:47	30	0.304	0.379							18:59:54	30.1	0.698	0.57						18:59:56	30.1	0.401	0.611
	19:29:47	30.1	0.345	0.451							19:29:54	30	0.813	0.618						19:29:56	30.1	0.433	0.654
	19:59:47	30.1	0.393	0.533							19:59:54	30.1	0.945	0.665						19:59:56	30	0.463	0.696
	20:29:47	30.1	0.449	0.608							20:29:54	30.1	1.201	0.713						20:29:56	30.1	0.497	0.739
	20:59:47	30.1	0.512	0.945							20:59:54	30	1.384	0.759						20:59:56	30.1	0.527	0.779
	21:29:47	30.1	0.583	1.378							21:29:54	30.1	1.487	0.804						21:29:56	30	0.56	0.818
	21:59:47	30	0.658	1.462							21:59:54	30.1	1.537	0.846						21:59:56	30.1	0.597	0.856
	22:29:47	30.1	0.734	1.49							22:29:54	30	1.568	0.883						22:29:56	30.1	0.635	0.89
	22:59:47	30.1	0.817	1.498							22:59:54	30.1	1.582	0.917						22:59:56	30	0.673	0.919
	23:29:47	30	0.933	1.31							23:29:54	30.1	1.593	0.95						23:29:56	30.1	0.708	0.923
	00:29:47	30.1	0.867	0.772							23:59:54	30	1.608	0.934						23:59:56	30.1	0.749	0.912
	00:59:47	30	0.936	0.747							00:29:54	30.1	1.629	0.747						00:29:56	30.1	0.646	0.751
	01:29:47	30	1.008	0.734							00:59:54	30.1	1.653	0.74						00:59:56	30.1	0.68	0.744
	01:59:47	30.1	1.075	0.727							01:29:54	30	1.664	0.733						01:29:56	30	0.714	0.737
	02:29:47	30.1	1.135	0.725							01:59:54	30.1	1.671	0.727						01:59:56	30.1	0.75	0.733
	02:59:47	30	1.161	0.73							02:29:54	30.1	1.67	0.724						02:29:56	30.1	0.786	0.73
	03:29:47	30	1.145	0.73							02:59:54	30	1.724	0.722						02:59:56	30.1	0.826	0.728
	03:59:47	30.2	1.139	0.729							03:29:54	30.1	1.763	0.72						03:29:56	30.1	0.855	0.726
	04:29:47	30.1	1.125	0.729							03:59:54	30.1	1.733	0.721						03:59:56	30.1	0.878	0.726
	04:59:47	30	1.108	0.729							04:29:54	30	1.708	0.721						04:29:56	30	0.916	0.725
	05:29:47	30.1	1.093	0.73							04:59:54	30.1	1.704	0.721						04:59:56	30.1	0.946	0.724
	05:59:47	30.1	1.075	0.73							05:29:54	30.1	1.715	0.722						05:29:56	30.1	0.969	0.725
	06:29:47	30	1.061	0.73																05:59:56	30.1	0.996	0.725
																				06:29:56	30.1	1.022	0.725

## Sheet: Fig S2F
			Dribble plating calculation
	strain	media	#colonies	dilution	CFU/10ul	CFU/mL
					0	0
			#colonies	dilution	CFU/10ul	CFU/mL
t23.5hr	WT	LM	13	7	130000000	13000000000
	D47E	LM	83	7	830000000	83000000000
t30hr	WT	LM	90	7	900000000	90000000000
	D47E	LM	101	7	1010000000	101000000000
			#colonies	dilution	CFU/10ul	CFU/mL
WT	24hr	LM	31	5	3100000	310000000
	29.5hr	LM	50	5	5000000	500000000
luxO D47E	24hr	LM	30	6	30000000	3000000000
	29.5hr	LM	49	6	49000000	4900000000
			#colonies	dilution	CFU/10ul	CFU/mL
WT	24hr	LM	19	5	1900000	190000000
	30.5hr	LM	58	5	5800000	580000000
luxO D47E	24hr	LM	26	6	26000000	2600000000
	30.5hr	LM	50	6	50000000	5000000000
strain	media	#colonies	dilution	CFU/10ul	CFU/mL
D47E
t24	LM	23	6	359000	35900000	t24
t31	LM	7	7	547000	54700000	t31
WT
t24	LM	24	5	75000	7500000	t24
t31	LM	7	6	109000	10900000	t31
strain	media	#colonies	dilution	CFU/10ul	CFU/mL
WT peak	LM	5	6	5000000	500000000
WT lag	LM	18	6	18000000	1800000000
D47E peak	LM	3	7	30000000	3000000000
D47E lag	LM	10	7	100000000	10000000000

## Sheet: Fig S2G
Software Version	3.11.19										Software Version	3.11.19										Software Version	3.11.19
Experiment File Path:	C:\Users\Public\Documents\Experiments\Chelsea\22.10.25 m9 suc mal ace and D47E M9G sup growth repeat.xpt										Experiment File Path:	C:\Users\localadmin\Documents\van Kessel\Chelsea\22.10.18 fig2 and luxO add st.qrr.sup and mal suc growth assay.xpt										Experiment File Path:	C:\Users\localadmin\Documents\van Kessel\Chelsea\22.11.08 AI I ds4 vnat. qrr meth. mal. d47E sup assays.xpt
Protocol File Path:	C:\Users\localadmin\Documents\van Kessel\Chelsea\Synergy OD600 lux ON curve (gain 160).prt										Protocol File Path:	C:\Users\localadmin\Documents\van Kessel\Chelsea\Synergy OD600 lux ON curve (gain 160).prt										Protocol File Path:	C:\Users\Public\Documents\Experiments\Chelsea\Synergy lux gain160 NG OD on assay.prt
Plate Number	Plate 1										Plate Number	Plate 1										Plate Number	Plate 1
Date	2022-10-25										Date	2022-10-18										Date	2022-11-08
Time	17:00:57										Time	16:16:10										Time	18:09:26
Reader Type:	Synergy H1										Reader Type:	Synergy H1										Reader Type:	Synergy H1
Reader Serial Number:	21102120										Reader Serial Number:	21102120										Reader Serial Number:	21102120
Reading Type	Reader										Reading Type	Reader										Reading Type	Reader
Procedure Details											Procedure Details											Procedure Details
Plate Type	96 WELL PLATE (Use plate lid)										Plate Type	96 WELL PLATE (Use plate lid)										Plate Type	96 WELL PLATE (Use plate lid)
Well Selection	Runtime										Well Selection	Runtime										Well Selection	Runtime
Eject plate on completion											Eject plate on completion											Eject plate on completion
Set Temperature	Setpoint 30°C										Set Temperature	Setpoint 30°C										Set Temperature	Setpoint 30°C
	Preheat before moving to next step											Preheat before moving to next step											Preheat before moving to next step
Read	OD600										Read	OD600										Read	OD600
	Absorbance Endpoint											Absorbance Endpoint											Absorbance Endpoint
	Full Plate											Full Plate											Full Plate
	Wavelengths: 600											Wavelengths: 600											Wavelengths: 600
	Read Speed: Normal, Delay: 100 msec, Measurements/Data Point: 8											Read Speed: Normal, Delay: 100 msec, Measurements/Data Point: 8											Read Speed: Normal, Delay: 100 msec, Measurements/Data Point: 8
																						Results
Results											Results
600											600
			Representative Graph											Replicate Graph								Read 5:600
	Time	T° 600	B1	B2	B3	B4						Time	T° 600	G1	G2	G3	G4								Replicate Graph
			WT	∆qrr1-5	∆luxO	luxO D61E								WT	∆qrr1-5	∆luxO	luxO D61E						Time	T° Read 5:600	F9	F10	F11	F12
	00:29:40	30.1	0.087	0.086	0.085	0.085						00:29:16	30.1	0.085	0.086	0.084	0.087								WT	∆qrr1-5	∆luxO	luxO D61E
	00:59:40	30	0.087	0.086	0.085	0.085						00:59:16	30	0.085	0.086	0.084	0.087						00:19:49	30	0.101	0.101	0.11	0.103
	01:29:40	30	0.087	0.086	0.085	0.085						01:29:16	30	0.085	0.086	0.084	0.087						00:49:49	30	0.102	0.103	0.111	0.103
	01:59:40	30.1	0.087	0.086	0.085	0.085						01:59:16	30.2	0.085	0.086	0.084	0.087						01:19:49	30.2	0.106	0.102	0.111	0.109
	02:29:40	30.1	0.087	0.086	0.085	0.085						02:29:16	30.1	0.085	0.086	0.084	0.087						01:49:49	30.2	0.111	0.102	0.111	0.109
	02:59:40	30.1	0.087	0.086	0.085	0.085						02:59:16	30.1	0.085	0.086	0.084	0.087						02:19:49	30.3	0.107	0.102	0.111	0.109
	03:29:40	30.1	0.088	0.086	0.085	0.085						03:29:16	30.1	0.085	0.086	0.084	0.087						02:49:49	30.3	0.109	0.102	0.111	0.109
	03:59:40	30.1	0.088	0.086	0.086	0.085						03:59:16	30.1	0.085	0.086	0.085	0.087						03:19:49	30.3	0.106	0.102	0.111	0.109
	04:29:40	30.1	0.088	0.086	0.086	0.085						04:29:16	30.1	0.086	0.086	0.085	0.087						03:49:49	30.3	0.111	0.103	0.111	0.109
	04:59:40	30.1	0.088	0.086	0.086	0.085						04:59:16	30.1	0.086	0.086	0.085	0.087						04:19:49	30.3	0.11	0.103	0.112	0.11
	05:29:40	30.1	0.088	0.087	0.086	0.086						05:29:16	30.1	0.086	0.087	0.085	0.087						04:49:49	30.3	0.111	0.104	0.112	0.11
	05:59:40	30.1	0.089	0.087	0.087	0.086						05:59:16	30.1	0.086	0.087	0.086	0.087						05:19:49	30.3	0.111	0.104	0.112	0.11
	06:29:40	30.1	0.089	0.087	0.087	0.086						06:29:16	30.1	0.086	0.087	0.086	0.088						05:49:49	30.2	0.113	0.105	0.113	0.107
	06:59:40	30.1	0.089	0.088	0.087	0.087						06:59:16	30	0.087	0.088	0.086	0.088						06:19:49	30.3	0.113	0.106	0.113	0.107
	07:29:40	30.1	0.09	0.088	0.088	0.087						07:29:16	30.1	0.087	0.088	0.087	0.088						06:49:49	30.2	0.11	0.107	0.113	0.107
	07:59:40	30.1	0.09	0.088	0.088	0.089						07:59:16	30.1	0.087	0.088	0.087	0.089						07:19:49	30.2	0.114	0.109	0.114	0.108
	08:29:40	30.1	0.091	0.089	0.089	0.09						08:29:16	30.1	0.088	0.088	0.088	0.09						07:49:49	30.3	0.118	0.111	0.114	0.107
	08:59:40	30.1	0.092	0.089	0.091	0.092						08:59:16	30.1	0.089	0.089	0.089	0.091						08:19:49	30.3	0.117	0.112	0.115	0.108
	09:29:40	30.1	0.094	0.09	0.092	0.094						09:29:16	30.1	0.089	0.089	0.09	0.092						08:49:49	30.2	0.122	0.114	0.116	0.11
	09:59:40	30.1	0.095	0.09	0.094	0.097						09:59:16	30.1	0.09	0.09	0.09	0.094						09:19:49	30.2	0.118	0.116	0.117	0.111
	10:29:40	30.1	0.097	0.092	0.097	0.099						10:29:16	30.1	0.092	0.09	0.092	0.096						09:49:49	30.2	0.123	0.119	0.118	0.112
	10:59:40	30.1	0.1	0.092	0.099	0.103						10:59:16	30.1	0.093	0.09	0.094	0.098						10:19:49	30.2	0.125	0.119	0.12	0.113
	11:29:40	30.1	0.101	0.094	0.101	0.111						11:29:16	30.1	0.095	0.09	0.096	0.101						10:49:49	30.2	0.134	0.119	0.122	0.115
	11:59:40	30.1	0.104	0.095	0.105	0.123						11:59:16	30.1	0.096	0.091	0.097	0.107						11:19:49	30.2	0.141	0.12	0.123	0.119
	12:29:40	30.1	0.109	0.097	0.111	0.139						12:29:16	30.1	0.099	0.091	0.1	0.116						11:49:49	30.2	0.143	0.121	0.127	0.124
	12:59:40	30.1	0.118	0.099	0.119	0.159						12:59:16	30	0.104	0.092	0.104	0.128						12:19:49	30.2	0.157	0.123	0.131	0.13
	13:29:40	30.1	0.13	0.101	0.131	0.189						13:29:16	30.1	0.11	0.093	0.113	0.142						12:49:49	30.2	0.17	0.124	0.136	0.138
	13:59:40	30.1	0.143	0.102	0.145	0.225						13:59:16	30.1	0.119	0.094	0.123	0.162						13:19:49	30.2	0.189	0.125	0.143	0.146
	14:29:40	30	0.159	0.102	0.161	0.268						14:29:16	30.1	0.129	0.095	0.136	0.186						13:49:49	30.2	0.213	0.128	0.152	0.155
	14:59:40	30	0.176	0.103	0.181	0.322						14:59:16	30.1	0.14	0.097	0.15	0.214						14:19:49	30.2	0.238	0.129	0.16	0.164
	15:29:40	30.1	0.194	0.104	0.201	0.388						15:29:16	30.1	0.151	0.098	0.166	0.249						14:49:49	30.2	0.252	0.131	0.17	0.176
	15:59:40	30.1	0.215	0.106	0.226	0.466						15:59:16	30.1	0.164	0.099	0.185	0.29						15:19:49	30.2	0.278	0.13	0.181	0.188
	16:29:40	30	0.237	0.107	0.254	0.564						16:29:16	30.1	0.178	0.101	0.205	0.34						15:49:49	30.2	0.308	0.131	0.196	0.203
	16:59:40	30.1	0.259	0.108	0.284	0.676						16:59:16	30.1	0.192	0.102	0.227	0.4						16:19:49	30.2	0.345	0.134	0.207	0.218
	17:29:40	30.1	0.28	0.108	0.318	0.807						17:29:16	30.1	0.206	0.103	0.249	0.469						16:49:49	30.2	0.373	0.135	0.223	0.239
	17:59:40	30	0.303	0.11	0.358	1.312						17:59:16	30.1	0.22	0.104	0.273	0.545						17:19:49	30.2	0.37	0.138	0.233	0.25
	18:29:40	30.1	0.326	0.112	0.4	1.454						18:29:16	30.1	0.235	0.105	0.299	0.631						17:49:49	30.3	0.407	0.139	0.256	0.273
	18:59:40	30.1	0.35	0.114	0.457	1.473						18:59:16	30.1	0.25	0.106	0.327	0.718						18:19:49	30.3	0.427	0.141	0.275	0.292
	19:29:40	30.1	0.376	0.116	0.521	1.469						19:29:16	30.1	0.264	0.108	0.354	0.809						18:49:49	30.3	0.515	0.145	0.3	0.315
	19:59:40	30.1	0.398	0.119	0.602	1.422						19:59:16	30.1	0.28	0.11	0.385	0.898						19:19:49	30.4	0.49	0.148	0.305	0.329
	20:29:40	30	0.424	0.121	0.697	1.399						20:29:16	30.1	0.293	0.112	0.415	0.983						19:49:49	30.4	0.624	0.152	0.334	0.356
	20:59:40	30.1	0.449	0.124	0.812	1.367						20:59:16	30	0.311	0.114	0.45	1.051						20:19:49	30.5	0.742	0.156	0.358	0.382
	21:29:40	30.1	0.476	0.129	0.868	1.334						21:29:16	30.1	0.325	0.117	0.483	1.106						20:49:49	30.6	0.837	0.162	0.392	0.407
	21:59:40	30.1	0.499	0.134	0.911	1.345						21:59:16	30.1	0.339	0.119	0.519	1.321						21:19:49	30.6	0.949	0.169	0.423	0.43
	22:29:40	30	0.529	0.138	0.995	1.366						22:29:16	30.1	0.355	0.122	0.561	1.457						21:49:49	30.7	1.039	0.175	0.44	0.456
	22:59:40	30.1	0.555	0.144	1.077	1.367						22:59:16	30.1	0.368	0.125	0.601	1.461						22:19:49	30.8	1.114	0.183	0.479	0.477
	23:29:40	30.1	0.584	0.15	1.196	1.361						23:29:16	30.1	0.384	0.128	0.65	1.454						22:49:49	30.9	1.189	0.191	0.525	0.501
	23:59:40	30.1	0.606	0.157	1.352	1.354						23:59:16	30.1	0.395	0.131	0.7	1.438						23:19:49	30.9	1.229	0.198	0.536	0.523
	1 day, 0:29:40	30.1	0.639	0.165	1.469	1.347						1 day, 0:29:16	30.1	0.407	0.135	0.747	1.416						23:49:49	30.9	1.27	0.208	0.586	0.543
	1 day, 0:59:40	30.1	0.671	0.173	1.556	1.345						1 day, 0:59:16	30.1	0.422	0.14	0.801	1.393						1 day, 0:19:49	30.9	1.311	0.221	0.674	0.564
	1 day, 1:29:40	30.1	0.698	0.181	1.638	1.345						1 day, 1:29:16	30.1	0.434	0.143	0.85	1.354						1 day, 0:49:49	30.9	1.334	0.234	0.831	0.587
	1 day, 1:59:40	30.1	0.726	0.192	1.697	1.341						1 day, 1:59:16	30.1	0.447	0.148	0.906	1.33						1 day, 1:19:49	30.9	1.348	0.257	0.971	0.606
	1 day, 2:29:40	30.1	0.749	0.202	1.733	1.332						1 day, 2:29:16	30.1	0.462	0.153	0.96	1.299						1 day, 1:49:49	30.9	1.358	0.273	1.089	0.627
	1 day, 2:59:40	30.1	0.777	0.214	1.744	1.319						1 day, 2:59:16	30.1	0.469	0.157	1.007	1.236						1 day, 2:19:49	30.9	1.374	0.291	1.158	0.65
	1 day, 3:29:40	30.2	0.802	0.226	1.737	1.301						1 day, 3:29:16	30	0.478	0.163	1.08	1.216						1 day, 2:49:49	30.9	1.386	0.309	1.229	0.673
	1 day, 3:59:40	30.1	0.825	0.239	1.721	1.285						1 day, 3:59:16	30	0.489	0.169	1.137	1.199						1 day, 3:19:49	30.9	1.402	0.322	1.304	0.694
	1 day, 4:29:40	30.1	0.854	0.252	1.722	1.283						1 day, 4:29:16	30.1	0.5	0.174	1.228	1.196						1 day, 3:49:49	30.8	1.409	0.347	1.366	0.719
	1 day, 4:59:40	30.1	0.879	0.266	1.726	1.284						1 day, 4:59:16	30.1	0.51	0.179	1.334	1.177						1 day, 4:19:49	30.7	1.436	0.362	1.425	0.74
	1 day, 5:29:40	30.1	0.902	0.279	1.731	1.288						1 day, 5:29:16	30.1	0.518	0.185	1.449	1.168						1 day, 4:49:49	30.6	1.459	0.39	1.466	0.76
	1 day, 5:59:40	30.1	0.926	0.298	1.724	1.293						1 day, 5:59:16	30.1	0.527	0.191	1.522	1.126						1 day, 5:19:49	30.6	1.482	0.434	1.496	0.779
	1 day, 6:29:40	30.1	0.951	0.312	1.726	1.307						1 day, 6:29:16	30.2	0.536	0.198	1.57	1.11						1 day, 5:49:49	30.5	1.507	0.478	1.52	0.796
																							1 day, 6:19:49	30.5	1.515	0.52	1.542	0.813

## Sheet: Fig S2H
Software Version	3.11.19								Software Version	3.11.19									Software Version	3.11.19
Experiment File Path:	C:\Users\Public\Documents\Experiments\Chelsea\23.03.01 vibrio growth m9g and mal.xpt								Experiment File Path:	C:\Users\Public\Documents\Experiments\Chelsea\23.02.21 meth tit. vibrio growth. carbon sources.xpt									Experiment File Path:	C:\Users\Public\Documents\Experiments\Chelsea\23.08.01 Ptac qrr4 and vc assay.xpt
Protocol File Path:	C:\Users\Public\Documents\Experiments\Chelsea\lux o n OD read gain 160.prt								Protocol File Path:	C:\Users\Public\Documents\Experiments\Chelsea\Synergy OD on assay.prt									Protocol File Path:	C:\Users\localadmin\Documents\van Kessel\Chelsea\OD600 lux ON curve (LID, 110 gain) RC.prt
Plate Number	Plate 1								Plate Number	Plate 1									Plate Number	Plate 1
Date	2023-03-01								Date	2023-02-21									Date	2023-08-01
Time	17:59:18								Time	18:24:27									Time	16:27:24
Reader Type:	Cytation3								Reader Type:	Synergy H1									Reader Type:	Cytation3
Reader Serial Number:	1403079								Reader Serial Number:	21102120									Reader Serial Number:	1403079
Reading Type	Reader								Reading Type	Reader									Reading Type	Reader
Procedure Details									Procedure Details										Procedure Details
Plate Type	96 WELL PLATE (Use plate lid)								Plate Type	96 WELL PLATE (Use plate lid)									Plate Type	96 WELL PLATE (Use plate lid)
Well Selection	Runtime								Well Selection	Runtime									Well Selection	Runtime
Eject plate on completion									Eject plate on completion										Eject plate on completion
Set Temperature	Setpoint 30°C, Gradient 1 °C								Set Temperature	Setpoint 30°C									Set Temperature	Setpoint 30°C, Gradient 1 °C
	Preheat before moving to next step									Preheat before moving to next step										Preheat before moving to next step
Read	OD600								Read	OD600									Read	OD600
	Absorbance Endpoint									Absorbance Endpoint										Absorbance Endpoint
	Full Plate									Full Plate										Full Plate
	Wavelengths: 600									Wavelengths: 600										Wavelengths: 600
	Read Speed: Normal, Delay: 100 msec, Measurements/Data Point: 8									Read Speed: Normal, Delay: 100 msec, Measurements/Data Point: 8										Read Speed: Normal, Delay: 100 msec, Measurements/Data Point: 8
																			Results
Results									Results
																			600
600									600													Replicate Graph
			Representative Graph									Replicate Graph								Time	T° 600	D1	D2
	Time	T° 600	A9	A10						Time	T° 600	E9	E10									WT	∆luxO
			WT	∆luxO								WT	∆luxO							00:29:35	30.1	0.084	0.085
	00:29:14	30	0.085	0.088						00:29:16	30.1	0.085	0.085							00:59:35	30	0.084	0.085
	00:59:14	30.1	0.085	0.088						00:59:16	30	0.085	0.085							01:29:35	30	0.084	0.085
	01:29:14	30.1	0.085	0.088						01:29:16	30	0.085	0.085							01:59:35	30	0.084	0.085
	01:59:14	30.1	0.084	0.088						01:59:16	30	0.085	0.085							02:29:35	30.1	0.084	0.085
	02:29:14	30.1	0.084	0.088						02:29:16	30.1	0.085	0.085							02:59:35	30.1	0.084	0.085
	02:59:14	30.1	0.084	0.088						02:59:16	30.1	0.085	0.085							03:29:35	30.1	0.084	0.085
	03:29:14	30.1	0.084	0.088						03:29:16	30	0.085	0.085							03:59:35	30.1	0.084	0.085
	03:59:14	30.1	0.084	0.088						03:59:16	30.1	0.085	0.085							04:29:35	30.1	0.084	0.085
	04:29:14	30.1	0.084	0.088						04:29:16	30.1	0.085	0.085							04:59:35	30.1	0.085	0.085
	04:59:14	30.1	0.084	0.088						04:59:16	30	0.085	0.085							05:29:35	30.1	0.085	0.085
	05:29:14	30.1	0.084	0.088						05:29:16	30.1	0.085	0.085							05:59:35	30.1	0.085	0.086
	05:59:14	30.1	0.085	0.088						05:59:16	30.1	0.086	0.085							06:29:35	30.1	0.086	0.086
	06:29:14	30.1	0.085	0.088						06:29:16	30	0.086	0.085							06:59:35	30.1	0.087	0.086
	06:59:14	30.1	0.085	0.088						06:59:16	30	0.086	0.085							07:29:35	30	0.088	0.087
	07:29:14	30.1	0.085	0.088						07:29:16	30.1	0.086	0.085							07:59:35	30.1	0.091	0.088
	07:59:14	30.1	0.086	0.089						07:59:16	30	0.086	0.085							08:29:35	30.1	0.094	0.088
	08:29:14	30.1	0.087	0.089						08:29:16	30	0.087	0.085							08:59:35	30	0.1	0.09
	08:59:14	30.1	0.089	0.089						08:59:16	30.1	0.088	0.085							09:29:35	30.1	0.107	0.091
	09:29:14	30.1	0.091	0.089						09:29:16	30	0.088	0.086							09:59:35	30	0.119	0.094
	09:59:14	30.1	0.095	0.09						09:59:16	30.1	0.09	0.086							10:29:35	30.1	0.144	0.097
	10:29:14	30.1	0.102	0.091						10:29:16	30.1	0.092	0.087							10:59:35	30.1	0.198	0.102
	10:59:14	30.1	0.113	0.092						10:59:16	30.1	0.095	0.087							11:29:35	30.1	0.279	0.108
	11:29:14	30.1	0.13	0.093						11:29:16	30.1	0.1	0.088							11:59:35	30.1	0.357	0.117
	11:59:14	30.1	0.157	0.095						11:59:16	30.1	0.106	0.089							12:29:35	30.1	0.509	0.13
	12:29:14	30.1	0.203	0.097						12:29:16	30.1	0.117	0.09							12:59:35	30.1	0.659	0.145
	12:59:14	30.1	0.266	0.1						12:59:16	30	0.134	0.092							13:29:35	30	0.814	0.169
	13:29:14	30.1	0.345	0.104						13:29:16	30.1	0.16	0.094							13:59:35	30.1	0.971	0.199
	13:59:14	30.1	0.434	0.109						13:59:16	30.1	0.21	0.098							14:29:35	30	1.078	0.22
	14:29:14	30.1	0.541	0.116						14:29:16	30	0.285	0.102							14:59:35	30.1	1.126	0.258
	14:59:14	30.1	0.661	0.126						14:59:16	30.1	0.378	0.108							15:29:35	30	1.212	0.34
	15:29:14	30.1	0.782	0.138						15:29:16	30.1	0.495	0.116							15:59:35	30.1	1.445	0.458
	15:59:14	30.1	0.895	0.154						15:59:16	30.1	0.618	0.127							16:29:35	30	1.507	0.595
	16:29:14	30.1	0.98	0.174						16:29:16	30.1	0.856	0.143							16:59:35	30	1.428	0.732
	16:59:14	30.1	1.044	0.202						16:59:16	30.1	0.881	0.165							17:29:35	30	1.436	0.862
	17:29:14	30.1	1.086	0.239						17:29:16	30.1	0.995	0.198							17:59:35	30	1.425	0.987
	17:59:14	30.1	1.164	0.291						17:59:16	30.1	1.075	0.238							18:29:35	30	1.433	1.105
	18:29:14	30.1	1.292	0.352						18:29:16	30.1	1.157	0.295							18:59:35	30	1.44	1.201
	18:59:14	30.1	1.27	0.424						18:59:16	30.1	1.243	0.365							19:29:35	30	1.438	1.277
	19:29:14	30.1	1.269	0.508						19:29:16	30.1	1.342	0.451							19:59:35	30.1	1.438	1.339
	19:59:14	30.1	1.264	0.607						19:59:16	30.1	1.439	0.554							20:29:35	30.1	1.429	1.424
	20:29:14	30.1	1.255	0.687						20:29:16	30.1	1.446	0.673							20:59:35	30	1.42	1.478
	20:59:14	30.1	1.243	0.781						20:59:16	30.1	1.434	0.795							21:29:35	30.1	1.409	1.526
	21:29:14	30.1	1.23	0.877						21:29:16	30.1	1.436	0.921							21:59:35	30	1.399	1.527
	21:59:14	30.2	1.215	0.974						21:59:16	30.1	1.438	1.038							22:29:35	30.1	1.388	1.527
	22:29:14	30.2	1.2	1.063						22:29:16	30	1.439	1.147							22:59:35	30	1.378	1.523
	22:59:14	30.2	1.19	1.142						22:59:16	30.1	1.435	1.235							23:29:35	30.1	1.367	1.519
	23:29:14	30.2	1.174	1.205						23:29:16	30.1	1.429	1.311							23:59:35	30.1	1.355	1.515
	23:59:14	30.1	1.159	1.259						23:59:16	30.1	1.425	1.384							1 day, 0:29:35	30.1	1.343	1.51
	1 day, 0:29:14	30.2	1.145	1.304						1 day, 0:29:16	30.1	1.423	1.448							1 day, 0:59:35	30.1	1.331	1.506
	1 day, 0:59:14	30.2	1.133	1.298						1 day, 0:59:16	30.1	1.413	1.509							1 day, 1:29:35	30.1	1.319	1.502
	1 day, 1:29:14	30.2	1.122	1.286						1 day, 1:29:16	30.1	1.403	1.511							1 day, 1:59:35	30.1	1.306	1.499
	1 day, 1:59:14	30.2	1.111	1.278						1 day, 1:59:16	30.1	1.396	1.514							1 day, 2:29:35	30.1	1.292	1.496
	1 day, 2:29:14	30.1	1.102	1.267						1 day, 2:29:16	30.1	1.388	1.516							1 day, 2:59:35	30.1	1.28	1.494
	1 day, 2:59:14	30.1	1.094	1.255						1 day, 2:59:16	30.2	1.381	1.512							1 day, 3:29:35	30.1	1.267	1.492
	1 day, 3:29:14	30.1	1.087	1.244						1 day, 3:29:16	30.1	1.372	1.507							1 day, 3:59:35	30.1	1.256	1.487
	1 day, 3:59:14	30.1	1.082	1.232						1 day, 3:59:16	30.1	1.364	1.503							1 day, 4:29:35	30.1	1.244	1.473
	1 day, 4:29:14	30.1	1.077	1.22						1 day, 4:29:16	30.1	1.357	1.499							1 day, 4:59:35	30.1	1.232	1.461
	1 day, 4:59:14	30.1	1.058	1.21						1 day, 4:59:16	30.1	1.349	1.495							1 day, 5:29:35	30.1	1.221	1.447
	1 day, 5:29:14	30.1	1.038	1.2						1 day, 5:29:16	30	1.339	1.49							1 day, 5:59:35	30.1	1.209	1.433
	1 day, 5:59:14	30.1	1.017	1.19						1 day, 5:59:16	30.1	1.332	1.485							1 day, 6:29:35	30.1	1.199	1.42
	1 day, 6:29:14	30.1	0.999	1.182						1 day, 6:29:16	30.1	1.322	1.482

## Sheet: Fig S2I
Software Version	3.11.19								Software Version	3.11.19								Software Version	3.11.19
Experiment File Path:	C:\Users\localadmin\Documents\van Kessel\Chelsea\23.04.05 v. cholerae M9G.M.xpt								Experiment File Path:	C:\Users\localadmin\Documents\van Kessel\Chelsea\23.05.09 vibrio cholerae m9gm.xpt								Experiment File Path:	C:\Users\Public\Documents\Experiments\Chelsea\23.05.03 v ch m9gm.xpt
Protocol File Path:	C:\Users\localadmin\Documents\van Kessel\Chelsea\OD600 lux ON curve (auto gain).prt								Protocol File Path:	C:\Users\Public\Documents\Experiments\Chelsea\Synergy OD on assay.prt								Protocol File Path:	C:\Users\Public\Documents\Experiments\Chelsea\Synergy OD on assay.prt
Plate Number	Plate 1								Plate Number	Plate 1								Plate Number	Plate 1
Date	2023-04-05								Date	2023-05-09								Date	2023-05-03
Time	15:55:40								Time	16:49:18								Time	17:42:02
Reader Type:	Cytation3								Reader Type:	Synergy H1								Reader Type:	Synergy H1
Reader Serial Number:	1403079								Reader Serial Number:	21102120								Reader Serial Number:	21102120
Reading Type	Reader								Reading Type	Reader								Reading Type	Reader
Procedure Details									Procedure Details									Procedure Details
Plate Type	96 WELL PLATE (Use plate lid)								Plate Type	96 WELL PLATE (Use plate lid)								Plate Type	96 WELL PLATE (Use plate lid)
Well Selection	Runtime								Well Selection	Runtime								Well Selection	Runtime
Eject plate on completion									Eject plate on completion									Eject plate on completion
Set Temperature	Setpoint 37°C, Gradient 1 °C								Set Temperature	Setpoint 37°C								Set Temperature	Setpoint 37°C
	Preheat before moving to next step									Preheat before moving to next step									Preheat before moving to next step
Read	OD600								Read	OD600								Read	OD600
	Absorbance Endpoint									Absorbance Endpoint									Absorbance Endpoint
	Full Plate									Full Plate									Full Plate
	Wavelengths: 600									Wavelengths: 600									Wavelengths: 600
	Read Speed: Normal, Delay: 100 msec, Measurements/Data Point: 8									Read Speed: Normal, Delay: 100 msec, Measurements/Data Point: 8									Read Speed: Normal, Delay: 100 msec, Measurements/Data Point: 8
									Results									Results
Results
									600									600
600												Replicate Graph									Replicate Graph
			Representative Graph							Time	T° 600	F1	F4						Time	T° 600	A1	A4
	Time	T° 600	A1	A3								WT	∆luxO								WT	∆luxO
			WT	∆luxO						00:29:47	37	0.086	0.085						00:29:47	37	0.084	0.086
	00:29:53	37	0.085	0.084						00:59:47	37	0.085	0.085						00:59:47	37	0.086	0.086
	00:59:53	37	0.085	0.084						01:29:47	37	0.085	0.085						01:29:47	37	0.084	0.086
	01:29:53	37	0.085	0.084						01:59:47	37	0.085	0.085						01:59:47	37	0.084	0.086
	01:59:53	37	0.085	0.084						02:29:47	37.1	0.085	0.086						02:29:47	37	0.085	0.086
	02:29:53	37	0.085	0.085						02:59:47	37	0.086	0.086						02:59:47	37	0.085	0.086
	02:59:53	37	0.086	0.085						03:29:47	37	0.086	0.086						03:29:47	37	0.085	0.086
	03:29:53	37	0.086	0.085						03:59:47	37	0.086	0.086						03:59:47	37	0.086	0.086
	03:59:53	37	0.086	0.085						04:29:47	37	0.086	0.086						04:29:47	37	0.086	0.087
	04:29:53	37	0.087	0.085						04:59:47	37	0.087	0.087						04:59:47	37	0.088	0.087
	04:59:53	37	0.089	0.086						05:29:47	37	0.089	0.087						05:29:47	37	0.092	0.088
	05:29:53	37	0.093	0.087						05:59:47	37.1	0.093	0.089						05:59:47	37	0.096	0.09
	05:59:53	37	0.099	0.089						06:29:47	37	0.098	0.092						06:29:47	37	0.104	0.093
	06:29:53	37	0.11	0.091						06:59:47	37	0.108	0.097						06:59:47	37	0.12	0.097
	06:59:53	37	0.131	0.096						07:29:47	37	0.126	0.106						07:29:47	37	0.148	0.105
	07:29:53	37	0.168	0.103						07:59:47	37	0.158	0.12						07:59:47	37.1	0.198	0.118
	07:59:53	37	0.287	0.115						08:29:47	37	0.255	0.142						08:29:47	37	0.339	0.138
	08:29:53	37	0.376	0.133						08:59:47	37	0.337	0.178						08:59:47	37	0.422	0.215
	08:59:53	37	0.49	0.155						09:29:47	37	0.47	0.255						09:29:47	37	0.552	0.259
	09:29:53	37	0.674	0.207						09:59:47	37	0.627	0.335						09:59:47	37	0.717	0.352
	09:59:53	37	0.895	0.318						10:29:47	37	0.812	0.441						10:29:47	37	0.885	0.507
	10:29:53	37	1.107	0.444						10:59:47	37	0.946	0.597						10:59:47	37	1.041	0.694
	10:59:53	37	1.24	0.626						11:29:47	37	1.064	0.839						11:29:47	37	1.161	0.883
	11:29:53	37	1.203	0.85						11:59:47	37	1.142	1.198						11:59:47	37	1.242	1.059
	11:59:53	37	1.165	1.078						12:29:47	37	1.677	1.251						12:29:47	37	1.294	1.19
	12:29:53	37	1.144	1.223						12:59:47	37	1.623	1.292						12:59:47	37	1.333	1.275
	12:59:53	37	1.12	1.198						13:29:47	37	1.48	1.28						13:29:47	37	1.365	1.333
	13:29:53	37	1.095	1.166						13:59:47	37	1.568	1.442						13:59:47	37	1.39	1.376
	13:59:53	37	1.068	1.147						14:29:47	37	1.419	1.685						14:29:47	37	1.403	1.39
	14:29:53	37	1.039	1.124						14:59:47	37	1.316	1.699						14:59:47	37	1.411	1.376
	14:59:53	37	1.017	1.099						15:29:47	37	1.321	1.691						15:29:47	37	1.398	1.351
	15:29:53	37	1.001	1.071						15:59:47	37	1.318	1.605						15:59:47	37	1.385	1.321
	15:59:53	37	0.985	1.044						16:29:47	37	1.295	1.434						16:29:47	37	1.368	1.294
	16:29:53	37	0.97	1.015						16:59:47	37	1.265	1.306						16:59:47	37	1.345	1.263
	16:59:53	37	0.954	0.997						17:29:47	37	1.236	1.3						17:29:47	37	1.319	1.234
	17:29:53	37	0.938	0.979						17:59:47	36.9	1.208	1.27						17:59:47	37.1	1.293	1.206
	17:59:53	37	0.922	0.96						18:29:47	37	1.181	1.242						18:29:47	37	1.267	1.176
	18:29:53	37	0.907	0.94						18:59:47	37	1.155	1.206						18:59:47	37	1.248	1.15
	18:59:53	37	0.893	0.92						19:29:47	37	1.13	1.17						19:29:47	37	1.224	1.129
	19:29:53	37	0.881	0.901						19:59:47	37	1.107	1.141						19:59:47	37	1.2	1.111
	19:59:53	37	0.87	0.883						20:29:47	37	1.083	1.113						20:29:47	37	1.175	1.097
	20:29:53	37	0.86	0.866						20:59:47	37	1.06	1.089						20:59:47	37	1.151	1.083
	20:59:53	37	0.851	0.852						21:29:47	37	1.04	1.066						21:29:47	37	1.129	1.07
	21:29:53	37	0.843	0.84						21:59:47	37	1.022	1.043						21:59:47	37	1.107	1.058
	21:59:53	37	0.837	0.83						22:29:47	37	1.007	1.024						22:29:47	37	1.087	1.047
	22:29:53	37	0.831	0.823						22:59:47	37	0.995	1.008						22:59:47	37	1.066	1.036
	22:59:53	37	0.824	0.817						23:29:47	37	0.984	0.996						23:29:47	37	1.047	1.025
	23:29:53	37	0.819	0.813						23:59:47	37	0.974	0.988						23:59:47	37	1.029	1.014
	23:59:53	37	0.813	0.808						1 day, 0:29:47	37	0.965	0.982						1 day, 0:29:47	37	1.013	1.003
	1 day, 0:29:53	37	0.807	0.804						1 day, 0:59:47	37.1	0.958	0.975						1 day, 0:59:47	37	0.998	0.992
	1 day, 0:59:53	36.9	0.8	0.8						1 day, 1:29:47	37	0.952	0.97						1 day, 1:29:47	37	0.984	0.981
	1 day, 1:29:53	37	0.795	0.796						1 day, 1:59:47	37	0.945	0.964						1 day, 1:59:47	37	0.968	0.971
	1 day, 1:59:53	37	0.79	0.792						1 day, 2:29:47	37	0.939	0.959						1 day, 2:29:47	37	0.955	0.961
	1 day, 2:29:53	37	0.782	0.787						1 day, 2:59:47	37.1	0.932	0.954						1 day, 2:59:47	37	0.941	0.952
	1 day, 2:59:53	37	0.774	0.782						1 day, 3:29:47	37	0.926	0.947						1 day, 3:29:47	37	0.929	0.942
	1 day, 3:29:53	37	0.768	0.778						1 day, 3:59:47	37.1	0.919	0.942						1 day, 3:59:47	37	0.918	0.934
	1 day, 3:59:53	37	0.761	0.773						1 day, 4:29:47	37	0.913	0.937						1 day, 4:29:47	37	0.906	0.925
	1 day, 4:29:53	37	0.753	0.769						1 day, 4:59:47	37	0.907	0.932						1 day, 4:59:47	37	0.894	0.916
	1 day, 4:59:53	37	0.747	0.763						1 day, 5:29:47	37	0.901	0.927						1 day, 5:29:47	37	0.882	0.908
	1 day, 5:29:53	37	0.738	0.758						1 day, 5:59:47	37	0.893	0.92						1 day, 5:59:47	37	0.866	0.9
	1 day, 5:59:53	37	0.729	0.751						1 day, 6:29:47	37	0.887	0.915						1 day, 6:29:47	37	0.857	0.892
	1 day, 6:29:53	37	0.723	0.741

## Sheet: Fig S2J
Software Version	3.11.19									Software Version	3.11.19								Software Version	3.11.19
Experiment File Path:	C:\Users\Public\Documents\Experiments\Chelsea\23.02.21 meth tit. vibrio growth. carbon sources.xpt									Experiment File Path:	C:\Users\Public\Documents\Experiments\Chelsea\23.03.01 vibrio growth m9g and mal.xpt								Experiment File Path:	C:\Users\localadmin\Documents\van Kessel\Chelsea\23.06.28 Vp Vc M9G methionine growth.xpt
Protocol File Path:	C:\Users\Public\Documents\Experiments\Chelsea\Synergy OD on assay.prt									Protocol File Path:	C:\Users\Public\Documents\Experiments\Chelsea\lux o n OD read gain 160.prt								Protocol File Path:	C:\Users\localadmin\Documents\van Kessel\Chelsea\Synergy OD600 lux ON curve (gain 160).prt
Plate Number	Plate 1									Plate Number	Plate 1								Plate Number	Plate 1
Date	2023-02-21									Date	2023-03-01								Date	2023-06-28
Time	18:24:27									Time	17:59:18								Time	16:32:00
Reader Type:	Synergy H1									Reader Type:	Cytation3								Reader Type:	Synergy H1
Reader Serial Number:	21102120									Reader Serial Number:	1403079								Reader Serial Number:	21102120
Reading Type	Reader									Reading Type	Reader								Reading Type	Reader
Procedure Details										Procedure Details									Procedure Details
Plate Type	96 WELL PLATE (Use plate lid)									Plate Type	96 WELL PLATE (Use plate lid)								Plate Type	96 WELL PLATE (Use plate lid)
Well Selection	Runtime									Well Selection	Runtime								Well Selection	Runtime
Eject plate on completion										Eject plate on completion									Eject plate on completion
Set Temperature	Setpoint 30°C									Set Temperature	Setpoint 30°C, Gradient 1 °C								Set Temperature	Setpoint 30°C
	Preheat before moving to next step										Preheat before moving to next step									Preheat before moving to next step
Read	OD600									Read	OD600								Read	OD600
	Absorbance Endpoint										Absorbance Endpoint									Absorbance Endpoint
	Full Plate										Full Plate									Full Plate
	Wavelengths: 600										Wavelengths: 600									Wavelengths: 600
	Read Speed: Normal, Delay: 100 msec, Measurements/Data Point: 8										Read Speed: Normal, Delay: 100 msec, Measurements/Data Point: 8									Read Speed: Normal, Delay: 100 msec, Measurements/Data Point: 8
																			Results
Results										Results
600										600									600
			Representative Graph										Replicate Graph									Replicate Graph
	Time	T° 600	G9	G10							Time	T° 600	C9	C10						Time	T° 600	B1	B2
			WT	∆luxO									WT	∆luxO								WT	∆luxO
	00:29:16	30.1	0.087	0.084							00:29:14	30	0.086	0.085						00:29:48	30	0.16	0.085
	00:59:16	30	0.087	0.084							00:59:14	30.1	0.086	0.086						00:59:48	30.1	0.16	0.085
	01:29:16	30	0.085	0.084							01:29:14	30.1	0.086	0.086						01:29:48	30.1	0.16	0.085
	01:59:16	30	0.085	0.084							01:59:14	30.1	0.086	0.086						01:59:48	30.1	0.161	0.085
	02:29:16	30.1	0.085	0.084							02:29:14	30.1	0.086	0.086						02:29:48	30.1	0.16	0.085
	02:59:16	30.1	0.085	0.084							02:59:14	30.1	0.086	0.086						02:59:48	30.1	0.161	0.085
	03:29:16	30	0.085	0.085							03:29:14	30.1	0.086	0.086						03:29:48	30.1	0.161	0.085
	03:59:16	30.1	0.085	0.085							03:59:14	30.1	0.086	0.086						03:59:48	30.1	0.162	0.086
	04:29:16	30.1	0.087	0.085							04:29:14	30.1	0.088	0.086						04:29:48	30.1	0.163	0.086
	04:59:16	30	0.089	0.087							04:59:14	30.1	0.09	0.087						04:59:48	30	0.166	0.088
	05:29:16	30.1	0.094	0.089							05:29:14	30.1	0.119	0.09						05:29:48	30.1	0.173	0.091
	05:59:16	30.1	0.106	0.092							05:59:14	30.1	0.109	0.093						05:59:48	30.1	0.184	0.095
	06:29:16	30	0.127	0.099							06:29:14	30.1	0.135	0.097						06:29:48	30.1	0.211	0.105
	06:59:16	30	0.17	0.11							06:59:14	30.1	0.187	0.106						06:59:48	30.1	0.265	0.12
	07:29:16	30.1	0.256	0.129							07:29:14	30.1	0.289	0.124						07:29:48	30.1	0.399	0.144
	07:59:16	30	0.396	0.161							07:59:14	30.1	0.453	0.319						07:59:48	30.1	0.595	0.199
	08:29:16	30	0.563	0.215							08:29:14	30.1	0.658	0.436						08:29:48	30.1	0.852	0.285
	08:59:16	30.1	0.714	0.288							08:59:14	30.1	0.828	0.557						08:59:48	30.1	1.042	0.429
	09:29:16	30	0.856	0.398							09:29:14	30.1	0.967	0.447						09:29:48	30.1	1.213	0.605
	09:59:16	30.1	1.017	0.535							09:59:14	30.1	1.11	0.574						09:59:48	30.1	1.346	0.782
	10:29:16	30.1	1.155	0.65							10:29:14	30.1	1.212	0.707						10:29:48	30.1	1.452	0.992
	10:59:16	30.1	1.245	0.786							10:59:14	30.1	1.285	0.795						10:59:48	30.1	1.622	1.256
	11:29:16	30.1	1.309	0.875							11:29:14	30.1	1.351	0.915						11:29:48	30.1	1.664	1.416
	11:59:16	30.1	1.36	1.017							11:59:14	30.1	1.422	1.051						11:59:48	30.1	1.674	1.495
	12:29:16	30.1	1.416	1.152							12:29:14	30.1	1.414	1.165						12:29:48	30.1	1.689	1.554
	12:59:16	30	1.455	1.228							12:59:14	30.1	1.415	1.277						12:59:48	30.1	1.654	1.628
	13:29:16	30.1	1.49	1.308							13:29:14	30.1	1.413	1.348						13:29:48	30.1	1.549	1.706
	13:59:16	30.1	1.481	1.397							13:59:14	30.1	1.41	1.429						13:59:48	30.1	1.564	1.763
	14:29:16	30	1.486	1.472							14:29:14	30.1	1.4	1.486						14:29:48	30.1	1.578	1.806
	14:59:16	30.1	1.502	1.533							14:59:14	30.1	1.384	1.52						14:59:48	30	1.585	1.843
	15:29:16	30.1	1.501	1.581							15:29:14	30.1	1.367	1.482						15:29:48	30.1	1.587	1.848
	15:59:16	30.1	1.506	1.581							15:59:14	30.1	1.348	1.472						15:59:48	30.1	1.591	1.876
	16:29:16	30.1	1.507	1.572							16:29:14	30.1	1.331	1.464						16:29:48	30	1.589	1.864
	16:59:16	30.1	1.51	1.57							16:59:14	30.1	1.317	1.454						16:59:48	30.1	1.585	1.843
	17:29:16	30.1	1.511	1.574							17:29:14	30.1	1.308	1.444						17:29:48	30.1	1.579	1.822
	17:59:16	30.1	1.516	1.579							17:59:14	30.1	1.291	1.435						17:59:48	30	1.573	1.808
	18:29:16	30.1	1.512	1.578							18:29:14	30.1	1.278	1.424						18:29:48	30.1	1.567	1.791
	18:59:16	30.1	1.507	1.585							18:59:14	30.1	1.264	1.413						18:59:48	30.1	1.56	1.763
	19:29:16	30.1	1.499	1.584							19:29:14	30.1	1.25	1.401						19:29:48	30	1.554	1.714
	19:59:16	30.1	1.493	1.581							19:59:14	30.1	1.236	1.389						19:59:48	30.1	1.548	1.702
	20:29:16	30.1	1.486	1.579							20:29:14	30.1	1.221	1.377						20:29:48	30.1	1.543	1.693
	20:59:16	30.1	1.479	1.574							20:59:14	30.1	1.206	1.367						20:59:48	30	1.536	1.688
	21:29:16	30.1	1.473	1.569							21:29:14	30.1	1.191	1.357						21:29:48	30.1	1.531	1.683
	21:59:16	30.1	1.468	1.563							21:59:14	30.2	1.177	1.348						21:59:48	30.1	1.526	1.677
	22:29:16	30	1.463	1.557							22:29:14	30.2	1.164	1.339						22:29:48	30.1	1.52	1.666
	22:59:16	30.1	1.457	1.551							22:59:14	30.2	1.151	1.33						22:59:48	30.1	1.516	1.651
	23:29:16	30.1	1.45	1.544							23:29:14	30.2	1.14	1.321						00:29:48	30	1.494	1.518
	23:59:16	30.1	1.443	1.537							23:59:14	30.1	1.129	1.312						00:59:48	30.1	1.495	1.519
	1 day, 0:29:16	30.1	1.437	1.53							1 day, 0:29:14	30.2	1.119	1.295						01:29:48	30.1	1.471	1.509
	1 day, 0:59:16	30.1	1.433	1.524							1 day, 0:59:14	30.2	1.109	1.266						01:59:48	30.1	1.458	1.494
	1 day, 1:29:16	30.1	1.425	1.515							1 day, 1:29:14	30.2	1.1	1.245						02:29:48	30.1	1.444	1.482
	1 day, 1:59:16	30.1	1.419	1.509							1 day, 1:59:14	30.2	1.092	1.225						02:59:48	30.1	1.429	1.47
	1 day, 2:29:16	30.1	1.412	1.5							1 day, 2:29:14	30.1	1.085	1.208						03:29:48	30.1	1.416	1.458
	1 day, 2:59:16	30.2	1.406	1.494							1 day, 2:59:14	30.1	1.077	1.191						03:59:48	30.1	1.403	1.446
	1 day, 3:29:16	30.1	1.4	1.486							1 day, 3:29:14	30.1	1.07	1.174						04:29:48	30.1	1.389	1.434
	1 day, 3:59:16	30.1	1.393	1.478							1 day, 3:59:14	30.1	1.066	1.158						04:59:48	30	1.377	1.422
	1 day, 4:29:16	30.1	1.387	1.47							1 day, 4:29:14	30.1	1.059	1.143						05:29:48	30.1	1.365	1.409
	1 day, 4:59:16	30.1	1.38	1.462							1 day, 4:59:14	30.1	1.054	1.128						05:59:48	30.1	1.351	1.396
	1 day, 5:29:16	30	1.374	1.454							1 day, 5:29:14	30.1	1.049	1.114						06:29:48	30	1.339	1.384
	1 day, 5:59:16	30.1	1.367	1.447							1 day, 5:59:14	30.1	1.042	1.1						06:59:48	30.1	1.326	1.371
	1 day, 6:29:16	30.1	1.363	1.44							1 day, 6:29:14	30.1	1.038	1.086						07:29:48	30.1	1.315	1.357
																			31	07:59:48	30.1	1.302	1.345
																			31.5	08:29:48	30.1	1.291	1.332
																			32	08:59:48	30.1	1.28	1.32
																			32.5	09:29:48	30.1	1.269	1.306
																			33	09:59:48	30.1	1.257	1.292
																			33.5	10:29:48	30.1	1.247	1.28
																			34	10:59:48	30	1.236	1.268
																			34.5	11:29:48	30.1	1.225	1.255
																			35	11:59:48	30.1	1.215	1.243
																			35.5	12:29:48	30	1.205	1.231
																			36	12:59:48	30.1	1.195	1.218
																			36.5	13:29:48	30.1	1.186	1.208
																			37	13:59:48	30	1.177	1.196
																			37.5	14:29:48	30	1.168	1.185
																			38	14:59:48	30.1	1.159	1.174
																			38.5	15:29:48	30.1	1.151	1.164
																			39	15:59:48	30.1	1.143	1.154
																			39.5	16:29:48	30.1	1.135	1.144
																			40	16:59:48	30.1	1.127	1.134
																			40.5	17:29:48	30	1.119	1.126
																			41	17:59:48	30.1	1.112	1.117

[truncated: 1 more sheets: Fig S2K]
