# Supplementary material for: Quorum sensing in Vibrio controls carbon metabolism to optimize growth in changing environmental conditions
Source: PLoS Biol. 2024 Nov 11;22(11):e3002891. doi: 10.1371/journal.pbio.3002891 (PMC11581408; doi:10.1371/journal.pbio.3002891)
Supplement: S7 Data — S3 Fig. (B–E) Growth curves for V. campbellii DS40M4 strains. The y-axis represents cell density OD600. (D) The (+) indicates chromosomal complementation of gene at non-native locus. The inset in panel D is a zoomed-in view of the same data to enable visualization of strains at early time points. (F) Viable cell counts of DS40M4 strains washed and diluted into M9G medium. For panels B–F, the data shown are from a single experiment that is representative of at least 3 independent biological experiments for each strain. (XLSX) [file pbio.3002891.s016.xlsx]

## Sheet: Fig S3B
Software Version	3.11.19													Software Version	3.11.19												Software Version	3.11.19
Experiment File Path:	C:\Users\localadmin\Documents\van Kessel\Chelsea\22.10.18 fig2 and luxO add st.qrr.sup and mal suc growth assay.xpt													Experiment File Path:	C:\Users\Public\Documents\Experiments\Chelsea\22.12.13 V.nat AI I test . luxO supp. D47E sup.xpt												Experiment File Path:	C:\Users\Public\Documents\Experiments\Chelsea\22.10.04 fig2 add str and luxo sup add str growth assay.xpt
Protocol File Path:	C:\Users\localadmin\Documents\van Kessel\Chelsea\Synergy OD600 lux ON curve (gain 160).prt													Protocol File Path:	C:\Users\localadmin\Documents\van Kessel\Chelsea\synergy OD600 lux NG on curve.prt												Protocol File Path:	C:\Users\localadmin\Documents\van Kessel\Chelsea\Synergy OD600 lux ON curve (gain 160).prt
Plate Number	Plate 1													Plate Number	Plate 1												Plate Number	Plate 1
Date	2022-10-18													Date	2022-12-13												Date	2022-10-04
Time	16:16:10													Time	17:31:33												Time	16:05:33
Reader Type:	Synergy H1													Reader Type:	Synergy H1												Reader Type:	Synergy H1
Reader Serial Number:	21102120													Reader Serial Number:	21102120												Reader Serial Number:	21102120
Reading Type	Reader													Reading Type	Reader												Reading Type	Reader
Procedure Details														Procedure Details													Procedure Details
Plate Type	96 WELL PLATE (Use plate lid)													Plate Type	96 WELL PLATE (Use plate lid)												Plate Type	96 WELL PLATE (Use plate lid)
Well Selection	Runtime													Well Selection	Runtime												Well Selection	Runtime
Eject plate on completion														Eject plate on completion													Eject plate on completion
Set Temperature	Setpoint 30°C													Set Temperature	Setpoint 30°C												Set Temperature	Setpoint 30°C
	Preheat before moving to next step														Preheat before moving to next step													Preheat before moving to next step
Read	OD600													Read	OD600												Read	OD600
	Absorbance Endpoint														Absorbance Endpoint													Absorbance Endpoint
	Full Plate														Full Plate													Full Plate
	Wavelengths: 600														Wavelengths: 600													Wavelengths: 600
	Read Speed: Normal, Delay: 100 msec, Measurements/Data Point: 8														Read Speed: Normal, Delay: 100 msec, Measurements/Data Point: 8													Read Speed: Normal, Delay: 100 msec, Measurements/Data Point: 8
Results														Results													Results
600																											600
			Representative graph											Read 3:600																Replicate graph
	Time	T° 600	A2	D1	D2	D3	D4	D5	D6	D7							Replicate graph											Time	T° 600	A2	D1	D2	D3	D4	D5	D6	D7
			WT	∆luxO, ∆metL	∆luxO, ∆metF	∆luxO	∆luxO, luxR G37V	∆luxO suppressor	∆luxO, ∆metF, ∆luxR	ΔluxO, ΔluxR					Time	T° Read 3:600	G1	G2	G3	G4	G5	G6	G7	G8						WT	∆luxO, ∆metL	∆luxO, ∆metF	∆luxO	∆luxO, luxR G37V	∆luxO supp	∆luxO, ∆metF, ∆luxR	ΔluxO, ΔluxR
	00:29:16	30.1	0.085	0.088	0.086	0.085	0.085	0.084	0.084	0.085							WT	∆luxO, ∆metL	∆luxO, ∆metF	∆luxO	∆luxO, luxR G37V	ΔLuxO, ΔluxR	∆luxO, ∆metF, ∆luxR	∆luxO supp				00:29:25	30.1	0.085	0.085	0.09	0.084	0.084	0.084	0.084	0.085
	00:59:16	30	0.085	0.088	0.086	0.085	0.085	0.084	0.084	0.085					00:21:29	30.1	0.093	0.094	0.094	0.092	0.09	0.095	0.092	0.092				00:59:25	30	0.085	0.085	0.089	0.085	0.085	0.084	0.084	0.085
	01:29:16	30	0.085	0.088	0.086	0.085	0.085	0.084	0.084	0.085					00:51:29	30	0.093	0.094	0.094	0.092	0.09	0.096	0.092	0.093				01:29:25	30.1	0.095	0.085	0.085	0.084	0.084	0.084	0.084	0.085
	01:59:16	30.2	0.085	0.088	0.086	0.085	0.085	0.084	0.084	0.086					01:21:29	30	0.093	0.094	0.094	0.092	0.09	0.096	0.092	0.093				01:59:25	30	0.092	0.085	0.085	0.084	0.084	0.084	0.084	0.085
	02:29:16	30.1	0.085	0.088	0.086	0.085	0.085	0.085	0.084	0.085					01:51:29	30	0.093	0.094	0.094	0.092	0.09	0.096	0.092	0.093				02:29:25	30.1	0.085	0.085	0.085	0.084	0.084	0.084	0.084	0.085
	02:59:16	30.1	0.085	0.088	0.086	0.085	0.085	0.085	0.084	0.086					02:21:29	30	0.093	0.094	0.094	0.092	0.09	0.096	0.092	0.093				02:59:25	30.1	0.085	0.085	0.085	0.084	0.084	0.085	0.084	0.085
	03:29:16	30.1	0.085	0.089	0.086	0.085	0.085	0.085	0.084	0.086					02:51:29	30	0.093	0.094	0.094	0.092	0.09	0.096	0.092	0.093				03:29:25	30.1	0.086	0.085	0.085	0.085	0.085	0.085	0.084	0.085
	03:59:16	30.1	0.086	0.089	0.086	0.085	0.085	0.085	0.085	0.086					03:21:29	30.1	0.093	0.094	0.094	0.092	0.09	0.096	0.092	0.093				03:59:25	30.1	0.086	0.085	0.085	0.085	0.085	0.086	0.084	0.086
	04:29:16	30.1	0.086	0.089	0.087	0.085	0.086	0.086	0.085	0.086					03:51:29	30.1	0.093	0.094	0.094	0.092	0.09	0.096	0.092	0.093				04:29:25	30.1	0.086	0.086	0.085	0.085	0.085	0.086	0.085	0.086
	04:59:16	30.1	0.086	0.089	0.087	0.085	0.086	0.087	0.085	0.086					04:21:29	30	0.093	0.094	0.094	0.092	0.091	0.096	0.092	0.093				04:59:25	30.1	0.086	0.086	0.086	0.085	0.085	0.087	0.085	0.086
	05:29:16	30.1	0.086	0.089	0.087	0.086	0.086	0.088	0.086	0.087					04:51:29	30.1	0.093	0.094	0.094	0.092	0.091	0.096	0.092	0.093				05:29:25	30.1	0.087	0.086	0.086	0.086	0.085	0.089	0.085	0.086
	05:59:16	30.1	0.087	0.089	0.087	0.086	0.086	0.09	0.086	0.087					05:21:29	30.1	0.093	0.094	0.094	0.092	0.091	0.096	0.092	0.093				05:59:25	30.1	0.087	0.086	0.086	0.086	0.086	0.091	0.085	0.086
	06:29:16	30.1	0.087	0.09	0.088	0.086	0.087	0.091	0.086	0.087					05:51:29	30.1	0.093	0.094	0.094	0.092	0.091	0.096	0.092	0.093				06:29:25	30.1	0.087	0.087	0.086	0.086	0.086	0.093	0.085	0.087
	06:59:16	30	0.087	0.09	0.088	0.086	0.087	0.094	0.087	0.088					06:21:29	30.1	0.093	0.094	0.095	0.092	0.091	0.096	0.093	0.093				06:59:25	30.1	0.088	0.087	0.09	0.086	0.086	0.096	0.086	0.087
	07:29:16	30.1	0.087	0.09	0.088	0.087	0.088	0.097	0.087	0.088					06:51:29	30.1	0.093	0.094	0.095	0.092	0.091	0.096	0.093	0.094				07:29:25	30.1	0.088	0.087	0.096	0.087	0.086	0.1	0.086	0.087
	07:59:16	30.1	0.088	0.091	0.089	0.087	0.088	0.101	0.087	0.089					07:21:29	30.1	0.093	0.094	0.095	0.092	0.091	0.097	0.093	0.094				07:59:25	30.1	0.088	0.088	0.097	0.088	0.087	0.106	0.086	0.088
	08:29:16	30.1	0.088	0.091	0.089	0.087	0.089	0.106	0.087	0.09					07:51:29	30.1	0.093	0.094	0.095	0.092	0.091	0.097	0.093	0.094				08:29:25	30	0.089	0.089	0.087	0.089	0.088	0.114	0.086	0.089
	08:59:16	30.1	0.089	0.092	0.09	0.088	0.09	0.114	0.088	0.091					08:21:29	30	0.093	0.094	0.095	0.093	0.091	0.097	0.094	0.095				08:59:25	30.1	0.09	0.089	0.088	0.09	0.089	0.125	0.087	0.09
	09:29:16	30.1	0.089	0.093	0.09	0.089	0.091	0.125	0.089	0.092					08:51:29	30.1	0.094	0.094	0.096	0.093	0.092	0.097	0.094	0.096				09:29:25	30.1	0.091	0.09	0.088	0.091	0.09	0.139	0.088	0.091
	09:59:16	30.1	0.09	0.093	0.091	0.09	0.092	0.139	0.089	0.095					09:21:29	30.1	0.094	0.094	0.096	0.093	0.092	0.098	0.095	0.096				09:59:25	30.1	0.092	0.09	0.089	0.093	0.092	0.155	0.089	0.093
	10:29:16	30.1	0.091	0.094	0.091	0.091	0.094	0.159	0.091	0.097					09:51:29	30.1	0.094	0.094	0.096	0.093	0.092	0.098	0.095	0.097				10:29:25	30.1	0.093	0.09	0.089	0.095	0.094	0.177	0.09	0.096
	10:59:16	30.1	0.092	0.094	0.092	0.092	0.096	0.188	0.092	0.102					10:21:29	30.1	0.094	0.094	0.097	0.093	0.092	0.098	0.096	0.099				10:59:25	30.1	0.087	0.084	0.084	0.09	0.089	0.204	0.084	0.092
	11:29:16	30.1	0.094	0.094	0.093	0.094	0.098	0.227	0.094	0.108					10:51:29	30.1	0.094	0.094	0.098	0.094	0.093	0.098	0.096	0.101				11:29:25	30.1	0.096	0.091	0.092	0.1	0.1	0.276	0.093	0.104
	11:59:16	30.1	0.096	0.094	0.095	0.097	0.102	0.29	0.097	0.117					11:21:29	30.1	0.094	0.094	0.099	0.094	0.093	0.099	0.097	0.103				11:59:25	30.1	0.099	0.091	0.094	0.104	0.103	0.368	0.096	0.112
	12:29:16	30.1	0.099	0.095	0.097	0.1	0.107	0.385	0.101	0.128					11:51:29	30	0.094	0.094	0.1	0.094	0.094	0.099	0.098	0.106				12:29:25	30	0.102	0.108	0.096	0.108	0.109	0.488	0.099	0.122
	12:59:16	30	0.102	0.095	0.099	0.105	0.113	0.503	0.106	0.144					12:21:29	30.1	0.095	0.094	0.102	0.095	0.094	0.1	0.099	0.11				12:59:25	30.1	0.107	0.091	0.099	0.115	0.116	0.633	0.104	0.135
	13:29:16	30.1	0.107	0.095	0.102	0.111	0.121	0.626	0.113	0.165					12:51:29	30.1	0.095	0.094	0.103	0.095	0.095	0.101	0.101	0.116				13:29:25	30.2	0.113	0.091	0.102	0.123	0.126	0.815	0.111	0.153
	13:59:16	30.1	0.115	0.095	0.105	0.121	0.132	0.81	0.123	0.193					13:21:29	30.1	0.095	0.094	0.105	0.096	0.096	0.101	0.102	0.122				13:59:25	30	0.12	0.092	0.106	0.132	0.137	1.002	0.12	0.178
	14:29:16	30.1	0.123	0.095	0.109	0.133	0.146	1.045	0.138	0.23					13:51:29	30.1	0.095	0.094	0.108	0.096	0.096	0.102	0.104	0.13				14:29:25	30	0.13	0.092	0.112	0.145	0.153	1.292	0.134	0.208
	14:59:16	30.1	0.135	0.095	0.115	0.149	0.163	1.282	0.155	0.28					14:21:29	30.1	0.096	0.094	0.112	0.097	0.098	0.104	0.107	0.14				14:59:25	30.1	0.142	0.092	0.119	0.16	0.173	1.505	0.152	0.249
	15:29:16	30.1	0.149	0.096	0.123	0.17	0.187	1.477	0.181	0.344					14:51:29	30	0.096	0.094	0.116	0.098	0.099	0.105	0.11	0.155				15:29:25	30.1	0.157	0.092	0.128	0.179	0.198	1.64	0.176	0.305
	15:59:16	30.1	0.168	0.096	0.132	0.198	0.217	1.613	0.217	0.419					15:21:29	30	0.096	0.094	0.123	0.098	0.1	0.107	0.114	0.169				15:59:25	30.1	0.174	0.092	0.141	0.204	0.231	1.725	0.213	0.373
	16:29:16	30.1	0.189	0.096	0.145	0.232	0.256	1.698	0.269	0.519					15:51:29	30.1	0.097	0.094	0.129	0.099	0.101	0.108	0.118	0.193				16:29:25	30.1	0.196	0.092	0.157	0.234	0.272	1.753	0.26	0.457
	16:59:16	30.1	0.217	0.096	0.161	0.28	0.306	1.726	0.334	0.646					16:21:29	30.1	0.097	0.094	0.139	0.1	0.102	0.111	0.124	0.221				16:59:25	30.1	0.222	0.092	0.174	0.268	0.323	1.675	0.324	0.554
	17:29:16	30.1	0.249	0.096	0.18	0.332	0.365	1.648	0.417	0.759					16:51:29	30.1	0.098	0.094	0.153	0.101	0.104	0.113	0.132	0.259				17:29:25	30.1	0.253	0.092	0.196	0.313	0.39	1.572	0.41	0.68
	17:59:16	30.1	0.288	0.095	0.203	0.401	0.449	1.552	0.526	1.098					17:21:29	30.1	0.099	0.094	0.171	0.102	0.106	0.116	0.144	0.303				17:59:25	30.1	0.287	0.092	0.223	0.366	0.497	1.543	0.519	0.79
	18:29:16	30.1	0.334	0.095	0.235	0.484	0.544	1.526	0.659	1.396					17:51:29	30.1	0.099	0.094	0.189	0.104	0.109	0.12	0.154	0.337				18:29:25	30.1	0.331	0.092	0.254	0.454	0.597	1.529	0.636	0.9
	18:59:16	30.1	0.39	0.096	0.273	0.597	0.652	1.51	0.869	1.509					18:21:29	30.1	0.1	0.094	0.218	0.105	0.112	0.124	0.168	0.421				18:59:25	30.1	0.378	0.092	0.298	0.526	0.744	1.496	0.838	1.374
	19:29:16	30.1	0.449	0.095	0.322	0.684	0.819	1.5	1.135	1.529					18:51:29	30	0.101	0.094	0.259	0.107	0.114	0.128	0.19	0.547				19:29:25	30.1	0.43	0.092	0.381	0.66	0.954	1.449	1.178	1.539
	19:59:16	30.1	0.518	0.095	0.376	0.851	1.059	1.49	1.332	1.534					19:21:29	30.1	0.101	0.094	0.31	0.108	0.118	0.134	0.212	0.743				19:59:25	30.1	0.489	0.092	0.465	0.798	1.196	1.416	1.375	1.592
	20:29:16	30.1	0.594	0.095	0.486	1.032	1.311	1.456	1.44	1.538					19:51:29	30	0.102	0.094	0.374	0.111	0.122	0.141	0.244	0.924				20:29:25	30.1	0.556	0.092	0.612	0.911	1.34	1.396	1.487	1.613
	20:59:16	30	0.697	0.096	0.61	1.209	1.445	1.432	1.501	1.565					20:21:29	30.1	0.103	0.094	0.444	0.113	0.127	0.152	0.289	1.048				20:59:25	30.1	0.632	0.092	0.728	1.063	1.427	1.381	1.541	1.624
	21:29:16	30.1	0.795	0.096	0.727	1.343	1.498	1.412	1.517	1.561					20:51:29	30.1	0.104	0.094	0.543	0.116	0.133	0.167	0.338	1.129				21:29:25	30.1	0.712	0.092	0.809	1.19	1.466	1.367	1.552	1.661
	21:59:16	30.1	0.898	0.095	0.872	1.482	1.522	1.395	1.531	1.556					21:21:29	30.1	0.106	0.094	0.676	0.12	0.142	0.185	0.41	1.206				21:59:25	30.1	0.81	0.092	0.971	1.31	1.494	1.357	1.571	1.673
	22:29:16	30.1	0.995	0.095	1.067	1.586	1.523	1.385	1.526	1.538					21:51:29	30.1	0.108	0.094	0.793	0.126	0.157	0.208	0.478	1.278				22:29:25	30.1	0.9	0.092	1.145	1.401	1.505	1.351	1.568	1.527
	22:59:16	30.1	1.153	0.095	1.239	1.65	1.5	1.373	1.503	1.423					22:21:29	30	0.11	0.094	0.904	0.131	0.167	0.232	0.605	1.346				22:59:25	30	0.995	0.092	1.297	1.48	1.503	1.346	1.545	1.487
	23:29:16	30.1	1.323	0.095	1.36	1.695	1.464	1.358	1.476	1.401					22:51:29	30.1	0.112	0.094	1.012	0.138	0.182	0.27	0.864	1.395				23:29:25	30.1	1.08	0.092	1.414	1.53	1.471	1.346	1.514	1.506
	23:59:16	30.1	1.465	0.095	1.463	1.704	1.449	1.356	1.444	1.415					23:21:29	30.1	0.114	0.094	1.136	0.145	0.199	0.301	0.96	1.442				23:59:25	30.1	1.217	0.092	1.516	1.577	1.464	1.347	1.47	1.47
	1 day, 0:29:16	30.1	1.615	0.095	1.552	1.702	1.462	1.35	1.407	1.373					23:51:29	30.1	0.116	0.094	1.23	0.153	0.221	0.351	1.027	1.478				1 day, 0:29:25	30.1	1.354	0.092	1.594	1.613	1.482	1.343	1.433	1.43
	1 day, 0:59:16	30.1	1.719	0.095	1.629	1.69	1.477	1.351	1.387	1.332					1 day, 0:21:29	30	0.118	0.094	1.291	0.162	0.244	0.427	1.08	1.51				1 day, 0:59:25	30.1	1.452	0.091	1.659	1.634	1.498	1.348	1.386	1.38
	1 day, 1:29:16	30.1	1.776	0.095	1.683	1.677	1.482	1.353	1.343	1.285					1 day, 0:51:29	30.1	0.121	0.094	1.348	0.172	0.281	0.495	1.105	1.547				1 day, 1:29:25	30.1	1.576	0.091	1.712	1.651	1.491	1.356	1.348	1.336
	1 day, 1:59:16	30.1	1.81	0.095	1.718	1.682	1.455	1.359	1.312	1.251					1 day, 1:21:29	30.1	0.124	0.094	1.414	0.183	0.33	0.718	1.136	1.53				1 day, 1:59:25	30.1	1.69	0.091	1.753	1.673	1.446	1.358	1.326	1.31
	1 day, 2:29:16	30.1	1.828	0.095	1.736	1.682	1.432	1.367	1.288	1.222					1 day, 1:51:29	30.1	0.128	0.094	1.465	0.2	0.415	0.822	1.179	1.497				1 day, 2:29:25	30.1	1.753	0.091	1.766	1.678	1.45	1.365	1.293	1.288
	1 day, 2:59:16	30.1	1.806	0.095	1.741	1.683	1.424	1.368	1.254	1.196					1 day, 2:21:29	30.1	0.131	0.094	1.517	0.214	0.517	0.829	1.268	1.46				1 day, 2:59:25	30.1	1.795	0.091	1.762	1.667	1.442	1.369	1.262	1.274
	1 day, 3:29:16	30	1.806	0.095	1.744	1.695	1.412	1.372	1.235	1.194					1 day, 2:51:29	30.1	0.136	0.094	1.569	0.238	0.68	0.819	1.329	1.434				1 day, 3:29:25	30.1	1.807	0.091	1.752	1.657	1.416	1.371	1.219	1.258
	1 day, 3:59:16	30	1.795	0.095	1.734	1.695	1.388	1.377	1.209	1.185					1 day, 3:21:29	30	0.138	0.094	1.606	0.262	0.778	0.876	1.366	1.419				1 day, 3:59:25	30.1	1.811	0.091	1.754	1.673	1.385	1.371	1.217	1.244
	1 day, 4:29:16	30.1	1.787	0.095	1.729	1.689	1.351	1.382	1.195	1.167					1 day, 3:51:29	30.1	0.145	0.094	1.638	0.292	0.788	0.908	1.372	1.394				1 day, 4:29:25	30.1	1.798	0.091	1.751	1.68	1.345	1.373	1.206	1.227
	1 day, 4:59:16	30.1	1.779	0.095	1.732	1.682	1.317	1.385	1.181	1.147					1 day, 4:21:29	30.1	0.151	0.094	1.67	0.333	0.802	0.955	1.343	1.397				1 day, 4:59:25	30.1	1.78	0.091	1.734	1.695	1.33	1.36	1.224	1.218
	1 day, 5:29:16	30.1	1.777	0.094	1.723	1.672	1.289	1.387	1.169	1.136					1 day, 4:51:29	30	0.156	0.094	1.689	0.398	0.838	0.993	1.312	1.412				1 day, 5:29:25	30.1	1.772	0.091	1.721	1.687	1.298	1.369	1.211	1.192
	1 day, 5:59:16	30.1	1.774	0.094	1.716	1.663	1.269	1.389	1.16	1.132					1 day, 5:21:29	30	0.16	0.094	1.708	0.48	0.892	1.024	1.286	1.429				1 day, 5:59:25	30.1	1.773	0.091	1.713	1.686	1.288	1.368	1.203	1.181
	1 day, 6:29:16	30.2	1.77	0.094	1.71	1.645	1.253	1.392	1.148	1.125					1 day, 5:51:29	30.1	0.167	0.094	1.689	0.582	0.939	1.056	1.253	1.456				1 day, 6:29:25	30.1	1.764	0.091	1.706	1.678	1.275	1.37	1.198	1.153
															1 day, 6:21:29	30.1	0.173	0.094	1.672	0.658	0.994	1.13	1.235	1.495

## Sheet: Fig S3C
Software Version	3.11.19												Software Version	3.11.19												Software Version	3.11.19
Experiment File Path:	C:\Users\Public\Documents\Experiments\Chelsea\22.12.13 V.nat AI I test . luxO supp. D47E sup.xpt												Experiment File Path:	C:\Users\localadmin\Documents\van Kessel\Chelsea\22.10.18 fig2 and luxO add st.qrr.sup and mal suc growth assay.xpt												Experiment File Path:	C:\Users\Public\Documents\Experiments\Chelsea\22.10.04 fig2 add str and luxo sup add str growth assay.xpt
Protocol File Path:	C:\Users\localadmin\Documents\van Kessel\Chelsea\synergy OD600 lux NG on curve.prt												Protocol File Path:	C:\Users\localadmin\Documents\van Kessel\Chelsea\Synergy OD600 lux ON curve (gain 160).prt												Protocol File Path:	C:\Users\localadmin\Documents\van Kessel\Chelsea\Synergy OD600 lux ON curve (gain 160).prt
Plate Number	Plate 1												Plate Number	Plate 1												Plate Number	Plate 1
Date	2022-12-13												Date	2022-10-18												Date	2022-10-04
Time	17:31:33												Time	16:16:10												Time	16:05:33
Reader Type:	Synergy H1												Reader Type:	Synergy H1												Reader Type:	Synergy H1
Reader Serial Number:	21102120												Reader Serial Number:	21102120												Reader Serial Number:	21102120
Reading Type	Reader												Reading Type	Reader												Reading Type	Reader
Procedure Details													Procedure Details													Procedure Details
Plate Type	96 WELL PLATE (Use plate lid)												Plate Type	96 WELL PLATE (Use plate lid)												Plate Type	96 WELL PLATE (Use plate lid)
Well Selection	Runtime												Well Selection	Runtime												Well Selection	Runtime
Eject plate on completion													Eject plate on completion													Eject plate on completion
Set Temperature	Setpoint 30°C												Set Temperature	Setpoint 30°C												Set Temperature	Setpoint 30°C
	Preheat before moving to next step													Preheat before moving to next step													Preheat before moving to next step
Read	OD600												Read	OD600												Read	OD600
	Absorbance Endpoint													Absorbance Endpoint													Absorbance Endpoint
	Full Plate													Full Plate													Full Plate
	Wavelengths: 600													Wavelengths: 600													Wavelengths: 600
	Read Speed: Normal, Delay: 100 msec, Measurements/Data Point: 8													Read Speed: Normal, Delay: 100 msec, Measurements/Data Point: 8													Read Speed: Normal, Delay: 100 msec, Measurements/Data Point: 8
Results													Results													Results
													600													600
Read 3:600			Representative graph													Replicate graph													Replicate graph
	Time	T° Read 3:600	H1	H2	H3	H4	H5	H6	H7	H8				Time	T° 600	B2	E1	E2	E3	E4	E5	E6	E7				Time	T° 600	B2	E1	E2	E3	E4	E5	E6	E7
			WT	∆luxO, ∆metL	∆luxO, ∆metF	∆luxO	∆luxO, luxR G37V	ΔluxO, ΔluxR	∆luxO, ∆metF, ∆luxR	∆luxO supp						WT	∆luxO, ∆metL	∆luxO, ∆metF	∆luxO	∆luxO, luxR G37V	∆luxO supp	∆luxO, ∆metF, ∆luxR	ΔluxO, ΔluxR						WT	∆luxO, ∆metL	∆luxO, ∆metF	∆luxO	∆luxO, luxR G37V	∆luxO supp	∆luxO, ∆metF, ∆luxR	ΔluxO, ΔluxR
	00:21:29	30.1	0.09	0.088	0.087	0.086	0.086	0.086	0.089	0.092				00:29:16	30.1	0.085	0.088	0.086	0.085	0.086	0.084	0.085	0.084				00:29:25	30.1	0.084	0.084	0.085	0.084	0.084	0.084	0.084	0.084
	00:51:29	30	0.09	0.089	0.087	0.087	0.086	0.086	0.09	0.092				00:59:16	30	0.085	0.088	0.086	0.084	0.086	0.084	0.085	0.084				00:59:25	30	0.084	0.084	0.085	0.084	0.084	0.084	0.084	0.084
	01:21:29	30	0.09	0.089	0.087	0.086	0.086	0.086	0.09	0.092				01:29:16	30	0.085	0.088	0.086	0.084	0.086	0.084	0.085	0.084				01:29:25	30.1	0.084	0.084	0.085	0.084	0.084	0.084	0.084	0.084
	01:51:29	30	0.09	0.089	0.087	0.087	0.086	0.087	0.09	0.093				01:59:16	30.2	0.085	0.088	0.086	0.085	0.086	0.084	0.085	0.084				01:59:25	30	0.084	0.084	0.085	0.084	0.084	0.084	0.085	0.084
	02:21:29	30	0.09	0.089	0.087	0.087	0.086	0.087	0.09	0.093				02:29:16	30.1	0.085	0.088	0.086	0.085	0.086	0.085	0.085	0.084				02:29:25	30.1	0.084	0.084	0.085	0.084	0.084	0.084	0.085	0.085
	02:51:29	30	0.091	0.089	0.088	0.087	0.086	0.087	0.09	0.093				02:59:16	30.1	0.085	0.089	0.086	0.085	0.086	0.085	0.085	0.085				02:59:25	30.1	0.085	0.084	0.085	0.084	0.084	0.085	0.085	0.085
	03:21:29	30.1	0.091	0.089	0.088	0.087	0.087	0.088	0.09	0.094				03:29:16	30.1	0.086	0.089	0.087	0.085	0.086	0.086	0.086	0.085				03:29:25	30.1	0.085	0.084	0.085	0.084	0.085	0.086	0.085	0.085
	03:51:29	30.1	0.091	0.089	0.088	0.087	0.087	0.089	0.09	0.096				03:59:16	30.1	0.086	0.089	0.087	0.085	0.086	0.088	0.086	0.085				03:59:25	30.1	0.085	0.085	0.086	0.085	0.085	0.089	0.085	0.085
	04:21:29	30	0.091	0.09	0.089	0.087	0.087	0.089	0.09	0.099				04:29:16	30.1	0.086	0.09	0.087	0.085	0.087	0.093	0.086	0.085				04:29:25	30.1	0.086	0.085	0.086	0.085	0.085	0.094	0.086	0.086
	04:51:29	30.1	0.092	0.09	0.089	0.088	0.088	0.09	0.091	0.106				04:59:16	30.1	0.086	0.09	0.088	0.086	0.087	0.101	0.086	0.086				04:59:25	30.1	0.086	0.086	0.086	0.085	0.085	0.104	0.086	0.086
	05:21:29	30.1	0.092	0.091	0.09	0.088	0.088	0.09	0.091	0.121				05:29:16	30.1	0.086	0.091	0.088	0.086	0.087	0.12	0.087	0.086				05:29:25	30.1	0.086	0.086	0.087	0.086	0.086	0.124	0.087	0.087
	05:51:29	30.1	0.093	0.092	0.091	0.089	0.089	0.091	0.091	0.151				05:59:16	30.1	0.087	0.092	0.089	0.087	0.088	0.155	0.088	0.087				05:59:25	30.1	0.088	0.087	0.087	0.086	0.087	0.164	0.087	0.088
	06:21:29	30.1	0.095	0.093	0.093	0.09	0.09	0.093	0.092	0.207				06:29:16	30.1	0.088	0.093	0.089	0.088	0.089	0.229	0.088	0.089				06:29:25	30.1	0.089	0.088	0.088	0.087	0.089	0.242	0.088	0.091
	06:51:29	30.1	0.099	0.097	0.097	0.093	0.092	0.097	0.093	0.31				06:59:16	30	0.09	0.094	0.09	0.089	0.091	0.348	0.089	0.095				06:59:25	30.1	0.093	0.089	0.088	0.09	0.092	0.368	0.09	0.097
	07:21:29	30.1	0.105	0.102	0.103	0.097	0.097	0.107	0.095	0.445				07:29:16	30.1	0.093	0.097	0.092	0.092	0.095	0.52	0.092	0.108				07:29:25	30.1	0.1	0.092	0.09	0.095	0.099	0.534	0.094	0.112
	07:51:29	30.1	0.118	0.112	0.113	0.105	0.106	0.13	0.101	0.578				07:59:16	30.1	0.102	0.101	0.095	0.098	0.104	0.665	0.099	0.138				07:59:25	30.1	0.115	0.096	0.093	0.104	0.112	0.717	0.102	0.143
	08:21:29	30	0.139	0.129	0.131	0.119	0.124	0.179	0.111	0.767				08:29:16	30.1	0.119	0.109	0.1	0.112	0.122	0.865	0.111	0.204				08:29:25	30	0.144	0.104	0.099	0.123	0.139	0.876	0.119	0.21
	08:51:29	30.1	0.177	0.157	0.161	0.145	0.158	0.273	0.132	0.911				08:59:16	30.1	0.155	0.124	0.109	0.14	0.159	1.045	0.14	0.333				08:59:25	30.1	0.202	0.118	0.109	0.16	0.192	0.972	0.155	0.337
	09:21:29	30.1	0.252	0.207	0.213	0.196	0.223	0.394	0.174	1.013				09:29:16	30.1	0.226	0.149	0.126	0.196	0.232	1.137	0.2	0.509				09:29:25	30.1	0.316	0.143	0.126	0.232	0.295	1.137	0.229	0.503
	09:51:29	30.1	0.381	0.292	0.3	0.287	0.339	0.548	0.257	1.078				09:59:16	30.1	0.365	0.195	0.158	0.312	0.371	1.218	0.328	0.67				09:59:25	30.1	0.489	0.186	0.161	0.366	0.46	1.223	0.363	0.684
	10:21:29	30.1	0.528	0.412	0.413	0.415	0.457	0.668	0.395	1.139				10:29:16	30.1	0.517	0.274	0.214	0.492	0.505	1.279	0.478	0.807				10:29:25	30.1	0.615	0.261	0.22	0.555	0.554	1.282	0.53	0.816
	10:51:29	30.1	0.65	0.56	0.555	0.547	0.558	0.788	0.493	1.195				10:59:16	30.1	0.672	0.401	0.315	0.622	0.654	1.339	0.631	0.932				10:59:25	30.1	0.753	0.377	0.314	0.642	0.758	1.337	0.636	0.902
	11:21:29	30.1	0.733	0.712	0.68	0.692	0.674	0.879	0.567	1.264				11:29:16	30.1	0.783	0.553	0.47	0.836	0.829	1.406	0.786	1.066				11:29:25	30.1	0.946	0.544	0.482	0.899	0.881	1.39	0.792	1.001
	11:51:29	30	0.837	0.847	0.765	0.794	0.75	0.956	0.684	1.242				11:59:16	30.1	0.902	0.672	0.604	0.969	0.918	1.442	0.873	1.115				11:59:25	30.1	1.083	0.683	0.601	1.008	0.969	1.435	0.892	1.145
	12:21:29	30.1	0.994	1.016	0.924	0.948	0.817	1.046	0.782	1.188				12:29:16	30.1	1.095	0.868	0.802	1.148	0.989	1.474	1.026	1.242				12:29:25	30	1.222	0.83	0.78	1.177	1.032	1.463	1.024	1.239
	12:51:29	30.1	1.14	1.166	1.11	1.104	0.893	1.13	0.873	1.153				12:59:16	30	1.243	1.039	1.012	1.273	1.07	1.497	1.118	1.3				12:59:25	30.1	1.365	1.043	0.951	1.295	1.085	1.482	1.13	1.294
	13:21:29	30.1	1.202	1.284	1.265	1.229	0.95	1.196	0.935	1.122				13:29:16	30.1	1.361	1.217	1.152	1.363	1.131	1.516	1.198	1.375				13:29:25	30.2	1.456	1.202	1.133	1.407	1.142	1.488	1.214	1.353
	13:51:29	30.1	1.284	1.407	1.399	1.35	1.012	1.264	1.006	1.096				13:59:16	30.1	1.451	1.36	1.306	1.457	1.216	1.523	1.273	1.42				13:59:25	30	1.51	1.349	1.3	1.477	1.214	1.493	1.271	1.412
	14:21:29	30.1	1.363	1.511	1.511	1.439	1.056	1.226	1.072	1.063				14:29:16	30.1	1.501	1.457	1.409	1.532	1.273	1.495	1.351	1.455				14:29:25	30	1.556	1.435	1.397	1.529	1.251	1.468	1.334	1.453
	14:51:29	30	1.417	1.587	1.583	1.513	1.098	1.182	1.063	1.041				14:59:16	30.1	1.558	1.542	1.512	1.606	1.327	1.44	1.4	1.485				14:59:25	30.1	1.595	1.528	1.494	1.583	1.294	1.448	1.384	1.485
	15:21:29	30	1.445	1.641	1.637	1.563	1.161	1.158	1.009	1.013				15:29:16	30.1	1.599	1.614	1.589	1.655	1.37	1.405	1.431	1.5				15:29:25	30.1	1.635	1.594	1.575	1.627	1.33	1.43	1.421	1.509
	15:51:29	30.1	1.479	1.676	1.674	1.608	1.18	1.14	0.976	0.982				15:59:16	30.1	1.632	1.666	1.647	1.697	1.398	1.38	1.464	1.504				15:59:25	30.1	1.669	1.646	1.631	1.663	1.357	1.405	1.45	1.518
	16:21:29	30.1	1.507	1.695	1.702	1.605	1.167	1.123	0.947	0.937				16:29:16	30.1	1.657	1.702	1.693	1.731	1.418	1.351	1.487	1.472				16:29:25	30.1	1.699	1.69	1.671	1.693	1.384	1.38	1.475	1.49
	16:51:29	30.1	1.528	1.71	1.72	1.596	1.154	1.107	0.934	0.94				16:59:16	30.1	1.681	1.739	1.739	1.759	1.434	1.329	1.504	1.436				16:59:25	30.1	1.718	1.732	1.706	1.72	1.404	1.359	1.48	1.457
	17:21:29	30.1	1.555	1.712	1.705	1.575	1.154	1.099	0.926	0.945				17:29:16	30.1	1.691	1.773	1.78	1.783	1.454	1.31	1.496	1.401				17:29:25	30.1	1.717	1.77	1.738	1.744	1.416	1.338	1.454	1.423
	17:51:29	30.1	1.554	1.708	1.69	1.56	1.157	1.099	0.921	0.946				17:59:16	30.1	1.692	1.802	1.815	1.797	1.465	1.302	1.446	1.371				17:59:25	30.1	1.708	1.802	1.769	1.765	1.411	1.324	1.435	1.402
	18:21:29	30.1	1.549	1.698	1.682	1.549	1.169	1.101	0.925	0.952				18:29:16	30.1	1.687	1.828	1.841	1.804	1.451	1.295	1.398	1.343				18:29:25	30.1	1.7	1.827	1.799	1.778	1.417	1.315	1.419	1.383
	18:51:29	30	1.544	1.688	1.678	1.543	1.183	1.099	0.932	0.958				18:59:16	30.1	1.68	1.846	1.865	1.786	1.446	1.294	1.371	1.324				18:59:25	30.1	1.688	1.85	1.825	1.769	1.405	1.306	1.396	1.362
	19:21:29	30.1	1.527	1.679	1.674	1.543	1.196	1.1	0.935	0.96				19:29:16	30.1	1.666	1.864	1.88	1.756	1.401	1.269	1.344	1.287				19:29:25	30.1	1.684	1.866	1.85	1.739	1.395	1.299	1.375	1.344
	19:51:29	30	1.515	1.666	1.665	1.535	1.205	1.092	0.939	0.963				19:59:16	30.1	1.661	1.861	1.876	1.731	1.376	1.214	1.322	1.269				19:59:25	30.1	1.679	1.88	1.858	1.722	1.361	1.284	1.35	1.325
	20:21:29	30.1	1.505	1.654	1.657	1.533	1.213	1.092	0.941	0.967				20:29:16	30.1	1.655	1.852	1.85	1.712	1.357	1.125	1.301	1.254				20:29:25	30.1	1.676	1.865	1.855	1.71	1.343	1.264	1.333	1.304
	20:51:29	30.1	1.498	1.645	1.646	1.534	1.218	1.093	0.947	0.97				20:59:16	30	1.659	1.839	1.824	1.692	1.354	0.956	1.293	1.245				20:59:25	30.1	1.673	1.852	1.824	1.698	1.333	1.22	1.317	1.287
	21:21:29	30.1	1.487	1.639	1.642	1.537	1.233	1.093	0.959	0.98				21:29:16	30.1	1.658	1.829	1.804	1.672	1.338	0.7	1.278	1.227				21:29:25	30.1	1.67	1.85	1.805	1.677	1.312	1.146	1.292	1.269
	21:51:29	30.1	1.477	1.638	1.64	1.539	1.238	1.087	0.966	0.985				21:59:16	30.1	1.66	1.814	1.797	1.662	1.341	0.687	1.268	1.22				21:59:25	30.1	1.671	1.832	1.796	1.667	1.317	1.075	1.284	1.251
	22:21:29	30	1.465	1.636	1.639	1.539	1.247	1.088	0.977	0.993				22:29:16	30.1	1.655	1.808	1.784	1.648	1.328	0.69	1.237	1.201				22:29:25	30.1	1.669	1.818	1.781	1.65	1.31	0.988	1.27	1.233
	22:51:29	30.1	1.445	1.636	1.641	1.543	1.254	1.088	0.985	1				22:59:16	30.1	1.649	1.797	1.774	1.636	1.321	0.691	1.176	1.182				22:59:25	30	1.672	1.804	1.774	1.644	1.313	0.761	1.25	1.214
	23:21:29	30.1	1.411	1.638	1.644	1.547	1.262	1.088	0.993	1.009				23:29:16	30.1	1.647	1.777	1.769	1.629	1.306	0.692	1.068	1.159				23:29:25	30.1	1.668	1.79	1.764	1.633	1.305	0.709	1.204	1.187
	23:51:29	30.1	1.284	1.642	1.648	1.553	1.271	1.089	1.005	1.025				23:59:16	30.1	1.635	1.768	1.758	1.617	1.243	0.695	0.789	1.106				23:59:25	30.1	1.664	1.776	1.76	1.629	1.287	0.701	1.123	1.137
	1 day, 0:21:29	30	1.277	1.643	1.652	1.55	1.276	1.096	1.013	1.039				1 day, 0:29:16	30.1	1.626	1.751	1.753	1.612	1.129	0.694	0.691	1.002				1 day, 0:29:25	30.1	1.658	1.762	1.758	1.623	1.234	0.699	0.996	1.021
	1 day, 0:51:29	30.1	1.274	1.647	1.657	1.559	1.288	1.1	1.022	1.047				1 day, 0:59:16	30.1	1.617	1.736	1.753	1.61	1.014	0.691	0.682	0.858				1 day, 0:59:25	30.1	1.648	1.754	1.751	1.617	1.164	0.699	0.752	0.906
	1 day, 1:21:29	30.1	1.273	1.652	1.656	1.556	1.293	1.095	1.03	1.053				1 day, 1:29:16	30.1	1.607	1.724	1.752	1.608	0.909	0.687	0.681	0.645				1 day, 1:29:25	30.1	1.641	1.75	1.744	1.61	1.077	0.699	0.7	0.745
	1 day, 1:51:29	30.1	1.269	1.655	1.661	1.556	1.3	1.092	1.045	1.058				1 day, 1:59:16	30.1	1.603	1.713	1.756	1.609	0.75	0.682	0.679	0.641				1 day, 1:59:25	30.1	1.637	1.74	1.748	1.613	0.936	0.698	0.694	0.703
	1 day, 2:21:29	30.1	1.265	1.658	1.661	1.556	1.3	1.086	1.056	1.069				1 day, 2:29:16	30.1	1.596	1.704	1.758	1.607	0.74	0.677	0.678	0.636				1 day, 2:29:25	30.1	1.629	1.732	1.744	1.607	0.863	0.697	0.692	0.685
	1 day, 2:51:29	30.1	1.262	1.655	1.663	1.55	1.301	1.07	1.063	1.073				1 day, 2:59:16	30.1	1.586	1.703	1.756	1.599	0.707	0.672	0.678	0.632				1 day, 2:59:25	30.1	1.624	1.731	1.744	1.607	0.839	0.695	0.691	0.675
	1 day, 3:21:29	30	1.257	1.657	1.664	1.529	1.3	1.061	1.067	1.071				1 day, 3:29:16	30	1.594	1.693	1.768	1.605	0.68	0.669	0.678	0.628				1 day, 3:29:25	30.1	1.62	1.729	1.744	1.605	0.802	0.693	0.69	0.667
	1 day, 3:51:29	30.1	1.254	1.659	1.669	1.538	1.308	1.064	1.071	1.077				1 day, 3:59:16	30	1.593	1.689	1.778	1.601	0.675	0.667	0.678	0.625				1 day, 3:59:25	30.1	1.618	1.725	1.749	1.608	0.77	0.691	0.69	0.662
	1 day, 4:21:29	30.1	1.249	1.66	1.672	1.517	1.311	1.064	1.072	1.077				1 day, 4:29:16	30.1	1.587	1.685	1.787	1.599	0.673	0.667	0.677	0.621				1 day, 4:29:25	30.1	1.615	1.719	1.752	1.606	0.733	0.69	0.689	0.657
	1 day, 4:51:29	30	1.245	1.659	1.677	1.506	1.287	1.066	1.072	1.075				1 day, 4:59:16	30.1	1.582	1.683	1.794	1.599	0.672	0.666	0.676	0.618				1 day, 4:59:25	30.1	1.614	1.706	1.766	1.619	0.734	0.686	0.686	0.652
	1 day, 5:21:29	30	1.242	1.654	1.678	1.509	1.287	1.066	1.072	1.073				1 day, 5:29:16	30.1	1.577	1.682	1.801	1.597	0.669	0.665	0.674	0.614				1 day, 5:29:25	30.1	1.611	1.701	1.771	1.613	0.737	0.685	0.682	0.647
	1 day, 5:51:29	30.1	1.239	1.649	1.679	1.495	1.276	1.065	1.071	1.069				1 day, 5:59:16	30.1	1.572	1.682	1.81	1.599	0.665	0.663	0.669	0.61				1 day, 5:59:25	30.1	1.611	1.691	1.778	1.618	0.72	0.683	0.677	0.642
	1 day, 6:21:29	30.1	1.236	1.641	1.681	1.494	1.259	1.064	1.069	1.067				1 day, 6:29:16	30.2	1.562	1.682	1.818	1.6	0.661	0.667	0.664	0.606				1 day, 6:29:25	30.1	1.612	1.68	1.786	1.618	0.708	0.685	0.671	0.637

## Sheet: Fig S3D
Software Version	3.11.19													Software Version	3.11.19													Software Version	3.11.19
Experiment File Path:	C:\Users\Public\Documents\Experiments\Chelsea\23.03.14 sup meth titr and compliments assay.xpt													Experiment File Path:	C:\Users\Public\Documents\Experiments\Chelsea\23.02.28 meth tit sup assay. supp compliments.xpt													Experiment File Path:	C:\Users\Public\Documents\Experiments\Chelsea\23.03.08 meth titr. compliments growth assays.xpt
Protocol File Path:	C:\Users\Public\Documents\Experiments\Chelsea\Synergy OD on assay.prt													Protocol File Path:	C:\Users\Public\Documents\Experiments\Chelsea\Synergy OD on assay.prt													Protocol File Path:	C:\Users\Public\Documents\Experiments\Chelsea\Synergy OD on assay.prt
Plate Number	Plate 1													Plate Number	Plate 1													Plate Number	Plate 1
Date	2023-03-14													Date	2023-02-28													Date	2023-03-08
Time	16:25:53													Time	17:06:23													Time	17:30:28
Reader Type:	Synergy H1													Reader Type:	Synergy H1													Reader Type:	Synergy H1
Reader Serial Number:	21102120													Reader Serial Number:	21102120													Reader Serial Number:	21102120
Reading Type	Reader													Reading Type	Reader													Reading Type	Reader
Procedure Details														Procedure Details														Procedure Details
Plate Type	96 WELL PLATE (Use plate lid)													Plate Type	96 WELL PLATE (Use plate lid)													Plate Type	96 WELL PLATE (Use plate lid)
Well Selection	Runtime													Well Selection	Runtime													Well Selection	Runtime
Eject plate on completion														Eject plate on completion														Eject plate on completion
Set Temperature	Setpoint 30°C													Set Temperature	Setpoint 30°C													Set Temperature	Setpoint 30°C
	Preheat before moving to next step														Preheat before moving to next step														Preheat before moving to next step
Read	OD600													Read	OD600													Read	OD600
	Absorbance Endpoint														Absorbance Endpoint														Absorbance Endpoint
	Full Plate														Full Plate														Full Plate
	Wavelengths: 600														Wavelengths: 600														Wavelengths: 600
	Read Speed: Normal, Delay: 100 msec, Measurements/Data Point: 8														Read Speed: Normal, Delay: 100 msec, Measurements/Data Point: 8														Read Speed: Normal, Delay: 100 msec, Measurements/Data Point: 8
Results														Results														Results
600														600														600
			Representative graph														Replicate graph														Replicate graph
	Time	T° 600	D1	D2	D3	D4	D5	D6	D7	D8	D9				Time	T° 600	C1	C2	C3	C4	C5	C6	C7	C8	C9				Time	T° 600	C1	C2	C3	C4	C5	C6	C7	C8	C9
			WT	∆qrr1-5	∆qrr1-5 supp	∆qrr1-5, ∆metF	∆qrr1-5, ∆luxR	∆qrr1-5, ∆metF, meF+	∆qrr1-5, ∆luxR , luxR+	∆qrr1-5 supp, metF+	∆qrr1-5 supp, luxR+						WT	∆qrr1-5	∆qrr1-5 supp	∆qrr1-5, ∆metF	∆qrr1-5, ∆luxR	∆qrr1-5, ∆metF, metF+	∆qrr1-5, ∆luxR , luxR+	∆qrr1-5 supp, metF+	∆qrr1-5 supp, luxR+						WT	∆qrr1-5	∆qrr1-5 supp	∆qrr1-5, ∆metF	∆qrr1-5, ∆luxR	∆qrr1-5, ∆metF, metF+	∆qrr1-5, ∆luxR , luxR+	∆qrr1-5 supp, metF+	∆qrr1-5 supp, luxR+
	00:29:22	30	0.087	0.086	0.086	0.086	0.087	0.085	0.085	0.085	0.085				00:29:35	30	0.085	0.086	0.086	0.086	0.086	0.086	0.085	0.087	0.085				00:29:36	30	0.086	0.086	0.085	0.085	0.085	0.086	0.085	0.085	0.085
	00:59:22	30	0.087	0.086	0.086	0.086	0.086	0.085	0.085	0.085	0.085				00:59:35	30	0.085	0.086	0.086	0.086	0.086	0.086	0.085	0.087	0.085				00:59:36	30	0.086	0.086	0.085	0.085	0.085	0.086	0.085	0.085	0.085
	01:29:22	30	0.087	0.086	0.086	0.086	0.086	0.085	0.085	0.085	0.085				01:29:35	30.1	0.085	0.086	0.086	0.086	0.086	0.086	0.085	0.087	0.085				01:29:36	30.1	0.086	0.088	0.085	0.085	0.085	0.086	0.085	0.085	0.085
	01:59:22	30.1	0.087	0.086	0.086	0.086	0.087	0.085	0.085	0.085	0.085				01:59:35	30.1	0.085	0.086	0.086	0.086	0.086	0.086	0.085	0.087	0.085				01:59:36	30	0.086	0.086	0.085	0.085	0.086	0.086	0.085	0.085	0.085
	02:29:22	30.1	0.087	0.086	0.086	0.086	0.087	0.085	0.085	0.085	0.085				02:29:35	30	0.085	0.086	0.086	0.086	0.086	0.085	0.085	0.087	0.085				02:29:36	30	0.086	0.086	0.085	0.085	0.085	0.086	0.085	0.085	0.085
	02:59:22	30.1	0.087	0.086	0.086	0.086	0.087	0.085	0.085	0.085	0.085				02:59:35	30	0.085	0.086	0.086	0.086	0.086	0.086	0.085	0.087	0.085				02:59:36	30.1	0.086	0.086	0.085	0.085	0.086	0.086	0.085	0.085	0.085
	03:29:22	30.1	0.087	0.086	0.086	0.086	0.087	0.085	0.085	0.085	0.085				03:29:35	30.1	0.085	0.086	0.086	0.086	0.086	0.086	0.085	0.087	0.085				03:29:36	30	0.086	0.086	0.085	0.085	0.086	0.086	0.085	0.085	0.085
	03:59:22	30	0.087	0.086	0.086	0.086	0.087	0.085	0.085	0.085	0.085				03:59:35	30	0.085	0.086	0.086	0.086	0.086	0.086	0.085	0.088	0.085				03:59:36	30	0.086	0.086	0.086	0.085	0.086	0.086	0.085	0.085	0.085
	04:29:22	30.1	0.087	0.086	0.086	0.086	0.087	0.085	0.085	0.085	0.085				04:29:35	30.1	0.085	0.086	0.086	0.086	0.086	0.086	0.085	0.087	0.085				04:29:36	30.1	0.086	0.086	0.086	0.085	0.086	0.086	0.085	0.085	0.085
	04:59:22	30.1	0.087	0.086	0.086	0.086	0.087	0.085	0.085	0.085	0.085				04:59:35	30.1	0.086	0.086	0.086	0.086	0.086	0.086	0.085	0.088	0.085				04:59:36	30.1	0.086	0.086	0.086	0.086	0.086	0.086	0.085	0.085	0.085
	05:29:22	30	0.087	0.086	0.086	0.086	0.087	0.085	0.085	0.086	0.086				05:29:35	30	0.086	0.086	0.086	0.086	0.086	0.086	0.085	0.088	0.086				05:29:36	30.1	0.086	0.086	0.086	0.086	0.086	0.086	0.085	0.086	0.085
	05:59:22	30	0.088	0.087	0.086	0.086	0.087	0.085	0.085	0.086	0.086				05:59:35	30.1	0.086	0.087	0.087	0.087	0.087	0.086	0.086	0.088	0.086				05:59:36	30.1	0.086	0.086	0.086	0.086	0.086	0.086	0.085	0.085	0.085
	06:29:22	30.1	0.088	0.087	0.087	0.087	0.088	0.086	0.085	0.086	0.086				06:29:35	30.1	0.086	0.087	0.087	0.087	0.087	0.086	0.086	0.088	0.086				06:29:36	30.1	0.086	0.086	0.086	0.086	0.086	0.086	0.086	0.086	0.086
	06:59:22	30	0.088	0.087	0.087	0.087	0.088	0.086	0.086	0.086	0.086				06:59:35	30	0.086	0.087	0.087	0.087	0.087	0.086	0.086	0.088	0.086				06:59:36	30.1	0.086	0.087	0.086	0.086	0.087	0.086	0.086	0.086	0.086
	07:29:22	30	0.088	0.088	0.087	0.087	0.088	0.086	0.086	0.086	0.086				07:29:35	30.1	0.086	0.088	0.088	0.088	0.088	0.086	0.086	0.088	0.086				07:29:36	30.1	0.086	0.087	0.087	0.086	0.087	0.086	0.086	0.086	0.086
	07:59:22	30.1	0.089	0.088	0.088	0.088	0.089	0.086	0.086	0.086	0.086				07:59:35	30.1	0.087	0.088	0.089	0.088	0.088	0.087	0.086	0.088	0.086				07:59:36	30	0.087	0.087	0.087	0.086	0.087	0.087	0.086	0.086	0.086
	08:29:22	30.1	0.089	0.088	0.089	0.088	0.089	0.087	0.086	0.086	0.087				08:29:35	30	0.087	0.089	0.09	0.088	0.088	0.087	0.087	0.088	0.086				08:29:36	30.1	0.087	0.088	0.088	0.087	0.087	0.087	0.086	0.086	0.086
	08:59:22	30	0.089	0.089	0.09	0.089	0.089	0.087	0.087	0.086	0.087				08:59:35	30	0.087	0.089	0.092	0.089	0.089	0.088	0.087	0.088	0.087				08:59:36	30.1	0.087	0.088	0.089	0.087	0.088	0.087	0.086	0.086	0.086
	09:29:22	30.1	0.09	0.09	0.092	0.09	0.089	0.088	0.087	0.087	0.088				09:29:35	30.1	0.088	0.091	0.094	0.09	0.089	0.088	0.088	0.089	0.087				09:29:36	30	0.087	0.089	0.09	0.088	0.089	0.087	0.086	0.086	0.087
	09:59:22	30.1	0.09	0.091	0.093	0.091	0.09	0.089	0.088	0.087	0.088				09:59:35	30	0.089	0.092	0.097	0.091	0.09	0.089	0.089	0.089	0.088				09:59:36	30	0.088	0.09	0.091	0.088	0.089	0.088	0.087	0.086	0.087
	10:29:22	30	0.091	0.092	0.096	0.093	0.09	0.09	0.089	0.087	0.089				10:29:35	30.1	0.09	0.093	0.101	0.092	0.091	0.09	0.089	0.089	0.088				10:29:36	30.1	0.088	0.091	0.093	0.089	0.09	0.088	0.087	0.086	0.087
	10:59:22	30.1	0.091	0.094	0.099	0.093	0.091	0.091	0.09	0.088	0.091				10:59:35	30.2	0.091	0.095	0.104	0.093	0.092	0.091	0.091	0.089	0.089				10:59:36	30	0.089	0.093	0.095	0.09	0.09	0.089	0.088	0.087	0.088
	11:29:22	30.1	0.092	0.095	0.103	0.094	0.092	0.092	0.09	0.088	0.092				11:29:35	30.1	0.092	0.097	0.11	0.095	0.093	0.092	0.092	0.09	0.09				11:29:36	30.1	0.089	0.094	0.098	0.091	0.092	0.09	0.089	0.087	0.089
	11:59:22	30.1	0.093	0.097	0.108	0.096	0.093	0.093	0.092	0.089	0.095				11:59:35	30.1	0.093	0.099	0.116	0.096	0.095	0.094	0.093	0.09	0.092				11:59:36	30.1	0.09	0.096	0.102	0.092	0.093	0.091	0.09	0.087	0.089
	12:29:22	30	0.094	0.099	0.115	0.098	0.094	0.095	0.093	0.089	0.098				12:29:35	30.1	0.095	0.101	0.124	0.099	0.097	0.095	0.095	0.09	0.093				12:29:36	30	0.091	0.099	0.107	0.094	0.095	0.092	0.091	0.087	0.091
	12:59:22	30.1	0.096	0.101	0.124	0.101	0.095	0.097	0.095	0.09	0.102				12:59:35	30	0.097	0.105	0.136	0.101	0.1	0.097	0.097	0.091	0.096				12:59:36	30	0.092	0.101	0.113	0.096	0.097	0.093	0.092	0.088	0.092
	13:29:22	30.1	0.097	0.104	0.134	0.104	0.097	0.099	0.097	0.091	0.108				13:29:35	30.1	0.1	0.108	0.149	0.105	0.103	0.099	0.099	0.092	0.1				13:29:36	30.1	0.094	0.105	0.12	0.099	0.099	0.095	0.093	0.088	0.093
	13:59:22	30	0.099	0.108	0.147	0.108	0.099	0.101	0.099	0.091	0.116				13:59:35	30.1	0.103	0.113	0.165	0.11	0.107	0.101	0.101	0.092	0.104				13:59:36	30.1	0.096	0.109	0.13	0.102	0.102	0.097	0.095	0.089	0.095
	14:29:22	30.1	0.102	0.112	0.165	0.114	0.104	0.103	0.102	0.092	0.126				14:29:35	30	0.108	0.118	0.187	0.114	0.111	0.103	0.104	0.093	0.11				14:29:36	30	0.097	0.113	0.143	0.106	0.106	0.099	0.097	0.089	0.098
	14:59:22	30.1	0.105	0.117	0.188	0.121	0.105	0.106	0.105	0.093	0.14				14:59:35	30.1	0.112	0.125	0.214	0.122	0.116	0.106	0.107	0.093	0.118				14:59:36	30.1	0.1	0.118	0.16	0.112	0.111	0.101	0.1	0.09	0.101
	15:29:22	30.1	0.11	0.124	0.216	0.13	0.11	0.11	0.109	0.094	0.159				15:29:35	30.1	0.119	0.134	0.246	0.13	0.123	0.109	0.112	0.094	0.128				15:29:36	30	0.103	0.124	0.178	0.117	0.116	0.103	0.102	0.09	0.105
	15:59:22	30	0.114	0.132	0.248	0.141	0.115	0.114	0.114	0.095	0.183				15:59:35	30.1	0.127	0.142	0.287	0.14	0.131	0.113	0.117	0.095	0.141				15:59:36	30	0.107	0.132	0.203	0.125	0.123	0.106	0.106	0.091	0.11
	16:29:22	30.1	0.12	0.141	0.292	0.155	0.122	0.119	0.12	0.096	0.216				16:29:35	30.1	0.136	0.152	0.337	0.152	0.141	0.117	0.122	0.096	0.159				16:29:36	30.1	0.112	0.142	0.233	0.136	0.132	0.11	0.109	0.091	0.117
	16:59:22	30.1	0.128	0.152	0.346	0.171	0.128	0.123	0.125	0.097	0.261				16:59:35	30.1	0.148	0.165	0.381	0.168	0.153	0.122	0.128	0.096	0.183				16:59:36	30.1	0.118	0.152	0.27	0.147	0.141	0.114	0.113	0.092	0.125
	17:29:22	30	0.137	0.165	0.387	0.192	0.138	0.129	0.132	0.098	0.321				17:29:35	30.1	0.162	0.178	0.417	0.186	0.167	0.128	0.136	0.098	0.216				17:29:36	30	0.124	0.165	0.316	0.161	0.154	0.118	0.119	0.093	0.136
	17:59:22	30.1	0.147	0.179	0.431	0.219	0.148	0.137	0.141	0.099	0.401				17:59:35	30.1	0.178	0.194	0.475	0.21	0.185	0.135	0.144	0.099	0.259				17:59:36	30.1	0.132	0.179	0.372	0.178	0.17	0.124	0.125	0.094	0.149
	18:29:22	30.1	0.159	0.196	0.496	0.248	0.164	0.143	0.151	0.101	0.5				18:29:35	30.1	0.198	0.212	0.551	0.235	0.202	0.142	0.154	0.1	0.316				18:29:36	30	0.141	0.195	0.403	0.198	0.186	0.131	0.132	0.096	0.167
	18:59:22	30	0.174	0.213	0.579	0.287	0.18	0.153	0.162	0.103	0.622				18:59:35	30.1	0.22	0.229	0.642	0.263	0.228	0.151	0.163	0.102	0.389				18:59:36	30	0.155	0.211	0.454	0.222	0.203	0.137	0.141	0.097	0.187
	19:29:22	30	0.19	0.233	0.675	0.334	0.197	0.164	0.175	0.105	0.756				19:29:35	30	0.244	0.251	0.738	0.301	0.256	0.162	0.176	0.104	0.482				19:29:36	30.1	0.164	0.229	0.525	0.248	0.229	0.145	0.149	0.098	0.214
	19:59:22	30.1	0.209	0.258	0.769	0.391	0.222	0.174	0.187	0.107	0.892				19:59:35	30.1	0.275	0.279	0.832	0.347	0.292	0.173	0.191	0.106	0.594				19:59:36	30	0.18	0.258	0.614	0.281	0.257	0.155	0.16	0.1	0.247
	20:29:22	30.1	0.229	0.285	0.861	0.457	0.251	0.187	0.203	0.11	1.018				20:29:35	30.1	0.31	0.31	0.922	0.402	0.331	0.186	0.206	0.108	0.729				20:29:36	30.1	0.196	0.283	0.71	0.324	0.292	0.165	0.172	0.103	0.287
	20:59:22	30.1	0.254	0.317	0.95	0.528	0.286	0.201	0.222	0.113	1.13				20:59:35	30.1	0.348	0.344	1.017	0.465	0.381	0.201	0.224	0.112	0.873				20:59:36	30.1	0.214	0.316	0.806	0.375	0.334	0.177	0.182	0.105	0.335
	21:29:22	30.1	0.283	0.356	1.042	0.612	0.33	0.215	0.241	0.116	1.227				21:29:35	30.1	0.394	0.382	1.122	0.534	0.438	0.218	0.246	0.115	1.015				21:29:36	30	0.233	0.353	0.9	0.432	0.385	0.19	0.198	0.108	0.394
	21:59:22	30.1	0.315	0.398	1.147	0.706	0.379	0.234	0.266	0.12	1.276				21:59:35	30.1	0.443	0.423	1.225	0.612	0.503	0.237	0.267	0.119	1.141				21:59:36	30.1	0.259	0.395	0.994	0.503	0.444	0.201	0.213	0.111	0.462
	22:29:22	30.1	0.351	0.443	1.25	0.806	0.437	0.251	0.29	0.125	1.271				22:29:35	30.1	0.496	0.467	1.321	0.701	0.579	0.256	0.29	0.124	1.253				22:29:36	30.1	0.285	0.443	1.087	0.575	0.511	0.215	0.232	0.114	0.538
	22:59:22	30.1	0.39	0.492	1.338	0.907	0.502	0.275	0.319	0.131	1.264				22:59:35	30.1	0.552	0.516	1.34	0.799	0.665	0.281	0.319	0.13	1.288				22:59:36	30	0.315	0.493	1.191	0.665	0.589	0.234	0.254	0.118	0.624
	23:29:22	30	0.431	0.545	1.311	1.01	0.58	0.301	0.353	0.137	1.259				23:29:35	30	0.613	0.574	1.326	0.9	0.754	0.306	0.348	0.137	1.288				23:29:36	30.1	0.348	0.548	1.305	0.762	0.676	0.254	0.278	0.123	0.715
	23:59:22	30.1	0.476	0.601	1.287	1.106	0.659	0.329	0.387	0.144	1.254				23:59:35	30.1	0.675	0.63	1.302	1.004	0.838	0.332	0.383	0.144	1.284				23:59:36	30.1	0.385	0.608	1.346	0.864	0.764	0.274	0.304	0.128	0.806
	1 day, 0:29:22	30.1	0.525	0.663	1.266	1.215	0.743	0.36	0.429	0.153	1.25				1 day, 0:29:35	30.1	0.742	0.692	1.285	1.108	0.903	0.362	0.42	0.152	1.282				1 day, 0:29:36	30.1	0.425	0.678	1.321	0.971	0.854	0.298	0.333	0.134	0.893
	1 day, 0:59:22	30.1	0.575	0.731	1.246	1.339	0.829	0.396	0.472	0.162	1.241				1 day, 0:59:35	30.1	0.807	0.76	1.273	1.202	0.944	0.395	0.464	0.162	1.28				1 day, 0:59:36	30.1	0.467	0.75	1.302	1.093	0.912	0.325	0.364	0.14	0.975
	1 day, 1:29:22	30.1	0.63	0.801	1.238	1.495	0.897	0.432	0.524	0.173	1.234				1 day, 1:29:35	30.1	0.854	0.834	1.258	1.369	0.984	0.429	0.512	0.172	1.277				1 day, 1:29:36	30.1	0.514	0.826	1.293	1.247	0.951	0.351	0.402	0.146	1.053
	1 day, 1:59:22	30.1	0.688	0.878	1.23	1.531	0.936	0.472	0.579	0.186	1.224				1 day, 1:59:35	30.1	0.892	0.898	1.236	1.52	1.025	0.465	0.565	0.184	1.271				1 day, 1:59:36	30	0.565	0.893	1.278	1.404	0.993	0.383	0.439	0.154	1.125
	1 day, 2:29:22	30	0.747	0.93	1.223	1.54	0.972	0.516	0.638	0.201	1.213				1 day, 2:29:35	30	0.933	0.948	1.222	1.552	1.06	0.503	0.623	0.197	1.265				1 day, 2:29:36	30.1	0.616	0.942	1.285	1.531	1.034	0.417	0.483	0.162	1.19
	1 day, 2:59:22	30.1	0.806	0.986	1.208	1.539	1.009	0.566	0.705	0.216	1.203				1 day, 2:59:35	30.1	0.979	1.006	1.23	1.566	1.073	0.544	0.69	0.211	1.257				1 day, 2:59:36	30.1	0.668	1.001	1.281	1.575	1.065	0.454	0.528	0.171	1.206
	1 day, 3:29:22	30.1	0.859	1.043	1.193	1.53	1.042	0.616	0.778	0.235	1.193				1 day, 3:29:35	30.1	1.023	1.068	1.226	1.568	1.033	0.589	0.762	0.226	1.25				1 day, 3:29:36	30	0.726	1.064	1.284	1.575	1.046	0.491	0.583	0.181	1.202
	1 day, 3:59:22	30	0.891	1.101	1.169	1.518	1.047	0.67	0.855	0.256	1.18				1 day, 3:59:35	30.1	1.062	1.115	1.234	1.56	1.002	0.634	0.841	0.244	1.241				1 day, 3:59:36	30.1	0.784	1.113	1.283	1.569	1.01	0.533	0.644	0.191	1.195
	1 day, 4:29:22	30	0.928	1.143	1.129	1.518	1.005	0.729	0.925	0.279	1.171				1 day, 4:29:35	30.1	1.097	1.163	1.227	1.549	0.974	0.683	0.898	0.263	1.231				1 day, 4:29:36	30.1	0.833	1.16	1.279	1.557	0.983	0.58	0.71	0.203	1.189
	1 day, 4:59:22	30.1	0.966	1.187	1.055	1.512	0.973	0.792	0.986	0.305	1.159				1 day, 4:59:35	30	1.133	1.197	1.215	1.544	0.949	0.735	0.953	0.283	1.222				1 day, 4:59:36	30	0.858	1.204	1.281	1.55	0.957	0.629	0.784	0.216	1.181
	1 day, 5:29:22	30.1	1.007	1.229	0.986	1.508	0.939	0.858	1.038	0.334	1.147				1 day, 5:29:35	30.1	1.165	1.241	1.22	1.538	0.934	0.792	1.007	0.305	1.212				1 day, 5:29:36	30.1	0.894	1.239	1.274	1.541	0.937	0.681	0.855	0.23	1.174
	1 day, 5:59:22	30	1.043	1.229	0.912	1.504	0.913	0.921	1.085	0.365	1.136				1 day, 5:59:35	30.1	1.165	1.225	1.207	1.536	0.915	0.85	1.062	0.33	1.203				1 day, 5:59:36	30.1	0.935	1.232	1.274	1.533	0.917	0.736	0.909	0.246	1.166
	1 day, 6:29:22	30.1	1.076	1.214	0.896	1.493	0.898	0.984	1.13	0.4	1.125				1 day, 6:29:35	30.1	1.151	1.217	1.193	1.53	0.898	0.91	1.103	0.356	1.194				1 day, 6:29:36	30	0.975	1.216	1.27	1.529	0.901	0.795	0.967	0.263	1.16

## Sheet: Fig S3E
Software Version	3.11.19									Software Version	3.11.19
Experiment File Path:	C:\Users\Public\Documents\Experiments\Chelsea\23.08.23 AI2 sup luxS and metLF Growth.xpt									Experiment File Path:	C:\Users\localadmin\Documents\van Kessel\Chelsea\23.08.30 AI2 sup assay luxS and metF growth assay.xpt
Protocol File Path:	C:\Users\localadmin\Documents\van Kessel\Chelsea\Synergy OD600 on curve.prt									Protocol File Path:	C:\Users\localadmin\Documents\van Kessel\Chelsea\Synergy OD600 on curve.prt
Plate Number	Plate 1									Plate Number	Plate 1
Date	2023-08-23									Date	2023-08-30
Time	17:45:48									Time	15:53:15
Reader Type:	Synergy H1									Reader Type:	Synergy H1
Reader Serial Number:	21102120									Reader Serial Number:	21102120
Reading Type	Reader									Reading Type	Reader
Procedure Details										Procedure Details
Plate Type	96 WELL PLATE (Use plate lid)									Plate Type	96 WELL PLATE (Use plate lid)
Well Selection	Runtime									Well Selection	Runtime
Eject plate on completion										Eject plate on completion
Set Temperature	Setpoint 30°C									Set Temperature	Setpoint 30°C
	Preheat before moving to next step										Preheat before moving to next step
Read	OD600									Read	OD600
	Absorbance Endpoint										Absorbance Endpoint
	Full Plate										Full Plate
	Wavelengths: 600										Wavelengths: 600
	Read Speed: Normal, Delay: 100 msec, Measurements/Data Point: 8										Read Speed: Normal, Delay: 100 msec, Measurements/Data Point: 8
Results										Results
600										600
			Representative graph										Replicate graph
	Time	T° 600	A1	A2	A3	A4					Time	T° 600	A1	A2	A3	A4	A5
			WT	∆qrr1-5	∆qrr1-5 supp	ΔmetF							WT	∆qrr1-5	∆qrr1-5 supp	ΔmetF	ΔmetF
	00:29:36	30.1	0.083	0.086	0.084	0.083					00:29:28	30.1	0.084	0.086	0.084	0.085	0.084
	00:59:36	30.1	0.083	0.086	0.084	0.084					00:59:28	30	0.084	0.086	0.084	0.085	0.084
	01:29:36	30.1	0.083	0.086	0.084	0.084					01:29:28	30	0.084	0.086	0.084	0.085	0.084
	01:59:36	30.1	0.083	0.086	0.084	0.084					01:59:28	30	0.084	0.086	0.084	0.085	0.084
	02:29:36	30.1	0.083	0.086	0.084	0.084					02:29:28	30	0.084	0.086	0.084	0.085	0.084
	02:59:36	30.1	0.083	0.086	0.084	0.084					02:59:28	30.1	0.084	0.086	0.084	0.085	0.084
	03:29:36	30.1	0.083	0.086	0.084	0.084					03:29:28	30	0.084	0.086	0.084	0.085	0.085
	03:59:36	30.1	0.083	0.086	0.084	0.084					03:59:28	30	0.084	0.086	0.085	0.086	0.085
	04:29:36	30.1	0.084	0.086	0.085	0.084					04:29:28	30.1	0.084	0.087	0.085	0.086	0.085
	04:59:36	30.1	0.084	0.087	0.085	0.084					04:59:28	30	0.085	0.087	0.085	0.086	0.085
	05:29:36	30.1	0.084	0.087	0.085	0.085					05:29:28	30.1	0.085	0.087	0.086	0.086	0.085
	05:59:36	30.1	0.084	0.087	0.086	0.085					05:59:28	30.2	0.085	0.088	0.086	0.087	0.086
	06:29:36	30.1	0.084	0.087	0.086	0.085					06:29:28	30.1	0.085	0.088	0.087	0.087	0.086
	06:59:36	30	0.084	0.088	0.087	0.085					06:59:28	30	0.085	0.089	0.088	0.088	0.086
	07:29:36	30.1	0.084	0.088	0.088	0.086					07:29:28	30.1	0.086	0.089	0.089	0.088	0.087
	07:59:36	30.1	0.085	0.088	0.09	0.086					07:59:28	30	0.086	0.09	0.091	0.089	0.087
	08:29:36	30.1	0.085	0.089	0.092	0.087					08:29:28	30	0.086	0.09	0.094	0.089	0.088
	08:59:36	30.1	0.085	0.089	0.096	0.088					08:59:28	30.1	0.086	0.091	0.097	0.091	0.089
	09:29:36	30.1	0.086	0.09	0.1	0.089					09:29:28	30	0.087	0.092	0.102	0.092	0.09
	09:59:36	30.1	0.086	0.09	0.106	0.091					09:59:28	30	0.087	0.092	0.108	0.094	0.092
	10:29:36	30.1	0.087	0.091	0.115	0.093					10:29:28	30.1	0.087	0.093	0.117	0.097	0.095
	10:59:36	30.1	0.087	0.091	0.128	0.097					10:59:28	30.1	0.088	0.094	0.13	0.101	0.098
	11:29:36	30.1	0.088	0.092	0.148	0.103					11:29:28	30	0.089	0.096	0.147	0.107	0.103
	11:59:36	30.1	0.089	0.093	0.175	0.111					11:59:28	30	0.089	0.097	0.169	0.115	0.11
	12:29:36	30	0.091	0.094	0.205	0.122					12:29:28	30.1	0.09	0.099	0.198	0.126	0.121
	12:59:36	30.1	0.093	0.095	0.271	0.14					12:59:28	30.1	0.092	0.1	0.242	0.142	0.136
	13:29:36	30.1	0.095	0.096	0.346	0.164					13:29:28	30.1	0.093	0.103	0.322	0.164	0.156
	13:59:36	30.1	0.098	0.098	0.434	0.194					13:59:28	30.1	0.095	0.106	0.405	0.191	0.183
	14:29:36	30.1	0.102	0.1	0.538	0.237					14:29:28	30.1	0.098	0.109	0.497	0.238	0.219
	14:59:36	30.1	0.106	0.103	0.67	0.33					14:59:28	30	0.101	0.113	0.591	0.306	0.281
	15:29:36	30.1	0.112	0.106	0.853	0.419					15:29:28	30.1	0.104	0.118	0.735	0.393	0.36
	15:59:36	30.1	0.12	0.11	1.046	0.528					15:59:28	30.1	0.109	0.123	0.949	0.487	0.451
	16:29:36	30.1	0.129	0.115	1.266	0.654					16:29:28	30	0.114	0.128	1.156	0.603	0.561
	00:29:28	30	0.148	0.125	1.538	0.964					16:59:28	30	0.12	0.135	1.41	0.754	0.698
	00:59:28	30.1	0.163	0.132	1.604	1.176					17:29:28	30.1	0.128	0.145	1.543	0.968	0.892
	01:29:28	30.1	0.178	0.138	1.666	1.338					17:59:28	30.1	0.137	0.154	1.624	1.164	1.107
	01:59:28	30.1	0.197	0.146	1.639	1.532					18:29:28	30	0.147	0.165	1.667	1.327	1.282
	02:29:28	30.1	0.219	0.162	1.569	1.648					18:59:28	30.1	0.159	0.18	1.657	1.482	1.442
	02:59:28	30.1	0.244	0.173	1.563	1.722					19:29:28	30.1	0.171	0.191	1.624	1.606	1.576
	03:29:28	30.1	0.275	0.181	1.587	1.777					19:59:28	30	0.186	0.205	1.602	1.692	1.675
	03:59:28	30.1	0.31	0.196	1.602	1.801					20:29:28	30.1	0.202	0.221	1.605	1.751	1.744
	04:29:28	30.1	0.352	0.213	1.586	1.827					20:59:28	30.1	0.22	0.236	1.617	1.78	1.783
	04:59:28	30.1	0.397	0.233	1.558	1.851					21:29:28	30.1	0.241	0.26	1.61	1.802	1.809
	05:29:28	30.2	0.452	0.257	1.529	1.845					21:59:28	30	0.264	0.293	1.599	1.824	1.835
	05:59:28	30.2	0.509	0.284	1.508	1.851					22:29:28	30.2	0.29	0.335	1.566	1.837	1.856
	06:29:28	30.2	0.578	0.312	1.507	1.846					22:59:28	30.1	0.318	0.364	1.551	1.831	1.853
	06:59:28	30.2	0.648	0.342	1.507	1.841					23:29:28	30	0.351	0.395	1.541	1.837	1.848
	07:29:28	30.3	0.723	0.38	1.507	1.829					23:59:28	30.1	0.385	0.435	1.532	1.839	1.835
	07:59:28	30.4	0.804	0.422	1.483	1.788					1 day, 0:29:28	30	0.422	0.486	1.526	1.832	1.814
	08:29:28	30.5	0.89	0.467	1.463	1.786					1 day, 0:59:28	30	0.46	0.54	1.51	1.814	1.824
	08:59:28	30.5	0.979	0.522	1.456	1.784					1 day, 1:29:28	30.1	0.507	0.601	1.499	1.806	1.796
	09:29:28	30.6	1.061	0.652	1.454	1.789					1 day, 1:59:28	30.1	0.545	0.659	1.482	1.788	1.791
	09:59:28	30.7	1.136	0.809	1.442	1.79					1 day, 2:29:28	30	0.6	0.772	1.486	1.783	1.791
	10:29:28	30.7	1.201	0.936	1.446	1.8					1 day, 2:59:28	30.1	0.653	0.879	1.472	1.786	1.781
	10:59:28	30.8	1.268	1.07	1.446	1.806					1 day, 3:29:28	30	0.72	1.018	1.472	1.785	1.777
	11:29:28	30.8	1.359	1.222	1.457	1.819					1 day, 3:59:28	30.1	0.76	1.195	1.478	1.783	1.771
	11:59:28	30.8	1.488	1.364	1.473	1.836					1 day, 4:29:28	30.1	0.831	1.393	1.478	1.791	1.772
	12:29:28	30.8	1.554	1.439	1.489	1.853					1 day, 4:59:28	30	0.881	1.475	1.482	1.802	1.769
	12:59:28	30.8	1.609	1.488	1.499	1.863					1 day, 5:29:28	30	0.948	1.532	1.491	1.815	1.784
	13:29:28	30.8	1.617	1.539	1.516	1.878					1 day, 5:59:28	30.1	1.04	1.575	1.496	1.832	1.803
	13:59:28	30.8	1.624	1.583	1.53	1.889					1 day, 6:29:28	30.1	1.071	1.62	1.507	1.847	1.824
	14:29:28	30.7	1.627	1.623	1.544	1.899
	14:59:28	30.7	1.613	1.669	1.559	1.911
	15:29:28	30.6	1.605	1.704	1.569	1.922
	15:59:28	30.6	1.57	1.736	1.58	1.934
	16:29:28	30.5	1.548	1.77	1.594	1.951
	16:59:28	30.5	1.507	1.801	1.603	1.964
	17:29:28	30.5	1.478	1.828	1.615	1.975
	17:59:28	30.4	1.36	1.843	1.627	1.983
	18:29:28	30.3	1.352	1.842	1.637	1.986
	18:59:28	30.3	1.343	1.842	1.644	1.982
	19:29:28	30.2	1.336	1.855	1.65	1.966
	19:59:28	30.2	1.329	1.873	1.652	1.956
	20:29:28	30.2	1.32	1.878	1.655	1.922
	20:59:28	30.2	1.316	1.867	1.658	1.871
	21:29:28	30.2	1.306	1.855	1.655	1.815
	21:59:28	30.1	1.297	1.843	1.647	1.797
	22:29:28	30.1	1.288	1.837	1.642	1.764
	22:59:28	30.2	1.283	1.831	1.642	1.733

## Sheet: Fig S3F Representative
Growth Assay		Dribble plating calculation
strain	media	#colonies	dilution		CFU/mL					washed strains in M9, backdiluted 1:100,000 in 3mL fresh M9G, and grew shaking at 30C
				0	0					Every 24hrs, dribble plate to determine CFU
										Dribble Plating:
										serial dilutions, 20ul into 180ul LM,
T0, 22.06.14										spot 10ul on a LM plate and tilt so that the dilution dribbles down the plate in lines, then grow at 30C o/n and count colonies the next day
cas107 (WT)	M9G	20	2	2000	200000
cas251 (Δqrr1-5)	M9G	15	2	1500	150000
cas547 (∆qrr1-5, ∆MetL)	M9G	20	2	2000	200000
cas554 (∆qrr1-5, ∆luxS)	M9G	2	3	2000	200000
	CFU/mL									cas107 (WT)	cas251 (Δqrr1-5)	cas547 (∆qrr1-5, ∆MetL)	cas554 (∆qrr1-5, ∆luxS)
cas107 (WT)	200000								t0	200000	150000	200000	200000
cas251 (Δqrr1-5)	150000								t24	2000000000	130000000	180000	150000000
cas547 (∆qrr1-5, ∆MetL)	200000								t48	3800000000	2000000000	15000	2600000000
cas554 (∆qrr1-5, ∆luxS)	200000
T24, 22.06.15
cas107 (WT)	M9G	20	6	20000000	2000000000
cas251 (Δqrr1-5)	M9G	13	5	1300000	130000000
cas547 (∆qrr1-5, ∆MetL)	M9G	18	2	1800	180000
cas554 (∆qrr1-5, ∆luxS)	M9G	15	5	1500000	150000000
	CFU/mL
cas107 (WT)	2000000000
cas251 (Δqrr1-5)	130000000
cas547 (∆qrr1-5, ∆MetL)	180000
cas554 (∆qrr1-5, ∆luxS)	150000000
T48, 22.06.16
cas107 (WT)	M9G	38	6	38000000	3800000000
cas251 (Δqrr1-5)	M9G	2	7	20000000	2000000000
cas547 (∆qrr1-5, ∆MetL)	M9G	15	1	150	15000
cas554 (∆qrr1-5, ∆luxS)	M9G	26	6	26000000	2600000000
	CFU/mL
cas107 (WT)	3800000000
cas251 (Δqrr1-5)	2000000000
cas547 (∆qrr1-5, ∆MetL)	15000
cas554 (∆qrr1-5, ∆luxS)	2600000000

## Sheet: Fig S3F Replicate
Growth Assay		Dribble plating calculation
strain	media	#colonies	dilution		CFU/mL					washed strains in M9, backdiluted 1:100,000 in 3mL fresh M9G, and grew shaking at 30C
				0	0					Every 24hrs, dribble plate to determine CFU
										Dribble Plating:
										serial dilutions, 20ul into 180ul LM,
T0, 22.07.12										spot 10ul on a LM plate and tilt so that the dilution dribbles down the plate in lines, then grow at 30C o/n and count colonies the next day
cas107 (WT)	M9G	15	2	1500	150000
cas251 (Δqrr1-5)	M9G	15	2	1500	150000
cas547 (∆qrr1-5, ∆MetL)	M9G	15	2	1500	150000
cas554 (∆qrr1-5, ∆luxS)	M9G	13	2	1300	130000
	CFU/mL									cas107 (WT)	cas251 (Δqrr1-5)	cas547 (∆qrr1-5, ∆MetL)	cas554 (∆qrr1-5, ∆luxS)
cas107 (WT)	150000								t0	150000	150000	150000	130000
cas251 (Δqrr1-5)	150000								t24	2400000000	240000000	170000	150000000
cas547 (∆qrr1-5, ∆MetL)	150000								t48	3200000000	2700000000	27000	2700000000
cas554 (∆qrr1-5, ∆luxS)	130000
T24, 22.07.13
cas107 (WT)	M9G	24	6	24000000	2400000000
cas251 (Δqrr1-5)	M9G	24	5	2400000	240000000
cas547 (∆qrr1-5, ∆MetL)	M9G	17	2	1700	170000
cas554 (∆qrr1-5, ∆luxS)	M9G	15	5	1500000	150000000
	CFU/mL
cas107 (WT)	2400000000
cas251 (Δqrr1-5)	240000000
cas547 (∆qrr1-5, ∆MetL)	170000
cas554 (∆qrr1-5, ∆luxS)	150000000
T48, 22.07.14
cas107 (WT)	M9G	32	6	32000000	3200000000
cas251 (Δqrr1-5)	M9G	27	6	27000000	2700000000
cas547 (∆qrr1-5, ∆MetL)	M9G	27	1	270	27000
cas554 (∆qrr1-5, ∆luxS)	M9G	27	6	27000000	2700000000
	CFU/mL
cas107 (WT)	3200000000
cas251 (Δqrr1-5)	2700000000
cas547 (∆qrr1-5, ∆MetL)	27000
cas554 (∆qrr1-5, ∆luxS)	2700000000
