# Supplementary material for: Quorum sensing in Vibrio controls carbon metabolism to optimize growth in changing environmental conditions
Source: PLoS Biol. 2024 Nov 11;22(11):e3002891. doi: 10.1371/journal.pbio.3002891 (PMC11581408; doi:10.1371/journal.pbio.3002891)
Supplement: S8 Data — S5 Fig. (A) Growth assay in M9 medium + 0.5% casein (M9 Casein). The y-axis represents cell density OD600. (B, C) Wild-type (marked with Tm) and luxO D61E (marked with Spec) strains of DS40M4 were inoculated at initial frequencies of 1%–99% wild-type (WT) in M9Casein medium (B) or M9 Casamino acids medium (C). The data in A–C are from a single experiment that is representative of at least 3 independent biological experiments. (XLSX) [file pbio.3002891.s017.xlsx]

## Sheet: Fig S5A
Software Version	3.11.19									Software Version	3.11.19								Software Version	3.11.19
Experiment File Path:	C:\Users\Public\Documents\Experiments\Chelsea\23.01.24 D47E Wt M9G v casein growth assay.xpt									Experiment File Path:	C:\Users\Public\Documents\Experiments\Chelsea\23.01.18 m9 G and casein growth assay.xpt								Experiment File Path:	C:\Users\Public\Documents\Experiments\Chelsea\23.02.01 m9 casein competition d47e wt.xpt
Protocol File Path:	C:\Users\Public\Documents\Experiments\Chelsea\Synergy OD on assay.prt									Protocol File Path:	C:\Users\Public\Documents\Experiments\Chelsea\Synergy OD on assay.prt								Protocol File Path:	C:\Users\Public\Documents\Experiments\Chelsea\Synergy OD on assay.prt
Plate Number	Plate 1									Plate Number	Plate 1								Plate Number	Plate 1
Date	2023-01-24									Date	2023-01-18								Date	2023-02-01
Time	12:11:51									Time	15:49:34								Time	11:28:21
Reader Type:	Synergy H1									Reader Type:	Synergy H1								Reader Type:	Synergy H1
Reader Serial Number:	21102120									Reader Serial Number:	21102120								Reader Serial Number:	21102120
Reading Type	Reader									Reading Type	Reader								Reading Type	Reader
Procedure Details										Procedure Details									Procedure Details
Plate Type	96 WELL PLATE (Use plate lid)									Plate Type	96 WELL PLATE (Use plate lid)								Plate Type	96 WELL PLATE (Use plate lid)
Well Selection	Runtime									Well Selection	Runtime								Well Selection	Runtime
Eject plate on completion										Eject plate on completion									Eject plate on completion
Set Temperature	Setpoint 30°C									Set Temperature	Setpoint 30°C								Set Temperature	Setpoint 30°C
	Preheat before moving to next step										Preheat before moving to next step									Preheat before moving to next step
Read	OD600									Read	OD600								Read	OD600
	Absorbance Endpoint										Absorbance Endpoint									Absorbance Endpoint
	Full Plate										Full Plate									Full Plate
	Wavelengths: 600										Wavelengths: 600									Wavelengths: 600
	Read Speed: Normal, Delay: 100 msec, Measurements/Data Point: 8										Read Speed: Normal, Delay: 100 msec, Measurements/Data Point: 8									Read Speed: Normal, Delay: 100 msec, Measurements/Data Point: 8
600										600									600
			Representative graph										Replicate graph									Replicate graph
	Time	T° 600	G1	G5	G6						Time	T° 600	A4	A5	A6					Time	T° 600	B1	B5	A6
			luxO D61E	WT	delta qrr1-5								WT	∆qrr1-5	luxO D61E							luxO D61E	WT	delta qrr1-5
	00:29:50	30	0.121	0.135	0.138						00:29:54	30	0.098	0.095	0.094					00:29:50	30	0.142	0.129	0.132
	00:59:50	30	0.121	0.135	0.139						00:59:54	30	0.1	0.095	0.095					00:59:50	30.1	0.141	0.13	0.136
	01:29:50	30	0.122	0.134	0.139						01:29:54	30	0.102	0.096	0.095					01:29:50	30	0.142	0.131	0.14
	01:59:50	30	0.125	0.134	0.138						01:59:54	30	0.101	0.097	0.096					01:59:50	30	0.144	0.133	0.144
	02:29:50	30	0.127	0.134	0.137						02:29:54	30	0.102	0.098	0.097					02:29:50	30	0.149	0.135	0.148
	02:59:50	30	0.129	0.135	0.138						02:59:54	30.1	0.103	0.098	0.098					02:59:50	30.1	0.153	0.138	0.152
	03:29:50	30.2	0.131	0.138	0.14						03:29:54	30.1	0.104	0.099	0.1					03:29:50	30.1	0.156	0.139	0.159
	03:59:50	30	0.133	0.136	0.148						03:59:54	30.1	0.105	0.1	0.102					03:59:50	30.1	0.156	0.142	0.169
	04:29:50	30	0.134	0.138	0.146						04:29:54	30.1	0.107	0.101	0.103					04:29:50	30	0.157	0.146	0.181
	04:59:50	30.1	0.135	0.139	0.151						04:59:54	30.1	0.108	0.102	0.105					04:59:50	30.1	0.157	0.151	0.197
	05:29:50	30.1	0.135	0.141	0.159						05:29:54	30.1	0.11	0.104	0.107					05:29:50	30.1	0.157	0.158	0.216
	05:59:50	30	0.135	0.144	0.176						05:59:54	30.1	0.111	0.106	0.108					05:59:50	30	0.158	0.169	0.238
	06:29:50	30.1	0.136	0.148	0.197						06:29:54	30	0.113	0.108	0.11					06:29:50	30	0.158	0.186	0.265
	06:59:50	30.1	0.135	0.152	0.216						06:59:54	30.1	0.114	0.111	0.111					06:59:50	30.1	0.158	0.21	0.294
	07:29:50	30	0.136	0.16	0.239						07:29:54	30.1	0.116	0.114	0.112					07:29:50	30	0.16	0.233	0.329
	07:59:50	30.1	0.137	0.17	0.26						07:59:54	30.1	0.117	0.118	0.113					07:59:50	30	0.16	0.258	0.368
	08:29:50	30.1	0.138	0.185	0.285						08:29:54	30.1	0.119	0.123	0.113					08:29:50	30.1	0.16	0.288	0.412
	08:59:50	30	0.137	0.209	0.318						08:59:54	30	0.122	0.129	0.114					08:59:50	30.1	0.159	0.325	0.46
	09:29:50	30	0.137	0.231	0.352						09:29:54	30.1	0.124	0.136	0.114					09:29:50	30	0.161	0.369	0.511
	09:59:50	30.1	0.137	0.248	0.4						09:59:54	30.1	0.127	0.145	0.115					09:59:50	30	0.161	0.415	0.567
	10:29:50	30	0.138	0.265	0.44						10:29:54	30.1	0.13	0.156	0.115					10:29:50	30.1	0.163	0.465	0.631
	10:59:50	30	0.136	0.283	0.476						10:59:54	30.1	0.134	0.169	0.116					10:59:50	30.1	0.164	0.519	0.696
	11:29:50	30.1	0.138	0.31	0.526						11:29:54	30	0.139	0.187	0.116					11:29:50	30	0.166	0.577	0.763
	11:59:50	30.1	0.137	0.343	0.558						11:59:54	30.1	0.144	0.207	0.116					11:59:50	30.1	0.168	0.64	0.832
	12:29:50	30	0.138	0.384	0.599						12:29:54	30.1	0.151	0.233	0.117					12:29:50	30.1	0.17	0.704	0.898
	12:59:50	30.1	0.139	0.43	0.645						12:59:54	30.1	0.16	0.263	0.117					12:59:50	30	0.172	0.767	0.967
	13:29:50	30.1	0.138	0.479	0.692						13:29:54	30.1	0.173	0.291	0.118					13:29:50	30	0.174	0.824	1.033
	13:59:50	30	0.14	0.536	0.758						13:59:54	30.1	0.196	0.318	0.119					13:59:50	30.1	0.176	0.873	1.096
	14:29:50	30	0.141	0.596	0.804						14:29:54	30	0.233	0.339	0.12					14:29:50	30.1	0.178	0.917	1.153
	14:59:50	30.1	0.141	0.652	0.858						14:59:54	30	0.283	0.358	0.12					14:59:50	30	0.18	0.953	1.211
	15:29:50	30	0.142	0.71	0.913						15:29:54	30.1	0.338	0.372	0.121					15:29:50	30.1	0.183	0.985	1.252
	15:59:50	30	0.143	0.764	0.96						15:59:54	30.1	0.389	0.385	0.122					15:59:50	30.1	0.186	1.013	1.3
	16:29:50	30.1	0.142	0.812	1.003						16:29:54	30	0.43	0.394	0.124					16:29:50	30	0.188	1.038	1.337
	16:59:50	30	0.143	0.856	1.036						16:59:54	30.1	0.459	0.405	0.125					16:59:50	30	0.191	1.058	1.375
	17:29:50	30	0.143	0.896	1.067						17:29:54	30.1	0.48	0.414	0.126					17:29:50	30.1	0.193	1.075	1.423
	17:59:50	30	0.146	0.928	1.092						17:59:54	30.1	0.494	0.426	0.127					17:59:50	30.1	0.196	1.089	1.439
	18:29:50	30.1	0.146	0.959	1.114						18:29:54	30.1	0.505	0.44	0.129					18:29:50	30	0.199	1.099	1.458
	18:59:50	30	0.146	0.986	1.137						18:59:54	30.1	0.513	0.452	0.13					18:59:50	30.1	0.202	1.106	1.445
	19:29:50	30	0.146	1.01	1.154						19:29:54	30.1	0.52	0.466	0.132					19:29:50	30.1	0.205	1.111	1.437
	19:59:50	30.1	0.148	1.032	1.173						19:59:54	30.1	0.532	0.484	0.134					19:59:50	30	0.21	1.116	1.432
	20:29:50	30.1	0.148	1.05	1.184						20:29:54	30.1	0.541	0.501	0.136					20:29:50	30.1	0.214	1.118	1.412
	20:59:50	30	0.15	1.063	1.196						20:59:54	30.1	0.554	0.521	0.138					20:59:50	30.1	0.22	1.121	1.406
	21:29:50	30.1	0.15	1.072	1.208						21:29:54	30.1	0.564	0.544	0.14					21:29:50	30.1	0.227	1.123	1.395
	21:59:50	30.1	0.152	1.08	1.205						21:59:54	30.1	0.578	0.568	0.142					21:59:50	30	0.236	1.125	1.386
	22:29:50	30	0.153	1.085	1.214						22:29:54	30	0.597	0.596	0.145					22:29:50	30	0.248	1.127	1.375
	22:59:50	30	0.155	1.089	1.214						22:59:54	30.1	0.614	0.626	0.147					22:59:50	30.1	0.261	1.127	1.366
	23:29:50	30.1	0.156	1.093	1.217						23:29:54	30.1	0.635	0.661	0.151					23:29:50	30	0.278	1.128	1.355
	23:59:50	30	0.158	1.095	1.225						23:59:54	30	0.656	0.696	0.154					23:59:50	30.1	0.296	1.128	1.345
	1 day, 0:29:50	30	0.16	1.096	1.226						1 day, 0:29:54	30.1	0.679	0.733	0.157					1 day, 0:29:50	30.1	0.317	1.127	1.335
	1 day, 0:59:50	30.1	0.161	1.098	1.225						1 day, 0:59:54	30.1	0.706	0.768	0.161					1 day, 0:59:50	30.1	0.34	1.125	1.327
	1 day, 1:29:50	30	0.163	1.099	1.227						1 day, 1:29:54	30.1	0.737	0.798	0.166					1 day, 1:29:50	30	0.362	1.122	1.313
	1 day, 1:59:50	30.1	0.166	1.1	1.224						1 day, 1:59:54	30.1	0.77	0.828	0.17					1 day, 1:59:50	30.1	0.385	1.12	1.307
	1 day, 2:29:50	30.1	0.169	1.1	1.226						1 day, 2:29:54	30.1	0.803	0.855	0.174					1 day, 2:29:50	30.1	0.409	1.117	1.297
	1 day, 2:59:50	30.1	0.173	1.1	1.224						1 day, 2:59:54	30.1	0.838	0.883	0.18					1 day, 2:59:50	30	0.432	1.113	1.289
	1 day, 3:29:50	30	0.178	1.1	1.226						1 day, 3:29:54	30.1	0.87	0.908	0.185					1 day, 3:29:50	30.1	0.451	1.11	1.28
											1 day, 3:59:54	30.1	0.901	0.928	0.192					1 day, 3:59:50	30.1	0.47	1.106	1.272
											1 day, 4:29:54	30.1	0.929	0.947	0.199					1 day, 4:29:50	30.1	0.489	1.102	1.264
											1 day, 4:59:54	30.1	0.956	0.966	0.207
											1 day, 5:29:54	30.1	0.98	0.981	0.217
											1 day, 5:59:54	30.1	1.003	0.994	0.23
											1 day, 6:29:54	30.1	1.024	1.006	0.246

## Sheet: Fig S5B Representative
		Dribble plating calculation
strain	media	#colonies	dilution	CFU/10ul	CFU/mL			WT (TmR) %	luxO D47E (SpecR) %	Ratio label
				0	0			99	1	1
								80	20	2
								50	50	3
								20	80	4
								1	99	5
2023-08-01
WT t0	1 to 5				CFU/mL
1	LM+TmR	31	2	775	77500
2	LM+TmR	38	2	950	95000		t0			total population	fraction WT	fraction luxO D47E
3	LM+TmR	24	2	600	60000		%WT	WT	luxO D47E
4	LM+TmR	37	1	185	18500		99	77500	500	78000	0.99359	0.00641026
5	LM+TmR	10	0	10	1000		80	95000	10000	105000	0.904762	0.0952381
2023-08-02							50	60000	37500	97500	0.615385	0.384615
WT t24	1 to 10				CFU/mL		20	18500	125000	144000	0.12892	0.87108
1	LM+TmR	34	6	34000000	3400000000		1	1000	125000	126000	0.00793651	0.992063
2	LM+TmR	23	6	23000000	2300000000
3	LM+TmR	50	5	5000000	500000000		t24			total population	fraction WT
4	LM+TmR	16	5	1600000	160000000		%WT	WT	luxO D47E
5	LM+TmR	10	4	100000	10000000		99	3400000000	240000000	3640000000	0.934066	0.0659341
2023-08-03							80	2300000000	2600000000	4900000000	0.469388	0.530612
WT t48	1 to 10				CFU/mL		50	500000000	4400000000	4900000000	0.102041	0.897959
1	LM+TmR	53	6	53000000	5300000000		20	160000000	2300000000	2460000000	0.0650407	0.934959
2	LM+TmR	12	6	12000000	1200000000		1	10000000	420000000	430000000	0.0232558	0.976744
3	LM+TmR	13	6	13000000	1300000000
4	LM+TmR	47	5	4700000	470000000		t48			total population	fraction WT
5	LM+TmR	17	4	170000	17000000		%WT	WT	luxO D47E
							99	5300000000	500000000	5800000000	0.913793	0.0862069
							80	1200000000	2200000000	3400000000	0.352941	0.647059
							50	1300000000	6200000000	7500000000	0.173333	0.826667
2023-08-01							20	470000000	6600000000	7070000000	0.0664781	0.933522
luxO D47E t0	1 to 5				CFU/mL		1	17000000	6300000000	6320000000	0.00269115	0.997309
1	LM+TmR	5	0	5	500
2	LM+TmR	20	1	100	10000
3	LM+TmR	3	3	375	37500
4	LM+TmR	10	3	1250	125000
5	LM+TmR	2	4	1250	125000
2023-08-02
luxO D47E t24	1 to 10				CFU/mL
1	LM+TmR	24	5	2400000	240000000
2	LM+TmR	26	6	26000000	2600000000
3	LM+TmR	44	6	44000000	4400000000
4	LM+TmR	23	6	23000000	2300000000
5	LM+TmR	42	5	4200000	420000000
2023-08-03
luxO D47E t48	1 to 10				CFU/mL
1	LM+TmR	5	6	5000000	500000000
2	LM+TmR	22	6	22000000	2200000000
3	LM+TmR	62	6	62000000	6200000000
4	LM+TmR	66	6	66000000	6600000000
5	LM+TmR	63	6	63000000	6300000000

## Sheet: Fig S5B Replicate
		Dribble plating calculation
strain	media	#colonies	dilution	CFU/10ul	CFU/mL			WT (TmR) %	luxO D47E (SpecR) %	Ratio label
				0	0			99	1	1
								80	20	2
								50	50	3
								20	80	4
								1	99	5
2023-08-15
WT t0	1 to 5				CFU/mL
1	LM+TmR	45	2	1130	113000
2	LM+TmR	32	2	800	80000		t0			total population	fraction WT	fraction luxO D47E
3	LM+TmR	4	3	500	50000		%WT	WT	luxO D47E
4	LM+TmR	7	1	35	3500		99	113000	1900	114000	0.983392	0.0166084
5	LM+TmR	13	0	13	1300		80	80000	22500	103000	0.780488	0.219512
2023-08-16							50	50000	60000	110000	0.454545	0.545455
WT t24	1 to 10				CFU/mL		20	3500	62500	66000	0.0530303	0.94697
1	LM+TmR	17	6	17000000	1700000000		1	1300	133000	134000	0.00971599	0.990284
2	LM+TmR	8	6	8000000	800000000
3	LM+TmR	24	5	2400000	240000000		t24			total population	fraction WT	fraction luxO D47E
4	LM+TmR	95	4	950000	95000000		%WT	WT	luxO D47E
5	LM+TmR	22	4	220000	22000000		99	1700000000	1000000000	2700000000	0.62963	0.37037
2023-08-17							80	800000000	1000000000	1800000000	0.444444	0.555556
WT t48	1 to 10				CFU/mL		50	240000000	2100000000	2340000000	0.102564	0.897436
1	LM+TmR	7	7	70000000	7000000000		20	95000000	610000000	705000000	0.134752	0.865248
2	LM+TmR	17	6	17000000	1700000000		1	22000000	900000000	922000000	0.0238612	0.976139
3	LM+TmR	62	5	6200000	620000000
4	LM+TmR	36	5	3600000	360000000		t48			total population	fraction WT	fraction luxO D47E
5	LM+TmR	56	4	560000	56000000		%WT	WT	luxO D47E
							99	7000000000	600000000	7600000000	0.921053	0.0789474
							80	1700000000	6000000000	7700000000	0.220779	0.779221
							50	620000000	6300000000	6920000000	0.0895954	0.910405
2023-08-15							20	360000000	6400000000	6760000000	0.0532544	0.946746
luxO D47E t0	1 to 5				CFU/mL		1	56000000	7300000000	7360000000	0.00761283	0.992387
1	LM+TmR	19	0	19	1900
2	LM+TmR	45	1	225	22500
3	LM+TmR	24	2	600	60000
4	LM+TmR	5	3	625	62500
5	LM+TmR	53	2	1330	133000
2023-08-16
luxO D47E t24	1 to 10				CFU/mL
1	LM+TmR	10	6	10000000	1000000000
2	LM+TmR	1	7	10000000	1000000000
3	LM+TmR	21	6	21000000	2100000000
4	LM+TmR	61	5	6100000	610000000
5	LM+TmR	9	6	9000000	900000000
2023-08-17
luxO D47E t48	1 to 10				CFU/mL
1	LM+TmR	6	6	6000000	600000000
2	LM+TmR	60	6	60000000	6000000000
3	LM+TmR	63	6	63000000	6300000000
4	LM+TmR	64	6	64000000	6400000000
5	LM+TmR	73	6	73000000	7300000000

## Sheet: Fig S5B Replicate2
		Dribble plating calculation
strain	media	#colonies	dilution	CFU/10ul	CFU/mL			WT (TmR) %	luxO D47E (SpecR) %	Ratio label
				0	0			99	1	1
								80	20	2
								50	50	3
								20	80	4
								1	99	5
2023-07-25
WT t0	1 to 5				CFU/mL
1	LM+TmR	19	2	475	47500
2	LM+TmR	19	2	475	47500		t0			total population	fraction WT	fraction luxO D47E
3	LM+TmR	10	2	250	25000		%WT	WT	luxO D47E
4	LM+TmR	32	1	160	16000		99	47500	400	47900	0.991649	0.00835073
5	LM+TmR	9	0	9	900		80	47500	19000	66500	0.714286	0.285714
2023-07-26							50	25000	62500	87500	0.285714	0.714286
WT t24	1 to 10				CFU/mL		20	16000	75000	91000	0.175824	0.824176
1	LM+TmR	20	6	20000000	2000000000		1	900	120000	121000	0.00744417	0.992556
2	LM+TmR	45	5	4500000	450000000
3	LM+TmR	27	5	2700000	270000000		t24			total population	fraction WT
4	LM+TmR	64	4	640000	64000000		%WT	WT	luxO D47E
5	LM+TmR	59	3	59000	5900000		99	2000000000	180000000	2180000000	0.917431	0.0825688
							80	450000000	1060000000	1510000000	0.298013	0.701987
WT t48	1 to 10				CFU/mL		50	270000000	400000000	670000000	0.402985	0.597015
1	LM+TmR	40	6	40000000	4000000000		20	64000000	430000000	494000000	0.129555	0.870445
2	LM+TmR	9	6	9000000	900000000		1	5900000	390000000	396000000	0.0149028	0.985097
3	LM+TmR	22	5	2200000	220000000
4	LM+TmR	14	5	1400000	140000000		t48			total population	fraction WT
5	LM+TmR	11	4	110000	11000000		%WT	WT	luxO D47E
							99	4000000000	4300000000	8300000000	0.481928	0.518072
							80	900000000	5000000000	5900000000	0.152542	0.847458
							50	220000000	3000000000	3220000000	0.068323	0.931677
2023-07-25							20	140000000	4000000000	4140000000	0.0338164	0.966184
luxO D47E t0	1 to 5				CFU/mL		1	11000000	4000000000	4010000000	0.00274246	0.997258
1	LM+TmR	4	0	4	400
2	LM+TmR	38	1	190	19000
3	LM+TmR	25	2	625	62500
4	LM+TmR	6	3	750	75000
5	LM+TmR	48	2	1200	120000
2023-07-26
luxO D47E t24	1 to 10				CFU/mL
1	LM+TmR	18	5	1800000	180000000
2	LM+TmR	106	5	10600000	1060000000
3	LM+TmR	40	5	4000000	400000000
4	LM+TmR	43	5	4300000	430000000
5	LM+TmR	39	5	3900000	390000000
luxO D47E t48	1 to 10				CFU/mL
1	LM+TmR	43	6	43000000	4300000000
2	LM+TmR	5	7	50000000	5000000000
3	LM+TmR	3	7	30000000	3000000000
4	LM+TmR	4	7	40000000	4000000000
5	LM+TmR	4	7	40000000	4000000000

## Sheet: Fig S5C Representative
		Dribble plating calculation
strain	media	#colonies	dilution	CFU/10ul	CFU/mL			WT (TmR) %	luxO D47E (SpecR)%	Ratio label
				0	0			99	1	1
								80	20	2
								50	50	3
								20	80	4
								1	99	5
2023-11-28
WT t0	1 to 5
1	LM+TmR	31	2	775	77500
2	LM+TmR	25	2	625	62500		t0			total population	fraction WT	fraction luxO D47E
3	LM+TmR	19	2	475	47500		%WT	WT	luxO D47E
4	LM+TmR	26	1	130	13000		99	77500	500	78000	0.99359	0.00641026
5	LM+TmR	15	0	15	1500		80	62500	20000	82500	0.757576	0.242424
2023-11-29							50	47500	42500	90000	0.527778	0.472222
WT t24	1 to 10						20	13000	65000	78000	0.166667	0.833333
1	LM+TmR	24	6	24000000	2400000000		1	1500	100000	102000	0.0147783	0.985222
2	LM+TmR	18	6	18000000	1800000000
3	LM+TmR	9	6	9000000	900000000		t24			total population	fraction WT	fraction luxO D47E
4	LM+TmR	54	5	5400000	540000000		%WT	WT	luxO D47E
5	LM+TmR	23	4	230000	23000000		99	2400000000	74000000	2470000000	0.970089	0.0299111
2023-11-30							80	1800000000	780000000	2580000000	0.697674	0.302326
WT t48	1 to 10						50	900000000	1800000000	2700000000	0.333333	0.666667
1	LM+TmR	35	6	35000000	3500000000		20	540000000	2500000000	3040000000	0.177632	0.822368
2	LM+TmR	17	6	17000000	1700000000		1	23000000	2400000000	2420000000	0.00949236	0.990508
3	LM+TmR	7	6	7000000	700000000
4	LM+TmR	41	5	4100000	410000000		t48			total population	fraction WT	fraction luxO D47E
5	LM+TmR	36	4	360000	36000000		%WT	WT	luxO D47E
							99	3500000000	41000000	3540000000	0.988421	0.0115786
							80	1700000000	570000000	2270000000	0.748899	0.251101
							50	700000000	1900000000	2600000000	0.269231	0.730769
2023-11-28							20	410000000	2300000000	2710000000	0.151292	0.848708
luxO D47E t0	1 to 5						1	36000000	3700000000	3740000000	0.00963597	0.990364
1	LM+SpecR	5	0	5	500
2	LM+SpecR	40	1	200	20000
3	LM+SpecR	17	2	425	42500
4	LM+SpecR	26	2	650	65000
5	LM+SpecR	40	2	1000	100000
2023-11-29
luxO D47E t24	1 to 10
1	LM+SpecR	74	4	740000	74000000
2	LM+SpecR	78	5	7800000	780000000
3	LM+SpecR	18	6	18000000	1800000000
4	LM+SpecR	25	6	25000000	2500000000
5	LM+SpecR	24	6	24000000	2400000000
2023-11-30
luxO D47E t48	1 to 10
1	LM+SpecR	41	4	410000	41000000
2	LM+SpecR	57	5	5700000	570000000
3	LM+SpecR	19	6	19000000	1900000000
4	LM+SpecR	23	6	23000000	2300000000
5	LM+SpecR	37	6	37000000	3700000000

## Sheet: Fig S5C Replicate
		Dribble plating calculation
strain	media	#colonies	dilution	CFU/10ul	CFU/mL			WT (TmR) %	luxO D47E (SpecR)%	Ratio label
				0	0			99	1	1
								80	20	2
								50	50	3
								20	80	4
								1	99	5
2023-11-07
WT t0	1 to 5
1	LM+TmR	27	2	675	67500
2	LM+TmR	23	2	575	57500		t0			total population	fraction WT	fraction luxO D47E
3	LM+TmR	12	2	300	30000		%WT	WT	luxO D47E
4	LM+TmR	37	1	185	18500		99	67500	600	68100	0.991189	0.00881057
5	LM+TmR	6	0	6	600		80	57500	17000	74500	0.771812	0.228188
2023-11-08							50	30000	32500	62500	0.48	0.52
WT t24	1 to 10						20	18500	72500	91000	0.203297	0.796703
1	LM+TmR	32	6	32000000	3200000000		1	600	82500	83100	0.00722022	0.99278
2	LM+TmR	18	6	18000000	1800000000
3	LM+TmR	11	6	11000000	1100000000		t24			total population	fraction WT	fraction luxO D47E
4	LM+TmR	59	5	5900000	590000000		%WT	WT	luxO D47E
5	LM+TmR	30	4	300000	30000000		99	3200000000	23000000	3220000000	0.992864	0.00713621
2023-11-09							80	1800000000	500000000	2300000000	0.782609	0.217391
WT t48	1 to 10						50	1100000000	1000000000	2100000000	0.52381	0.47619
1	LM+TmR	15	6	15000000	1500000000		20	590000000	500000000	1090000000	0.541284	0.458716
2	LM+TmR	5	7	50000000	5000000000		1	30000000	2300000000	2330000000	0.0128755	0.987124
3	LM+TmR	7	6	7000000	700000000
4	LM+TmR	52	5	5200000	520000000		t48			total population	fraction WT	fraction luxO D47E
5	LM+TmR	27	4	270000	27000000		%WT	WT	luxO D47E
							99	1500000000	14000000	1510000000	0.990753	0.00924703
							80	5000000000	300000000	5300000000	0.943396	0.0566038
							50	700000000	800000000	1500000000	0.466667	0.533333
2023-11-07							20	520000000	1700000000	2220000000	0.234234	0.765766
luxO D47E t0	1 to 5						1	27000000	2700000000	2730000000	0.00990099	0.990099
1	LM+SpecR	6	0	6	600
2	LM+SpecR	34	1	170	17000
3	LM+SpecR	65	1	325	32500
4	LM+SpecR	29	2	725	72500
5	LM+SpecR	33	2	825	82500
2023-11-08
luxO D47E t24	1 to 10
1	LM+SpecR	23	4	230000	23000000
2	LM+SpecR	5	6	5000000	500000000
3	LM+SpecR	10	6	10000000	1000000000
4	LM+SpecR	50	5	5000000	500000000
5	LM+SpecR	23	6	23000000	2300000000
2023-11-09
luxO D47E t48	1 to 10
1	LM+SpecR	14	4	140000	14000000
2	LM+SpecR	3	6	3000000	300000000
3	LM+SpecR	8	6	8000000	800000000
4	LM+SpecR	17	6	17000000	1700000000
5	LM+SpecR	27	6	27000000	2700000000

## Sheet: Fig S5C Replicate2
		Dribble plating calculation
strain	media	#colonies	dilution	CFU/10ul	CFU/mL			WT (TmR) %	luxO D47E (SpecR)%	Ratio label
				0	0			99	1	1
								80	20	2
								50	50	3
								20	80	4
								1	99	5
2023-10-17
WT t0	1 to 5
1	LM+TmR	40	2	1000	100000
2	LM+TmR	23	2	575	57500		t0			total population	fraction WT	fraction luxO D47E
3	LM+TmR	6	3	750	75000		%WT	WT	luxO D47E
4	LM+TmR	35	1	175	17500		99	100000	1000	101000	0.990099	0.00990099
5	LM+TmR	8	0	8	800		80	57500	11000	68500	0.839416	0.160584
2023-10-18							50	75000	42500	118000	0.638298	0.361702
WT t24	1 to 10						20	17500	35000	52500	0.333333	0.666667
1	LM+TmR	10	6	10000000	1000000000		1	800	65000	65800	0.0121581	0.987842
2	LM+TmR	7	6	7000000	700000000
3	LM+TmR	11	6	11000000	1100000000		t24			total population	fraction WT	fraction luxO D47E
4	LM+TmR	41	5	4100000	410000000		%WT	WT	luxO D47E
5	LM+TmR		?	#VALUE!	#VALUE!		99	1000000000	47000000	1050000000	0.95511	0.0448902
							80	700000000	530000000	1230000000	0.569106	0.430894
WT t48	1 to 10						50	1100000000	1010000000	2110000000	0.521327	0.478673
1	LM+TmR	18	6	18000000	1800000000		20	410000000	2000000000	2410000000	0.170124	0.829876
2	LM+TmR	118	5	11800000	1180000000		1	#VALUE!	#VALUE!	#VALUE!	#VALUE!	#VALUE!
3	LM+TmR	72	5	7200000	720000000
4	LM+TmR	48	5	4800000	480000000		t48			total population	fraction WT	fraction luxO D47E
5	LM+TmR	25	4	250000	25000000		%WT	WT	luxO D47E
							99	1800000000	16000000	1820000000	0.991189	0.00881057
							80	1180000000	390000000	1570000000	0.751592	0.248408
							50	720000000	800000000	1520000000	0.473684	0.526316
2023-10-17							20	480000000	1500000000	1980000000	0.242424	0.757576
luxO D47E t0	1 to 5						1	25000000	2700000000	2730000000	0.00917431	0.990826
1	LM+SpecR	2	1	10	1000
2	LM+SpecR	22	1	110	11000
3	LM+SpecR	17	2	425	42500
4	LM+SpecR	14	2	350	35000
5	LM+SpecR	26	2	650	65000
2023-10-18
luxO D47E t24	1 to 10
1	LM+SpecR	47	4	470000	47000000
2	LM+SpecR	53	5	5300000	530000000
3	LM+SpecR	101	5	10100000	1010000000
4	LM+SpecR	20	6	20000000	2000000000
5	LM+SpecR		?	#VALUE!	#VALUE!
luxO D47E t48	1 to 10
1	LM+SpecR	16	4	160000	16000000
2	LM+SpecR	39	5	3900000	390000000
3	LM+SpecR	80	5	8000000	800000000
4	LM+SpecR	15	6	15000000	1500000000
5	LM+SpecR	27	6	27000000	2700000000
