# Supplementary material for: Quorum sensing in Vibrio controls carbon metabolism to optimize growth in changing environmental conditions
Source: PLoS Biol. 2024 Nov 11;22(11):e3002891. doi: 10.1371/journal.pbio.3002891 (PMC11581408; doi:10.1371/journal.pbio.3002891)
Supplement: S9 Data — S6 Fig. (A) Specific glucose consumption rates were determined using rS = YXS • k, where rS is the specific glucose consumption rate, YXS is glucose consumed per unit biomass, and k is the exponential growth rate [55,56]. YXS was determined from the difference between glucose measurements between inoculation and late exponential/early stationary phase. Error bars = SD; n = 3. Different letters indicate statistically different values (p < 0.05) as determined by ordinary one-way ANOVA with Tukey’s multiple comparison. (B) Glucose consumed = (Glucose t0—Glucose tx) / (Glucose t0) × 100%, where t0 = the time of inoculation and tx = time after culture growth had ceased. All glucose measurements at tx were below the limit of detection. (C) Replicates of competition experiments with wild-type and luxO D61E strains. Wild-type (marked with Tm) and luxO D61E (marked with Spec) strains of DS40M4 were inoculated at initial frequencies of 80%, 50%, or 20% wild-type (WT) in M9G medium and grown to near stationary phase at t = 16 h, and then diluted to maintain growth in log-phase. Colony forming units (cfus/mL) were measured at each time point using selective antibiotics for each strain. The total population number was calculated, and the data are represented as the percent of WT cells in the total population of WT and luxO D61E. (XLSX) [file pbio.3002891.s018.xlsx]

## Sheet: Fig S6A-B
Chelsea's time course data - compiled																									Standard:	10 mM Glucose
																	Multiply peak area by :		0.00038581	nmol/area based on linear standard curve						Injection volume (ul)	nmol injected	Peak area
Timecourse 1											Glucose (RID peak area)						Glucose mM		then div by 0.01 mL injection volume							2	20	47780
	Strain OD600										Strain:	CAS107	CAS251	CAS197	BP60		Strain:	CAS107	CAS251	CAS197	BP60					5	50	127414
Hours	CAS107	CAS251	CAS197	BP60							T0	461498	464305	474370	463364		T0	17.8051	17.9134	18.3017	17.877					10	100	256118
0	0.001	0.001	0.001	0.001							T8	456367	469594	459300	476133		T8	17.6071	18.1174	17.7203	18.3697					25	250	640475
8	0.003	0.001	0.002	0.004							T24	0	440416	17108	0		T24	0	16.9917	0.660044	0					50	500	1279740
24	3.76	0.196	3.78	2.07							T32	0	130880	0	0		T32	0	5.04948	0	0					2	20	48078
32	2.88	2.96	3.05	1.86							T50	0	0	0	0		T50	0	0	0	0					5	50	129063
50	2.4	2.95	2.63	1.59							T80	0	0	0	0		T80	0	0	0	0					10	100	262364
56	2.17	3.13	2.41	1.47													Growth yield @ T24 (OD/mM):	0.21112	0.211574	0.214209	0.115735					25	250	655627
80	1.75	2.14	1.97	1.43																						50	500	1312153
Comments:	Missed exoponential growth phase																Glucose consumed by final time point (%):	100	100	100	100
Timecourse 2											Glucose (RID peak area)						Glucose mM
	Strain OD600										Strain:	CAS107	CAS251	CAS197	BP60		Strain:	CAS107	CAS251	CAS197	BP60
Hours	CAS107	CAS251	CAS197	BP60							T0	494997	484132	482693	482734		T0	19.0975	18.6783	18.6228	18.6244
0	0.001	0.001	0.001	0.001							T12	494652	488473	480646	480623		T12	19.0842	18.8458	18.5438	18.5429
8	0.001	0.001	0.001	0.001							T24	421928	467113	449891	291260		T24	16.2784	18.0217	17.3572	11.2371
10	0.003	0.004	0.005	0.003							T48	0	0	0	0		T48	0	0	0	0
12	0.004	0.005	0.007	0.006							T56	0	0	0	0		t56	0	0	0	0
24.5	0.58	0.15	0.31	1.12													Growth yield @ T24 (OD/mM):	0.205387	0.226923	0.244166	0.151477
26	1.61	0.34	0.86	3.11
27	1.21	0.25	0.62	2													Glucose consumed by final time point (%):	100	100	100	100
48	2.81	2.83	2.52	2.3
56	2.68	2.71	2.35	2.15
Comments:	Not enough points in exponential phase
Timecourse 3
Time (hrs)	CAS107	CAS251	CAS197	BP60							No HPLC samples collected
0	0.001	0.001	0.001	0.001
10.5	0.004	0.001	0.001	0.003
13				0.012
15	0.04			0.03
17	0.118	0.023	0.013	0.086
18	0.186	0.033	0.019	0.135
19	0.284	0.05	0.03	0.226
21	0.68	0.09	0.07	0.6
21.5	0.92			0.81
24	1.88	0.278	0.345	1.47
26	2.51	0.56	0.79	1.93
38	1.85	2.3	2.14	1.67
Growth rate (h^-1)	0.4701	0.3528	0.4659	0.4954
Timecourse 4
	Strain OD600
Hours	CAS107	CAS251	CAS197	BP60							Glucose (RID peak area)						Glucose mM
0	0.001	0.001	0.001	0.001							Strain:	CAS107	CAS251	CAS197	BP60		Strain:	CAS107	CAS251	CAS197	BP60
16.5	0.079	0.05	0.063	0.084							T0	361692	366973	372527	364724		T0	13.9544	14.1582	14.3725	14.0714
18	0.153	0.082	0.108	0.159							T18	347177	358062	354814	343482		T18	13.3944	13.8144	13.6891	13.2519
19	0.237	0.114	0.155	0.252							T19	333587	353429	349471	329949		T19	12.8701	13.6356	13.4829	12.7298
20.5	0.56	0.188	0.263	0.61							T20.5	292067	340133	330199	280165		T20.5	11.2682	13.1227	12.7394	10.809
21	0.7			0.82							T21	272222	304334	273382	249622		T21	10.5026	11.7415	10.5474	9.63067
23	1.37	0.44	0.69	1.39							T23	195501	280147	270854	137404		T23	7.54262	10.8084	10.4498	5.30118
24		0.61	0.99								T26	29695	211934	150021	12879		T26	1.14566	8.17663	5.78796	0.496885
26	3.14	1.33	1.69	1.91							T41		0	0			T41	0	0	0	0
41	1.83	2.08	1.92	1.54													Growth yield @ T24 (OD/mM):	0.213512	0.131051	0.175647	0.158377
46	X	1.81	1.71	X
Growth rate (h^-1)	0.4919	0.3345	0.3685	0.5106													Glucose consumed by final time point (%):	100	100	100	100
	CAS107	CAS251	CAS197	BP60
Growth rate = k (h^-1)	dluxB	dqrr	dluxO	luxO D61E
Ave k , n=2	0.481	0.34365	0.4172	0.503
SD k, n=2	0.0154149	0.0129401	0.0688722	0.010748
Y= growth yield (OD/mM glucose)
Ave Y n=3	0.210006	0.18985	0.211341	0.141863
SD Y, n=3	0.0041757	0.0514959	0.0343494	0.0228889
Specific glucose consumption rate (mM Glc / (OD X h)				(Fig S6A)
Sp Glc cons	2.29041	1.81012	1.97406	3.54568		Error propagation method:
SD sp cons	0.0863826	0.495695	0.457321	0.577073		https://chem.libretexts.org/Bookshelves/Analytical_Chemistry/Supplemental_Modules_(Analytical_Chemistry)/Quantifying_Nature/Significant_Digits/Propagation_of_Error
Glucose consumed by final time point (%)				(Fig S6B)
Glc cons (%)	100	100	100	100
SD Glc cons	0	0	0	0

## Sheet: Fig S6C graph1
		Dribble plating calculation								Dribble Plating:
strain	media	#colonies	dilution	CFU/10ul	CFU/mL					serial dilutions, 40ul into 160ul LM,
				0	0					spot 10ul on a LM plate and tilt so that the dilution dribbles down the plate in lines, then grow at 30C o/n and count colonies the next day
										WT (TmR) %	D47E (SpecR) %	Ratio label
										100	0	1
										80	20	2
										50	50	3
										20	80	4
2023-04-25										0	100	5
WT t0	1 to 5
1	LM+TmR	54	1	270	27000
2	LM+TmR	40	1	200	20000		t0			total population	fraction WT	fraction D47E
3	LM+TmR	40	1	200	20000		%WT	WT	D47E
4	LM+TmR	29	0	29	2900		80	20000	7000	27000	0.74	0.26
2023-04-26							50	20000	15500	35500	0.56	0.44
WT t16	1 to 10						20	2900	15500	18400	0.16	0.84
1	LM+TmR	10	6	10000000	1000000000
2	LM+TmR	43	5	4300000	430000000		t16			total population	fraction WT	fraction D47E
3	LM+TmR	62	5	6200000	620000000		%WT	WT	D47E
4	LM+TmR	38	5	3800000	380000000		80	430000000	87000000	517000000	0.83	0.17
							50	620000000	1150000000	1770000000	0.35	0.65
WT t17	1 to 5						20	380000000	2100000000	2480000000	0.15	0.85
1	LM+TmR	30	6	469000	46900000
2	LM+TmR	33	6	516000	51600000		t17			total population	fraction WT	fraction D47E
3	LM+TmR	72	5	225000	22500000		%WT	WT	D47E
4	LM+TmR	27	5	84400	8440000		80	51600000	78100000	130000000	0.4	0.6
							50	22500000	42200000	64700000	0.35	0.65
WT t19	1 to 5						20	8440000	54700000	63100000	0.13	0.87
1	LM+TmR	69	6	1080000	108000000
2	LM+TmR	81	6	1270000	127000000		t19			total population	fraction WT	fraction D47E
3	LM+TmR	39	6	609000	60900000		%WT	WT	D47E
4	LM+TmR	29	3	3630	363000		80	127000000	37500000	164000000	0.77	0.23
							50	60900000	23400000	84400000	0.72	0.28
WT t21	1 to 10						20	363000	139000000	139000000	0	1
1	LM+TmR	38	5	3800000	380000000
2	LM+TmR	36	5	3600000	360000000		t21			total population	fraction WT	fraction D47E
3	LM+TmR	13	5	1300000	130000000		%WT	WT	D47E
4	LM+TmR	78	4	780000	78000000		80	360000000	300000000	660000000	0.55	0.45
							50	130000000	590000000	720000000	0.18	0.82
WT t22	1 to 10						20	78000000	1600000000	1680000000	0.05	0.95
1	LM+TmR	70	5	7000000	700000000
2	LM+TmR	67	5	6700000	670000000		t22			total population	fraction WT	fraction D47E
3	LM+TmR	19	5	1900000	190000000		%WT	WT	D47E
4	LM+TmR	16	5	1600000	160000000		80	670000000	500000000	1170000000	0.57	0.43
2023-04-27							50	190000000	1200000000	1390000000	0.14	0.86
WT t40	1 to 10		*refer below for split cultures				20	160000000	1300000000	1460000000	0.11	0.89
1	LM+TmR	18	7	180000000	18000000000
2	LM+TmR	51	6	51000000	5100000000		t40			total population	fraction WT	fraction D47E	WT
3	LM+TmR	55	6	55000000	5500000000		%WT	WT	D47E
4	LM+TmR	40	5	4000000	400000000		80	5100000000	480000000	5580000000	0.91	0.09
							50	5500000000	9000000000	14500000000	0.38	0.62
WT t41	1 to 5						20	400000000	270000000	670000000	0.6	0.4
1	LM+TmR	64	6	1000000	100000000
2	LM+TmR	33	6	516000	51600000		t41			total population	fraction WT	fraction D47E
3	LM+TmR	32	6	500000	50000000		%WT	WT	D47E
4	LM+TmR	36	5	113000	11300000		80	51600000	5630000	57200000	0.9	0.1
							50	50000000	43800000	93800000	0.53	0.47
WT t43	1 to 5						20	11300000	5310000	16600000	0.68	0.32
1	LM+TmR	41	7	3200000	320000000
2	LM+TmR	25	7	1950000	195000000		t43			total population	fraction WT	fraction D47E
3	LM+TmR	12	7	938000	93800000		%WT	WT	D47E
4	LM+TmR	68	6	1060000	106000000		80	195000000	26600000	222000000	0.88	0.12
							50	93800000	102000000	195000000	0.48	0.52
WT t45	1 to 10						20	106000000	31300000	138000000	0.77	0.23
1	LM+TmR	60	5	6000000	600000000
2	LM+TmR	48	5	4800000	480000000		t45			total population	fraction WT	fraction D47E
3	LM+TmR	21	5	2100000	210000000		%WT	WT	D47E
4	LM+TmR	19	5	1900000	190000000		80	480000000	100000000	580000000	0.83	0.17
							50	210000000	390000000	600000000	0.35	0.65
							20	190000000	70000000	260000000	0.73	0.27
2023-04-25
D47E t0	1 to 5
2	LM+SpecR	14	1	70	7000		No backdilution, but added Fresh Glucose
3	LM+SpecR	31	1	155	15500		t41			total population	fraction WT	fraction D47E
4	LM+SpecR	31	1	155	15500		%WT	WT	D47E
5	LM+SpecR	71	1	355	35500		50	1600000000	4600000000	6200000000	0.26	0.74
2023-04-26							t43			total population	fraction WT	fraction D47E
D47E t16	1 to 10						%WT	WT	D47E
2	LM+SpecR	87	4	870000	87000000		50	2340000000	3130000000	5470000000	0.43	0.57
3	LM+SpecR	115	5	11500000	1150000000		t45			total population	fraction WT	fraction D47E
4	LM+SpecR	21	6	21000000	2100000000		%WT	WT	D47E
5	LM+SpecR	24	6	24000000	2400000000		50	2900000000	6100000000	9000000000	0.32	0.68
D47E t17	1 to 5
2	LM+SpecR	50	6	781000	78100000
3	LM+SpecR	27	6	422000	42200000
4	LM+SpecR	35	6	547000	54700000
5	LM+SpecR	67	6	1050000	105000000
D47E t19	1 to 5
2	LM+SpecR	24	6	375000	37500000
3	LM+SpecR	75	5	234000	23400000
4	LM+SpecR	89	6	1390000	139000000
5	LM+SpecR	39	7	3050000	305000000
D47E t21	1 to 10
2	LM+SpecR	30	5	3000000	300000000
3	LM+SpecR	59	5	5900000	590000000
4	LM+SpecR	16	6	16000000	1600000000
5	LM+SpecR	16	6	16000000	1600000000
D47E t22	1 to 10
2	LM+SpecR	50	5	5000000	500000000
3	LM+SpecR	12	6	12000000	1200000000
4	LM+SpecR	13	6	13000000	1300000000
5	LM+SpecR	18	6	18000000	1800000000
2023-04-27
D47E t40	1 to 10
2	LM+SpecR	48	5	4800000	480000000
3	LM+SpecR	90	6	90000000	9000000000
4	LM+SpecR	27	5	2700000	270000000
5	LM+SpecR	15	7	150000000	15000000000
D47E t41	1 to 5
2	LM+SpecR	18	5	56300	5630000
3	LM+SpecR	28	6	438000	43800000
4	LM+SpecR	17	5	53100	5310000
5	LM+SpecR	43	6	672000	67200000
D47E t43	1 to 5
2	LM+SpecR	17	6	266000	26600000
3	LM+SpecR	65	6	1020000	102000000
4	LM+SpecR	20	6	313000	31300000
5	LM+SpecR	31	7	2420000	242000000
D47E t45	1 to 10
2	LM+SpecR	10	5	1000000	100000000
3	LM+SpecR	39	5	3900000	390000000
4	LM+SpecR	7	5	700000	70000000
5	LM+SpecR	9	6	9000000	900000000

## Sheet: Fig S6C graph2
		Dribble plating calculation								Dribble Plating:
strain	media	#colonies	dilution	CFU/10ul	CFU/mL					serial dilutions, 40ul into 160ul LM,
				0	0					spot 10ul on a LM plate and tilt so that the dilution dribbles down the plate in lines, then grow at 30C o/n and count colonies the next day
										WT (TmR) %	D47E (SpecR) %	Ratio label
										100	0	1
										80	20	2
										50	50	3
										20	80	4
2023-04-11										0	100	5
WT t0	1 to 5
1	LM+TmR	15	2	375	37500
2	LM+TmR	32	1	160	16000		t0			total population	fraction WT	fraction D47E
3	LM+TmR	25	1	125	12500		%WT	WT	D47E
4	LM+TmR	51	0	51	5100		80	16000		16000	1	0
2023-04-12							50	12500		12500	1	0
WT t16	1 to 10						20	5100		5100	1	0
1	LM+TmR	45	6	45000000	4500000000
2	LM+TmR	9	6	9000000	900000000		t16			total population	fraction WT	fraction D47E
3	LM+TmR	62	5	6200000	620000000		%WT	WT	D47E
4	LM+TmR	27	5	2700000	270000000		80	900000000	600000000	1500000000	0.6	0.4
							50	620000000	5000000000	5620000000	0.11	0.89
WT t17	1 to 5						20	270000000	6300000000	6570000000	0.04	0.96
1	LM+TmR	35	6	547000	54700000
2	LM+TmR	31	6	484000	48400000		t17			total population	fraction WT	fraction D47E
3	LM+TmR	17	6	266000	26600000		%WT	WT	D47E
4	LM+TmR	40	5	125000	12500000		80	48400000	11900000	60300000	0.8	0.2
							50	26600000	43800000	70300000	0.38	0.62
WT t19	1 to 5						20	12500000	57800000	70300000	0.18	0.82
1	LM+TmR	79	6	1230000	123000000
2	LM+TmR	43	6	672000	67200000		t19			total population	fraction WT	fraction D47E
3	LM+TmR	32	6	500000	50000000		%WT	WT	D47E
4	LM+TmR	8	6	125000	12500000		80	67200000	78100000	145000000	0.46	0.54
							50	50000000	136000000	186000000	0.27	0.73
WT t21	1 to 5						20	12500000	172000000	184000000	0.07	0.93
1	LM+TmR	40	7	3130000	313000000
2	LM+TmR	27	7	2110000	211000000		t21			total population	fraction WT	fraction D47E
3	LM+TmR	76	6	1190000	119000000		%WT	WT	D47E
4	LM+TmR	42	6	656000	65600000		80	211000000	242000000	453000000	0.47	0.53
							50	119000000	602000000	720000000	0.16	0.84
WT t22	1 to 10						20	65600000	852000000	917000000	0.07	0.93
1	LM+TmR	12	6	12000000	1200000000
2	LM+TmR	66	5	6600000	660000000		t22			total population	fraction WT	fraction D47E
3	LM+TmR	30	5	3000000	300000000		%WT	WT	D47E
4	LM+TmR	18	5	1800000	180000000		80	660000000	2100000000	2760000000	0.24	0.76
2023-04-13							50	300000000	2100000000	2400000000	0.13	0.88
WT t40	1 to 10						20	180000000	2200000000	2380000000	0.08	0.92
1	LM+TmR	36	6	36000000	3600000000
2	LM+TmR	15	6	15000000	1500000000		t40			total population	fraction WT	fraction D47E
3	LM+TmR	10	6	10000000	1000000000		%WT	WT	D47E
4	LM+TmR	38	5	3800000	380000000		80	1500000000	1700000000	3200000000	0.47	0.53
							50	1000000000	2000000000	3000000000	0.33	0.67
WT t41	1 to 5						20	380000000	1700000000	2080000000	0.18	0.82
1	LM+TmR	58	6	906000	90600000
2	LM+TmR	32	6	500000	50000000		t41			total population	fraction WT	fraction D47E
3	LM+TmR	21	6	328000	32800000		%WT	WT	D47E
4	LM+TmR	27	5	84400	8440000		80	50000000	16300000	66300000	0.75	0.25
							50	32800000	21900000	54700000	0.6	0.4
WT t43	1 to 5						20	8440000	67200000	75600000	0.11	0.89
1	LM+TmR	76	6	1190000	119000000
2	LM+TmR	57	6	891000	89100000		t43			total population	fraction WT	fraction D47E
3	LM+TmR	36	6	563000	56300000		%WT	WT	D47E
4	LM+TmR	65	5	203000	20300000		80	89100000	20900000	110000000	0.81	0.19
2023-04-14							50	56300000	53100000	109000000	0.51	0.49
WT t64	1 to 10						20	20300000	68800000	89100000	0.23	0.77
1	LM+TmR	50	6	50000000	5000000000
2	LM+TmR	41	6	41000000	4100000000		t64			total population	fraction WT	fraction D47E
3	LM+TmR	19	6	19000000	1900000000		%WT	WT	D47E
4	LM+TmR	16	6	16000000	1600000000		80	4100000000	3200000000	7300000000	0.56	0.44
		refer to bottom for +glu					50	1900000000	4900000000	6800000000	0.28	0.72
WT t66	1 to 10	split culture in 2, this was allowed to grow					20	1600000000	8000000000	9600000000	0.17	0.83
1	LM+TmR			0	0
2	LM+TmR	24	6	24000000	2400000000		t66			total population	fraction WT	fraction D47E
3	LM+TmR	10	6	10000000	1000000000		%WT	WT	D47E
4	LM+TmR	4	6	4000000	400000000		80	2400000000	1700000000	4100000000	0.59	0.41
							50	1000000000	2600000000	3600000000	0.28	0.72
WT t70	1 to 10						20	400000000	400000000	800000000	0.5	0.5
1	LM+TmR			0	0
2	LM+TmR	6	7	60000000	6000000000		t70			total population	fraction WT	fraction D47E
3	LM+TmR	13	6	13000000	1300000000		%WT	WT	D47E
4	LM+TmR	8	6	8000000	800000000		80	6000000000	2200000000	8200000000	0.73	0.27
							50	1300000000	3100000000	4400000000	0.3	0.7
2023-04-11							20	800000000	3400000000	4200000000	0.19	0.81
D47E t0	1 to 5		These were not countable, idk what happened
2	LM+SpecR			0	0
3	LM+SpecR			0	0
4	LM+SpecR			0	0
5	LM+SpecR			0	0
2023-04-12
D47E t16	1 to 10
2	LM+SpecR	6	6	6000000	600000000
3	LM+SpecR	50	6	50000000	5000000000
4	LM+SpecR	63	6	63000000	6300000000
5	LM+SpecR	24	6	24000000	2400000000
D47E t17	1 to 5
2	LM+SpecR	38	5	119000	11900000
3	LM+SpecR	28	6	438000	43800000
4	LM+SpecR	37	6	578000	57800000
5	LM+SpecR	37	6	578000	57800000
D47E t19	1 to 5
2	LM+SpecR	50	6	781000	78100000
3	LM+SpecR	87	6	1360000	136000000
4	LM+SpecR	22	7	1720000	172000000
5	LM+SpecR	37	7	2890000	289000000
D47E t21	1 to 5
2	LM+SpecR	31	7	2420000	242000000
3	LM+SpecR	77	7	6020000	602000000
4	LM+SpecR	109	7	8520000	852000000
5	LM+SpecR	123	7	9610000	961000000
D47E t22	1 to 10
2	LM+SpecR	21	6	21000000	2100000000
3	LM+SpecR	21	6	21000000	2100000000
4	LM+SpecR	22	6	22000000	2200000000
5	LM+SpecR	41	6	41000000	4100000000
2023-04-13
D47E t40	1 to 10
2	LM+SpecR	17	6	17000000	1700000000
3	LM+SpecR	20	6	20000000	2000000000
4	LM+SpecR	17	6	17000000	1700000000
5	LM+SpecR	69	6	69000000	6900000000
D47E t41	1 to 5
2	LM+SpecR	52	5	163000	16300000
3	LM+SpecR	14	6	219000	21900000
4	LM+SpecR	43	6	672000	67200000
5	LM+SpecR	55	6	859000	85900000
D47E t43	1 to 5
2	LM+SpecR	67	5	209000	20900000
3	LM+SpecR	34	6	531000	53100000
4	LM+SpecR	44	6	688000	68800000
5	LM+SpecR	67	6	1050000	105000000
2023-04-14
D47E t64	1 to 10
2	LM+SpecR	32	6	32000000	3200000000
3	LM+SpecR	49	6	49000000	4900000000
4	LM+SpecR	8	7	80000000	8000000000
5	LM+SpecR	13	7	130000000	13000000000
D47E t66	1 to 10
2	LM+SpecR	17	6	17000000	1700000000
3	LM+SpecR	26	6	26000000	2600000000
4	LM+SpecR	4	6	4000000	400000000
5	LM+SpecR			0	0
D47E t70	1 to 10
2	LM+SpecR	22	6	22000000	2200000000
3	LM+SpecR	31	6	31000000	3100000000
4	LM+SpecR	34	6	34000000	3400000000
